# Supplementary material for: Phosphosite-specific co-regulation networks of MELK kinase: insights from integrative global phosphoproteomes
Source: J Genet Eng Biotechnol. 2026 May 8;24(2):100705. doi: 10.1016/j.jgeb.2026.100705 (PMC13186017; doi:10.1016/j.jgeb.2026.100705)
Supplement: Supplementary Data 1 [file mmc1.xlsx]

## Sheet: Supplementary Information 
Phosphosite-Specific Co-Regulation Networks of MELK Kinase: Insights from Integrative Global Phosphoproteomics
Noreen A Khan1, Amal Fahma1, Althaf Mahin1, Athira Perunelly Gopalakrishnan1, Prathik Basthikoppa Shivamurthy1, Samseera Ummar1, Athira C. Rajeev1, Rajesh Raju1*
1 Centre for Integrative Omics Data Science (CIODS), Yenepoya (Deemed to be University), Mangalore 575018, India
Table of contents
Supplementary Table S1: Human cellular MELK profile data
Supplementary Table S2: Human cellular MELK differential data
Supplementary Table S3:List of MELK S356 positively co-differentially regulated phosphosites in other proteins
Supplementary Table S4: List of MELK S356 negatively co- differentially regulated phosphosites in other proteins
Supplementary Table S5:List of MELK S505 positively co-differentially regulated phosphosites in other proteins
Supplementary Table S6: List of MELK S505 negatively co- differentially regulated phosphosites in other proteins
Supplementary Table S7:List of MELK S529 positively co-differentially regulated phosphosites in other proteins
Supplementary Table S8: List of MELK S529 negatively co- differentially regulated phosphosites in other proteins
Supplementary Table S9: UPSTREAM KINASES of MELK : S356, S505, S529
Supplementary Table S10: PREDICTIVE UPSTREAM KINASES of MELK : S356, S505, S529
Supplementary Table S11: KINASES of MELK : S356, S505, S529
Supplementary Table S12: PHOSPHATASES of MELK : S356, S505, S529
Supplementary Table S13: BINARY INTERACTORS of MELK : S356, S505, S529
Supplementary Table S14: SUBSTRATES of MELK : S356, S505, S529
INDEX
site1	MELK phosphosite
site2	Phosphosites in the other proteins (PsOPs) analyzed as the pair with the specific MELK phosphosite
n_00	The number of datasets in which both sites were not detected to be differentially regulated
n_uddu_nd	Sum of the number of datasets in which only one of the two sites were detected to be differentially regulated under UtUo (not detected), or UoDt (not detected), or DtDo (not detected), or DoUt (not detected)
n_uddu	The number of datasets in which both sites were detected to differentially regulated, however, found to be correlated negatively in either or both in UtDo or DtUo categories
n_uudd	Sum of the number of datasets in which both sites were detected to differentially regulated and also correlated positively in either or both among UtUo or DtDo categories
n_uudd/n_uddu	Ratio between n_uddu and n_uudd
p-Value	The p-value from a one-sided Fisher’s exact test (FET)
pmid confidence	Number of research article (Pubmed ID)
code count confidence	Number of experimental condition in the study in which the MELK phosphosite is differentially regulated
SUM_UU	Sum of phosphosites that were upregulated when MELK (pS356, pS505, pS529) was upregulated (UtUo)
SUM_DD	Sum of phosphosites that were downregulated when MELK (pS356, pS505, pS529) was upregulated (UtDo)
SUM UUDD	Out of the total 148 datasets, the sum of the number of datasets in which both sites were detected to differentially regulated and also correlated positively in either or both among UtUo or DtDo categories. It is same as n_uudd.
exp_condition UUDD	Experimental condition in the study in which the positively correlated phosphosites are differentially regulated
SUM_UD	Sum of phosphosites that were downregulated when MELK (pS356, pS505, pS529) was upregulated (UtDo)
SUM_DU	Sum of phosphosites that were upregulated when MELK (pS356, pS505, pS529) was downregulated (DtUo)
sum UDDU	Out of the total 148 datasets, the sum of the number of datasets in which both sites were detected to differentially regulated, however, found to be correlated negatively in either or both in UtDo or DtUo categories. It is same as n_uddu.
exp_condition UDDU	Experimental condition in the study in which the negatively correlated phosphosites are differentially regulated
pmid_UUDD	Reference to the specific research article (Pubmed ID) of positively correlated phosphosites
code_UUDD	Experimental condition code for positively correlated phosphosites
exp_condition_UUDD	Experimental condition in the study in which the positively correlated phosphosites are differentially regulated
pmid_count_UUDD	Number of distinct studies that support positive correlation
code_count_UUDD	Number of distinct experimental conditions based on the experiment condition code that support positive correlation
pmid_UDDU	Reference to the specific research article (Pubmed ID) of negatively correlated phosphosites
code_UDDU	Experimental condition code for neatively correlated phosphosites
exp_condition_UDDU	Experimental condition in the study in which the negatively correlated phosphosites are differentially regulated
pmid_count_UDDU	Number of distinct studies that support negative correlation
code_count_UDDU	Number of distinct experimental conditions based on the experiment condition code that support negative correlation
kinase/phosphatase	If the PsOPs is currently classified as a kinase or a phosphatase
Binary_interaction	The experimentally known protein-protein interactors extracted from databases such as Human Protein Reference Database (HPRD) , Biomolecular Interaction Network Database (BIND)
ochoa_downstream	Whether the PsOPs is a Downstream substrate predicted by Johnson et al., (2023)
Ochoa_upstream	Whether the PsOPs is an Upstream kinase predicted by Johnson et al., (2023)
predictive_downstream	Whether the PsOPs is a Downstream substrates predicted by by NetworKIN and AKID
predictive_Upstream	Whether the PsOPs is a Downstream substrate predicted by NetworKIN and AKID
expvalid_downStream	Whether the PsOPs is an Experimentally validated substrate as documented in diverse databases including PhosphositePlus
htp_downstream	Whether the PsOPs is a Downstream substrate predicted by a high-throughput approach based on an in vitro screen of 3825 kinases as provided in iKiP-DB
pmid_UUDD	Reference to the specific research article (Pubmed ID) of positively correlated phosphosites
code_UUDD	Experimental condition code for positively correlated phosphosites
exp_condition_UUDD	Experimental condition in the study in which the positively correlated phosphosites are differentially regulated
pmid_count_UUDD	Number of distinct studies that support positive correlation
code_count_UUDD	Number of distinct experimental conditions based on the experiment condition code that support positive correlation
pmid_UDDU	Reference to the specific research article (Pubmed ID) of negatively correlated phosphosites
code_UDDU	Experimental condition code for neatively correlated phosphosites
exp_condition_UDDU	Experimental condition in the study in which the negatively correlated phosphosites are differentially regulated
pmid_count_UDDU	Number of distinct studies that support negative correlation
code_count_UDDU	Number of distinct experimental conditions based on the experiment condition code that support negative correlation
kinase/phosphatase	If the PsOP is currently classified as a kinase or a phosphatase
Binary_interaction	The experimentally known protein-protein interactors extracted from databases such as Human Protein Reference Database (HPRD) , Biomolecular Interaction Network Database (BIND)
ochoa_downstream	Whether the PsOP is a Downstream substrate predicted by Johnson et al., (2023)
Ochoa_upstream	Whether the PsOP is an Upstream kinase predicted by Johnson et al., (2023)
predictive_downstream	Whether the PsOP is a Downstream substrates predicted by by NetworKIN and AKID
predictive_Upstream	Whether the PsOP is a Downstream substrate predicted by NetworKIN and AKID
expvalid_downStream	Whether the PsOP is an Experimentally validated substrate as documented in diverse databases including PhosphositePlus
htp_downstream	Whether the PsOP is a Downstream substrate predicted by a high-throughput approach based on an in vitro screen of 3825 kinases as provided in iKiP-DB
complex_number	Whether the PsOP is a Complex protein-protein interactor extracted from CORUM (comprehensive resource of mammalian protein complexes)
site2_present_gene	Whether the PsOP is present
complex_present	Whether the Complex protein-protein interactor extracted from CORUM (comprehensive resource of mammalian protein complexes) is present
ON_FUNCTION	The function assigned to the PsOP based on the regulatory information available on them in PhosphositePlus
ON_PROCESS	The biological process assigned to the PsOP based on the regulatory information available to them in PhosphositePlus
ON_PROT_INTERACT	The information assigned to the PsOP based on the regulatory information available to them in PhosphositePlus whether they can regulate or are known to play a role in the interactions or regulation of interactions
ON_OTHER_INTERACT	The information assigned to the PsOP based on the regulatory information available to them in PhosphositePlus whether they can regulate or are known to play a role in the interactions with molecules other than proteins

## Sheet: Supplementary Table 1
Supplementary Table S1: Human cellular MELK profile data
id	pmid	accession	geneid	geneName	peptide_sequence	modeSequence	phosphosite	cleaned_site	locProbability	species	cellRtissue	Profile_or_differetial	celltype_disease	exp_condition_old	quant_type	enrichment	mass_spec	class_one_site	curator	date	intensities	upload_id	mapped_accession	mapped_gene	mapped_phosphosite	mapped_with	exp_condition	exp_cond_id
26715	20097925	Q14680	Na	Na	VRLRLSSFSCGQA	LSS(ph)FSCGQASATPFTDIK	Na	Na	0.972085	H	C	Profiling	mitotic progression	Treated(R0K0-telophase)	SILAC	TiO2	LTQ-Orbitrap	2318	Mejo	280523	['Present', 'Present', 'Present', 'Present']	pri_2905_238	Q14680	MELK	S336	Ws	Telophase@HeLa S cells	Prat_1164
28737	20097925	Q14680	Na	Na	VRLRLSSFSCGQA	LSS(ph)FSCGQASATPFTDIK	Na	Na	0.972085	H	C	Profiling	mitotic progression	Treated(R10K8-metaphase)	SILAC	TiO2	LTQ-Orbitrap	2318	Mejo	280523	['Present', 'Present', 'Present', 'Present']	pri_2905_238	Q14680	MELK	S336	Ws	Metaphase@HeLa S cells	Prat_717
30759	20097925	Q14680	Na	Na	VRLRLSSFSCGQA	LSS(ph)FSCGQASATPFTDIK	Na	Na	0.972085	H	C	Profiling	mitotic progression	Treated(R6K4-prometaphase)	SILAC	TiO2	LTQ-Orbitrap	2318	Mejo	280523	['Present', 'Present', 'Present', 'Present']	pri_2905_238	Q14680	MELK	S336	Ws	Prometaphase@HeLa S cells	Prat_925
220904	22424773	IPI00006471		MELK	LMTGVISPERRCR	LMTGVIS(ph)PERR	S498	S498	0.996756	H	C	Profiling	DNA damage response	Treated( IR for 1hours@U2OS cells)	SILAC	TiO2	LTQ Orbitrap	11541	Mejo	290523	['Present', 'Present', 'Present', 'Present']	pri_2905_238	Q14680	MELK	S498	Ws	IR(1h)@U2OS cells	Prat_635
231762	22424773	IPI00006471		MELK	LMTGVISPERRCR	LMTGVIS(ph)PERR	S498	S498	0.996756	H	C	Profiling	DNA damage response	Untreated( DMSO(IR study)@U2OS cells)	SILAC	TiO2	LTQ Orbitrap	11541	Mejo	290523	['Present', 'Present', 'Present', 'Present']	pri_2905_238	Q14680	MELK	S498	Ws	DMSO (IR study)@U2OS cells	Prat_269
316404	23898821	Q14680		MELK	MFPEPKTPVNKNQ	NEEYFMFPEPKT(ph)PVNK	T446	T446	0.999998	H	C	Profiling	Lung cancer	Treated(Crizotinib@H3122 cell line)	mTRAQ	IMAC	Q Exactive	16681	Mejo	90123	[]	pri_1204_200	Q14680	MELK	T446	Ws	Crizotinib@H3122 cell line	Prat_207
367444	23898821	Q14680		MELK	TPALCRTPANKLK	SLT(ph)PALCRT(ph)PANK	T415	T415	0.999986	H	C	Profiling	Lung cancer	Treated(Crizotinib@H3122 cell line)	mTRAQ	IMAC	Q Exactive	16681	Mejo	90123	[]	pri_1204_200	Q14680	MELK	T415	Ws	Crizotinib@H3122 cell line	Prat_207
443936	24850871	Q14680		MELK	LAKKARGKPVRLRLSSFSCGQASATPFTDIK	_LSS(ph)FSCGQASATPFTDIK_	S336	S336	0.876713	H	C	profiling	T cells stimulated with PGE2	Treated(10min PGE2-MS1@ Jurkat T cells )	Label Free	Ti-IMAC	LTQ-Orbitrap Elite	18957	Diya	140123	[]	Raf_2804_102	Q14680	MELK	S336	Ws	PGE2(10min)-MS1@Jurkat T cells	Prat_881
462302	24850871	Q14680		MELK	LAKKARGKPVRLRLSSFSCGQASATPFTDIK	_LSS(ph)FSCGQASATPFTDIK_	S336	S336	0.876713	H	C	profiling	T cells stimulated with PGE2	Treated(10min PGE2-MS2@ Jurkat T cells )	Label Free	Ti-IMAC	LTQ-Orbitrap Elite	18957	Diya	140123	[]	Raf_2804_102	Q14680	MELK	S336	Ws	PGE2(10min)-MS2@Jurkat T cells	Prat_882
480592	24850871	Q14680		MELK	LAKKARGKPVRLRLSSFSCGQASATPFTDIK	_LSS(ph)FSCGQASATPFTDIK_	S336	S336	0.876713	H	C	profiling	T cells stimulated with PGE2	Treated(20min PGE2-MS1@ Jurkat T cells )	Label Free	Ti-IMAC	LTQ-Orbitrap Elite	18957	Diya	140123	[]	Raf_2804_102	Q14680	MELK	S336	Ws	PGE2(20min)-MS1@Jurkat T cells	Prat_883
499895	24850871	Q14680		MELK	LAKKARGKPVRLRLSSFSCGQASATPFTDIK	_LSS(ph)FSCGQASATPFTDIK_	S336	S336	0.876713	H	C	profiling	T cells stimulated with PGE2	Treated(20min PGE2-MS2@ Jurkat T cells )	Label Free	Ti-IMAC	LTQ-Orbitrap Elite	18957	Diya	140123	[]	Raf_2804_102	Q14680	MELK	S336	Ws	PGE2(20min)-MS2@Jurkat T cells	Prat_884
519345	24850871	Q14680		MELK	LAKKARGKPVRLRLSSFSCGQASATPFTDIK	_LSS(ph)FSCGQASATPFTDIK_	S336	S336	0.876713	H	C	profiling	T cells stimulated with PGE2	Treated(30min PGE2-MS1@ Jurkat T cells )	Label Free	Ti-IMAC	LTQ-Orbitrap Elite	18957	Diya	140123	[]	Raf_2804_102	Q14680	MELK	S336	Ws	PGE2(30min)-MS1@Jurkat T cells	Prat_885
537663	24850871	Q14680		MELK	LAKKARGKPVRLRLSSFSCGQASATPFTDIK	_LSS(ph)FSCGQASATPFTDIK_	S336	S336	0.876713	H	C	profiling	T cells stimulated with PGE2	Treated(30min PGE2-MS2@ Jurkat T cells )	Label Free	Ti-IMAC	LTQ-Orbitrap Elite	18957	Diya	140123	[]	Raf_2804_102	Q14680	MELK	S336	Ws	PGE2(30min)-MS2@Jurkat T cells	Prat_886
554826	24850871	Q14680		MELK	LAKKARGKPVRLRLSSFSCGQASATPFTDIK	_LSS(ph)FSCGQASATPFTDIK_	S336	S336	0.876713	H	C	profiling	T cells stimulated with PGE2	Treated(5min PGE2-MS1@ Jurkat T cells )	Label Free	Ti-IMAC	LTQ-Orbitrap Elite	18957	Diya	140123	[]	Raf_2804_102	Q14680	MELK	S336	Ws	PGE2(5min)-MS1@Jurkat T cells	Prat_887
573010	24850871	Q14680		MELK	LAKKARGKPVRLRLSSFSCGQASATPFTDIK	_LSS(ph)FSCGQASATPFTDIK_	S336	S336	0.876713	H	C	profiling	T cells stimulated with PGE2	Treated(5min PGE2-MS2@ Jurkat T cells )	Label Free	Ti-IMAC	LTQ-Orbitrap Elite	18957	Diya	140123	[]	Raf_2804_102	Q14680	MELK	S336	Ws	PGE2(5min)-MS2@Jurkat T cells	Prat_888
592512	24850871	Q14680		MELK	LAKKARGKPVRLRLSSFSCGQASATPFTDIK	_LSS(ph)FSCGQASATPFTDIK_	S336	S336	0.876713	H	C	profiling	T cells stimulated with PGE2	Treated(60min PGE2-MS1@ Jurkat T cells )	Label Free	Ti-IMAC	LTQ-Orbitrap Elite	18957	Diya	140123	[]	Raf_2804_102	Q14680	MELK	S336	Ws	PGE2(60min)-MS1@Jurkat T cells	Prat_889
610781	24850871	Q14680		MELK	LAKKARGKPVRLRLSSFSCGQASATPFTDIK	_LSS(ph)FSCGQASATPFTDIK_	S336	S336	0.876713	H	C	profiling	T cells stimulated with PGE2	Treated(60min PGE2-MS2@ Jurkat T cells )	Label Free	Ti-IMAC	LTQ-Orbitrap Elite	18957	Diya	140123	[]	Raf_2804_102	Q14680	MELK	S336	Ws	PGE2(60min)-MS2@Jurkat T cells	Prat_890
628012	24850871	Q14680		MELK	LAKKARGKPVRLRLSSFSCGQASATPFTDIK	_LSS(ph)FSCGQASATPFTDIK_	S336	S336	0.876713	H	C	profiling	T cells stimulated with PGE2	Untreated(0min PGE2-MS1@ Jurkat T cells )	Label Free	Ti-IMAC	LTQ-Orbitrap Elite	18957	Diya	140123	[0.1157565]	Raf_2804_102	Q14680	MELK	S336	Ws	PGE2(0min)-MS1@Jurkat T cells	Prat_879
646236	24850871	Q14680		MELK	LAKKARGKPVRLRLSSFSCGQASATPFTDIK	_LSS(ph)FSCGQASATPFTDIK_	S336	S336	0.876713	H	C	profiling	T cells stimulated with PGE2	Untreated(0min PGE2-MS2@ Jurkat T cells )	Label Free	Ti-IMAC	LTQ-Orbitrap Elite	18957	Diya	140123	[0.004208088]	Raf_2804_102	Q14680	MELK	S336	Ws	PGE2(0min)-MS2@Jurkat T cells	Prat_880
865122	25003641	Q14680		MELK	PVNSTGTDKLMTGVISPERRCRSVELDLNQA	LMTGVIS(ph)PERR	S 498	S498	0.999967	H	C	Profiling	leukemia	Treated(DMSO@HL-60 cells)	SILAC	TiO2	Q Exactive	7275	Diya	110123	['Present', 'Present', 'Present', 'Present', 'Present', 'Present']	Uba_0903_10	Q14680	MELK	S498	Mode_Seq	DMSO@HL-60 cells	Prat_336
872121	25003641	Q14680		MELK	PVNSTGTDKLMTGVISPERRCRSVELDLNQA	LMTGVIS(ph)PERR	S 498	S498	0.999967	H	C	Profiling	leukemia	Treated(inhibitor-VE-821@HL-60 cells)	SILAC	TiO2	Q Exactive	7275	Diya	110123	['Present', 'Present', 'Present', 'Present', 'Present', 'Present']	Uba_0903_10	Q14680	MELK	S498	Mode_Seq	VE-821@HL-60 cells	Prat_1356
921436	25159151	Q14680		MELK	NQHKREILTTPNRYTTPSKARNQCLKETPIK		T466	T466	0.948969	H	C	Profiling	Cancer	Treated( Nocodazole@Hela cell line)	label-free	pY	Q Exactive	38069	Diya	50123	[0.0, 0.0, 0.0, 0.0]	uba_0703_01	Q14680	MELK	T466	Ws	Nocodazole(pY)@Hela cell line	Prat_797
951857	25159151	Q14680		MELK	NQHKREILTTPNRYTTPSKARNQCLKETPIK		T466	T466	0.948969	H	C	Profiling	Cancer	Treated( pervanadate@Hela cell line)	label-free	pY	Q Exactive	38069	Diya	50123	[0.0, 0.0, 0.0, 0.0]	uba_0703_01	Q14680	MELK	T466	Ws	Pervanadate@Hela cell line_25159151	Prat_845
983198	25159151	Q14680		MELK	NQHKREILTTPNRYTTPSKARNQCLKETPIK		T466	T466	0.948969	H	C	Profiling	Cancer	Treated(EGF-15min@HeLa cell line)	label-free	TiO2	Q Exactive mass spectrometer	38069	Diya	50123	[272310000, 197230000, 106500000, 291190000, 'Yes', 'Yes']	Uba_0903_10	Q14680	MELK	T466	Ws	EGF(15min)@HeLa cell line	Prat_412
1014592	25159151	Q14680		MELK	NQHKREILTTPNRYTTPSKARNQCLKETPIK		T466	T466	0.948969	H	C	Profiling	Cancer	Treated(EGF-5min@Hela cell line)	label-free	pY	Q Exactive	38069	Diya	50123	[20003000000.0, 0.0, 0.0, 0.0]	uba_0703_01	Q14680	MELK	T466	Ws	EGF(5min)@HeLa cell line	Prat_414
1045933	25159151	Q14680		MELK	NQHKREILTTPNRYTTPSKARNQCLKETPIK		T466	T466	0.948969	H	C	Profiling	Cancer	Treated(Nocodazole@HeLa cell line)	label-free	TiO2	Q Exactive mass spectrometer	38069	Diya	50123	[2292800000, 3645600000, 5316400000, 4407900000, 'Yes', 'Yes']	Uba_0903_10	Q14680	MELK	T466	Ws	Nocodazole(TiO2)@Hela cell line	Prat_798
1096653	25159151	Q14680		MELK	NQHKREILTTPNRYTTPSKARNQCLKETPIK		T466	T466	0.948969	H	C	Profiling	Cancer	Untreated(HeLa cell line)	label-free	TiO2	Q Exactive mass spectrometer	38069	Diya	50123	[0, 0, 0, 150970000, 58846000, 48952000]	Uba_0903_10	Q14680	MELK	T466	Ws	Untreated@HeLa cell line	Prat_1327
1096655	25159151	Q14680		MELK	NQHKREILTTPNRYTTPSKARNQCLKETPIK		T466	T466	0.948969	H	C	Profiling	Cancer	Untreated(HeLa cell line)	label-free	pY	Q Exactive	38069	Diya	50123	[0.0, 0.0, 0.0]	uba_0703_01	Q14680	MELK	T466	Ws	Untreated@HeLa cell line	Prat_1327
1133871	25404012	NP_055606.1		MELK		LMTGVIS(ph)PERR	S498	S498	0.978931	H	C	Profiling	lung cancer	Treated(EGF treatment @ H3255cell line)	SILAC	TiO2	LTQ Orbitrap XL	5752	Mejo	280223	['Present', 'Present', 'Present', 'Present']	pri_1205_230	Q14680	MELK	S498	Mode_Seq	EGF@H3255cell line	Prat_416
1147339	25404012	NP_055606.1		MELK		LMTGVIS(ph)PERR	S498	S498	0.978931	H	C	Profiling	lung cancer	Treated(erlotinib + EGF treatment @ H3255cell line)	SILAC	TiO2	LTQ Orbitrap XL	5752	Mejo	280223	['Present', 'Present', 'Present', 'Present']	pri_1205_230	Q14680	MELK	S498	Mode_Seq	EGF+Erlotinib@H3255cell line	Prat_418
1152723	25404012	NP_055606.1		MELK		LMTGVIS(ph)PERR	S498	S498	0.978931	H	C	Profiling	lung cancer	Untreated(control @ H3255cell line)	SILAC	TiO2	LTQ Orbitrap XL	5752	Mejo	280223	['Present', 'Present', 'Present', 'Present']	pri_1205_230	Q14680	MELK	S498	Mode_Seq	Untreated@H3255cell line	Prat_1323
1590239	27067055	Q14680		MELK		LMTGVIS(ph)PERR	S498	S498	0.999983	H	C	Profiling	Cytokine stimulation	Treated(IL2@Kit225 T cells)	SILAC	TiO2	Q Exactive HF	8521	Athira	260123	['Present', 'Present', 'Present']	pri_0903_65	Q14680	MELK	S498	Mode_Seq	IL2@Kit225 T cells	Prat_615
1597344	27067055	Q14680		MELK		LMTGVIS(ph)PERR	S498	S498	0.999983	H	C	Profiling	Cytokine stimulation	Untreated(Kit225 T cells)	SILAC	TiO2	Q Exactive HF	8521	Athira	260123	['Present', 'Present', 'Present']	pri_0903_65	Q14680	MELK	S498	Mode_Seq	Untreated@Kit225 T cells	Prat_1340
1608990	27134283	Q14680		MELK	VRLRLSSFSCGQA	LSS(ph)FSCGQASATPFTDIS	S336	S336	0.99	H	C	Profiling	Cdk1 inhibition	Treated(DMSO@HeLa cells)	SILAC	TiO2	Q-Exactive Plus	>17221	Athira	200123	['Present', 'Present', 'Present']	pri_0903_65	Q14680	MELK	S336	phospo_copy	DMSO@HeLa cells	Prat_335
1620849	27134283	Q14680		MELK	VRLRLSSFSCGQA	LSS(ph)FSCGQASATPFTDIS	S336	S336	0.99	H	C	Profiling	Cdk1 inhibition	Treated(Flavopiridol@HeLa cells)	SILAC	TiO2	Q-Exactive Plus	>17221	Athira	200123	['Present', 'Present', 'Present']	pri_0903_65	Q14680	MELK	S336	phospo_copy	Flavopiridol@HeLa cells	Prat_471
1632780	27134283	Q14680		MELK	VRLRLSSFSCGQA	LSS(ph)FSCGQASATPFTDIS	S336	S336	0.99	H	C	Profiling	Cdk1 inhibition	Treated(RO-3306@HeLa cells)	SILAC	TiO2	Q-Exactive Plus	>17221	Athira	200123	['Present', 'Present', 'Present']	pri_0903_65	Q14680	MELK	S336	phospo_copy	RO-3306@HeLa cells	Prat_964
1810166	27642862	Q14680		MELK	DVTASDKNYVAGLIDYDWCEDDLSTGAATPR	NYVAGLIDY(ph)DWCEDDLSTGAATPR	Y374	Y374	0.999596	H	C	Profile	Enrichment-study	Condition(A1S2-S2-Dataset S6)	Label-free	Src-superbinder or sequencial enrichment	LTQ-Orbitrap Velos	4712	Levin	180423	[151140.0, 0.0, 0.0]	pri_2804_227	Q14680	MELK	Y374	Ws	Sequential enrichment(4G10/SB)A1S2-S2	Prat_1072
1814026	27642862	Q14680		MELK	DVTASDKNYVAGLIDYDWCEDDLSTGAATPR	NYVAGLIDY(ph)DWCEDDLSTGAATPR	Y374	Y374	0.998343	H	C	Profile	Enrichment-study	Condition(Pervanadate treated-Dataset S7@BEL7402 cell line)	Label-free	Src superbinder+Ti-IMAC	LTQ-Orbitrap Velos	5868	Levin	180423	[1340900.0, 0.0, 0.0]	pri_2804_227	Q14680	MELK	Y374	Ws	Pervanadate@BEL7402 cell line	Prat_840
1818592	27642862	Q14680		MELK	DVTASDKNYVAGLIDYDWCEDDLSTGAATPR	NYVAGLIDY(ph)DWCEDDLSTGAATPR	Y374	Y374	0.999708	H	C	Profile	Enrichment-study	Condition(Pervanadate treated-Dataset S7@BT474 cell line)	Label-free	Src superbinder+Ti-IMAC	LTQ-Orbitrap Velos	5067	Levin	180423	[50074.0, 0.0, 0.0]	pri_2804_227	Q14680	MELK	Y374	Ws	Pervanadate@BT474 cell line	Prat_841
1856659	27642862	Q14680		MELK	LSTGAATPRTSQFTKYWTESNGVESKSLTPA	Y(ph)WTESNGVESK	Y396	Y396	0.99877	H	C	Profile	Enrichment-study	Condition(S1S2-S1-Dataset S6)	Label-free	Src-superbinder or sequencial enrichment	LTQ-Orbitrap Velos	5226	Levin	180423	[39901.0, 0.0, 0.0]	pri_2804_227	Q14680	MELK	Y396	Ws	Sequential enrichment(4G10/SB)S1S2-S1	Prat_1075
1872309	27642862	Q14680		MELK	DVTASDKNYVAGLIDYDWCEDDLSTGAATPR	NYVAGLIDY(ph)DWCEDDLSTGAATPR	Y9	Y9	0.998343	H	C	P	phosphotyrosine superbinder	Treated(RPMI-1640 medium@BEL7402 cell line)	Label free	pTyr+Ti4+-IMAC	LTQ Orbitrap Velos	5909	Tanuja	280123	[1340900.0, 0.0, 0.0]	pri_1204_212	Q14680	MELK	Y374	Ws	Untreated control@BEL7402 cell line	Prat_1293
1876819	27642862	Q14680		MELK	DVTASDKNYVAGLIDYDWCEDDLSTGAATPR	NYVAGLIDY(ph)DWCEDDLSTGAATPR	Y9	Y9	0.999708	H	C	P	phosphotyrosine superbinder	Treated(RPMI-1640 medium@BT474 cell line)	Label free	pTyr+Ti4+-IMAC	LTQ Orbitrap Velos	3204	Tanuja	280123	[50074.0, 0.0, 0.0]	pri_1204_212	Q14680	MELK	Y374	Ws	Untreated control@BT474 cell line	Prat_1294
2101111	28009266	Q14680		KIAA0175	IKSNNWSLEDVTA		S356	S356	0.999845	H	C	Profiling	Breast cancer	Treated(EGF stimulation-10 min@MCF7 cell line)	SILAC	TiO2	LTQ-Orbitrap Velos	10608	Mejo	70123	[18.12883, 17.0896]	pri_0603_36	Q14680	MELK	S356	phospo_copy	EGF(10min)@MCF7 cell line	Prat_411
2104918	28009266	Q14680		KIAA0175	IKSNNWSLEDVTA		S356	S356	0.999845	H	C	Profiling	Breast cancer	Untreated(WT@MCF7 cell line)	SILAC	TiO2	LTQ-Orbitrap Velos	10608	Mejo	70123	[18.82582, 17.46897]	pri_0603_36	Q14680	MELK	S356	phospo_copy	WT@MCF7 cell line	Prat_1386
2715241	28188228	Q14680		MELK		SNNWS(ph)LEDVTASDK	S356	S356	â‰¥75%	H	C	Profiling	Colon cancer	Treated(Vemurafenib(PLX4032 @HCT116 cell line)	SILAC	TiO2	Q-Exactive plus	10293	Mejo	60123	[7.277047882]	pri_0603_37	Q14680	MELK	S356	Mode_Seq	Vemurafenib@HCT116 cell line	Prat_1371
2715242	28188228	Q14680		MELK		S(ph)VELDLNQAHMEETPK	S505	S505	â‰¥75%	H	C	Profiling	Colon cancer	Treated(Vemurafenib(PLX4032 @HCT116 cell line)	SILAC	TiO2	Q-Exactive plus	10293	Mejo	60123	[7.291940711]	pri_0603_37	Q14680	MELK	S505	Mode_Seq	Vemurafenib@HCT116 cell line	Prat_1371
2715243	28188228	Q14680		MELK		S(ph)VELDLNQAHMEETPKR	S505	S505	â‰¥75%	H	C	Profiling	Colon cancer	Treated(Vemurafenib(PLX4032 @HCT116 cell line)	SILAC	TiO2	Q-Exactive plus	10293	Mejo	60123	[]	pri_0603_37	Q14680	MELK	S505	Mode_Seq	Vemurafenib@HCT116 cell line	Prat_1371
2715244	28188228	Q14680		MELK		VFGS(ph)LER	S529	S529	â‰¥75%	H	C	Profiling	Colon cancer	Treated(Vemurafenib(PLX4032 @HCT116 cell line)	SILAC	TiO2	Q-Exactive plus	10293	Mejo	60123	[7.809124015]	pri_0603_37	Q14680	MELK	S529	Mode_Seq	Vemurafenib@HCT116 cell line	Prat_1371
2723383	28188228	Q14680		MELK		SNNWS(ph)LEDVTASDK	S356	S356	â‰¥75%	H	C	Profiling	Colon cancer	treated(Vemurafenib(PLX4032)@Colo205 cell line)	SILAC	TiO2	Q-Exactive plus	10293	Mejo	60123	[6.985398944]	pri_0603_37	Q14680	MELK	S356	Mode_Seq	Vemurafenib@Colo205 cell line	Prat_1370
2723384	28188228	Q14680		MELK		S(ph)VELDLNQAHMEETPK	S505	S505	â‰¥75%	H	C	Profiling	Colon cancer	treated(Vemurafenib(PLX4032)@Colo205 cell line)	SILAC	TiO2	Q-Exactive plus	10293	Mejo	60123	[7.469448085]	pri_0603_37	Q14680	MELK	S505	Mode_Seq	Vemurafenib@Colo205 cell line	Prat_1370
2723385	28188228	Q14680		MELK		S(ph)VELDLNQAHMEETPKR	S505	S505	â‰¥75%	H	C	Profiling	Colon cancer	treated(Vemurafenib(PLX4032)@Colo205 cell line)	SILAC	TiO2	Q-Exactive plus	10293	Mejo	60123	[7.103048123]	pri_0603_37	Q14680	MELK	S505	Mode_Seq	Vemurafenib@Colo205 cell line	Prat_1370
2723386	28188228	Q14680		MELK		VFGS(ph)LER	S529	S529	â‰¥75%	H	C	Profiling	Colon cancer	treated(Vemurafenib(PLX4032)@Colo205 cell line)	SILAC	TiO2	Q-Exactive plus	10293	Mejo	60123	[7.59900245]	pri_0603_37	Q14680	MELK	S529	Mode_Seq	Vemurafenib@Colo205 cell line	Prat_1370
3170879	29083192	Q14680		MELK	QASATPFTDIKSNNWSLEDVTASDKNYVAGL	SNNWS(ph)LEDVTASDK	S356	S356	0.999997	H	C	Profile	Fractionation-study	Condition(CSCX-R2@HeLa cell line)	TMT	TiO2	LTQ Orbitrap Velos	6811(Class I)	Levin	280423	[1185800.0, '-', '-', '-']	pri_2804_227	Q14680	MELK	S356	Ws	CSCX@HeLa cell line R2	Prat_214
3532318	29496907	Q14680	MELK		KENVYTPKSAVKNEEYFMFPEPKTPVNKNQH	SAVKNEEY(ph)FMFPEPK	Y438	Y438	0.999768	H	C	Profiling	Substrates analysis of SRMS	Treated(GFP-tagged wild type SRMS- biological rep 1@HEK293 cell)	label free	p-Tyr 1000	Q Exactive HF	6699	Mejo	220323	[0]	Raf_0305_106	Q14680	MELK	Y438	Ws	GFP WT SRMS-BR1@HEK293 cell	Prat_496
3534823	29496907	Q14680	MELK		KENVYTPKSAVKNEEYFMFPEPKTPVNKNQH	SAVKNEEY(ph)FMFPEPK	Y438	Y438	0.999768	H	C	Profiling	Substrates analysis of SRMS	Treated(GFP-tagged wild type SRMS- biological rep 2@HEK293 cell)	label free	p-Tyr 1000	Q Exactive HF	6699	Mejo	220323	[22.1665]	Raf_0305_106	Q14680	MELK	Y438	Ws	GFP WT SRMS-BR2@HEK293 cell	Prat_497
3534824	29496907	Q14680	MELK		KENVYTPKSAVKNEEYFMFPEPKTPVNKNQH	SAVKNEEY(ph)FMFPEPK	Y438	Y438	0.999768	H	C	Profiling	Substrates analysis of SRMS	Treated(GFP-tagged wild type SRMS- biological rep 2@HEK293 cell)	label free	p-Tyr 1000	Q Exactive HF	6699	Mejo	220323	[0]	Raf_0305_106	Q14680	MELK	Y438	Ws	GFP WT SRMS-BR2@HEK293 cell	Prat_497
3536944	29496907	Q14680	MELK		KENVYTPKSAVKNEEYFMFPEPKTPVNKNQH	SAVKNEEY(ph)FMFPEPK	Y438	Y438	0.999768	H	C	Profiling	Substrates analysis of SRMS	Untreated(Empty vector(GFP alone) control- biological rep 1@HEK293 cell)	label free	p-Tyr 1000	Q Exactive HF	6699	Mejo	220323	[0]	Raf_0305_106	Q14680	MELK	Y438	Ws	GFP alone BR1@HEK293 cell	Prat_491
3538637	29496907	Q14680	MELK		KENVYTPKSAVKNEEYFMFPEPKTPVNKNQH	SAVKNEEY(ph)FMFPEPK	Y438	Y438	0.999768	H	C	Profiling	Substrates analysis of SRMS	Untreated(Empty vector(GFP alone) control- biological rep 2 @HEK293 cell)	label free	p-Tyr 1000	Q Exactive HF	6699	Mejo	220323	[0]	Raf_0305_106	Q14680	MELK	Y438	Ws	GFP alone BR2@HEK293 cell	Prat_492
3722849	29523821	Q14680		MELK	PVNSTGTDKLMTGVISPERRCRSVELDLNQA	LMTGVIS(ph)PERR	S498	S498	0.999433	H	C	Profiling	Stimuli	Treated(p38 inhibitor(SB203580)+IR-UV@U2OS cells)	SILAC	TiO2	Q Exactive or Q Exactive Plus	13091	Athira	190123	['Present', 'Present', 'Present', 'Present']	52_1504_Raf	Q14680	MELK	S498	Ws	SB203580+IR-UV@U2OS cells	Prat_1035
3743339	29523821	Q14680		MELK	PVNSTGTDKLMTGVISPERRCRSVELDLNQA	LMTGVIS(ph)PERR	S498	S498	0.999433	H	C	Profiling	Stimuli	mock-treated(DMSO@U2OS cells)	SILAC	TiO2	Q Exactive or Q Exactive Plus	13091	Athira	190123	['Present', 'Present', 'Present', 'Present']	52_1504_Raf	Q14680	MELK	S498	Ws	DMSO@U2OS cells_29523821	dup_3788
3889676	30061712	Q14680		MELK			S 356	S356	0.999988	H	C	Profiling	Colorectal Cancer	Untreated (2D cultured HCT116 spheroids-Rep 1)	TMT	IMAC	Q Exactive	16272	Diya	260523	[0.8642826]	pri_2905_237	Q14680	MELK	S356	phospo_copy	2D cultured HCT116 spheroids-R1	Prat_4
3900865	30061712	Q14680		MELK			S 336	S336	0.985993	H	C	Profiling	Colorectal Cancer	Untreated (2D cultured HCT116 spheroids-Rep 2)	TMT	IMAC	Q Exactive	19105	Diya	260523	[0.9984741]	pri_2905_237	Q14680	MELK	S336	phospo_copy	2D cultured HCT116 spheroids-R2	Prat_5
3912988	30061712	Q14680		MELK			S 336	S336	0.980207	H	C	Profiling	Colorectal Cancer	Untreated (2D cultured HCT116 spheroids-Rep 3)	TMT	IMAC	Q Exactive	19354	Diya	260523	[0.8229103]	pri_2905_237	Q14680	MELK	S336	phospo_copy	2D cultured HCT116 spheroids-R3	Prat_6
3913010	30061712	Q14680		MELK			T 460	T460	0.996726	H	C	Profiling	Colorectal Cancer	Untreated (2D cultured HCT116 spheroids-Rep 3)	TMT	IMAC	Q Exactive	19354	Diya	260523	[-1.438057]	pri_2905_237	Q14680	MELK	T460	phospo_copy	2D cultured HCT116 spheroids-R3	Prat_6
3923216	30061712	Q14680		MELK			S 356	S356	0.988195	H	C	Profiling	Colorectal Cancer	Untreated (2D cultured(Acetone)HCT116 spheroids-Rep 1)	TMT	IMAC	Q Exactive	12192	Diya	260523	[-2.380806]	pri_2905_237	Q14680	MELK	S356	phospo_copy	2D cultured(Acetone)HCT116 spheroids-R1	Prat_7
3996257	30061712	Q14680		MELK			T 478	T478	0.998502	H	C	Profiling	Colorectal Cancer	Untreated (3D cultured(Dispase)HCT116 spheroids-Rep 3)	TMT	IMAC	Q Exactive	16624	Diya	260523	[-1.200792]	pri_2905_237	Q14680	MELK	T478	phospo_copy	3D cultured(Dispase)HCT116 spheroids-R3	Prat_17
3996259	30061712	Q14680		MELK			T 415	T415	0.999993	H	C	Profiling	Colorectal Cancer	Untreated (3D cultured(Dispase)HCT116 spheroids-Rep 3)	TMT	IMAC	Q Exactive	16624	Diya	260523	[-1.077166]	pri_2905_237	Q14680	MELK	T415	phospo_copy	3D cultured(Dispase)HCT116 spheroids-R3	Prat_17
4633614	31994402	Q14680		MELK	PVNSTGTDKLMTGVISPERRCRSVELDLNQA	LMTGVIS(ph)PER	S498	S498	0.997485	H	C	Profiling	Cancer-study	Control(PCDH-empty vector@Huh7 cell line)	Label-free	TiO2	Q-Exactive HF	5254(Class I)	Levin	120423	[1362166.667, 1773400.0, '-', '-']	pri_1204_202	Q14680	MELK	S498	Ws	PCDH-empty vector@Huh7 cell line	Prat_832
4638785	31994402	Q14680		MELK	PVNSTGTDKLMTGVISPERRCRSVELDLNQA	LMTGVIS(ph)PER	S498	S498	0.997485	H	C	Profiling	Cancer-study	Treated(PIM@Huh7 cell line)	Label-free	TiO2	Q-Exactive HF	5254(Class I)	Levin	120423	[1217700.0, 1866400.0, '-', '-']	pri_1204_202	Q14680	MELK	S498	Ws	PIM@Huh7 cell line	Prat_900
5862459	33727228	Q14680		MELK	QASATPFTDIKSNNWSLEDVTASDKNYVAGL	SNNWS(ph)LEDVTASDK	S 356	S356	0.999997	H	C	Profiling	Lung Cancer	Treated (DMSO@COR1 cell line-Experiment-2)	SILAC	TiO2	LTQ-Orbitrap Elite	5943	Stalcy	70323	[165940.0, 0.0, 0.0]	Raf_2804_104	Q14680	MELK	S356	Ws	DMSO@COR1 cell line Exp2	Prat_316
5862647	33727228	Q14680		MELK	LAKKARGKPVRLRLSSFSCGQASATPFTDIK	LSS(ph)FSCGQASATPFTDIK	S 336	S336	0.903931	H	C	Profiling	Lung Cancer	Treated (DMSO@COR1 cell line-Experiment-2)	SILAC	TiO2	LTQ-Orbitrap Elite	5943	Stalcy	70323	[110010.0, 266210.0, 154240.0]	Raf_2804_104	Q14680	MELK	S336	Ws	DMSO@COR1 cell line Exp2	Prat_316
5868323	33727228	Q14680		MELK	QASATPFTDIKSNNWSLEDVTASDKNYVAGL	SNNWS(ph)LEDVTASDK	S 356	S356	0.999997	H	C	Profiling	Lung Cancer	Treated (DMSO@COR10 cell line-Experiment-2)	SILAC	TiO2	LTQ-Orbitrap Elite	5943	Stalcy	70323	[4197300.0, 0.0, 0.0]	Raf_2804_104	Q14680	MELK	S356	Ws	DMSO@COR10 cell line Exp2	Prat_317
5868582	33727228	Q14680		MELK	LAKKARGKPVRLRLSSFSCGQASATPFTDIK	LSS(ph)FSCGQASATPFTDIK	S 336	S336	0.903931	H	C	Profiling	Lung Cancer	Treated (DMSO@COR10 cell line-Experiment-2)	SILAC	TiO2	LTQ-Orbitrap Elite	5943	Stalcy	70323	[102690.0, 144860.0, 85718.0]	Raf_2804_104	Q14680	MELK	S336	Ws	DMSO@COR10 cell line Exp2	Prat_317
5881023	33727228	Q14680		MELK	QASATPFTDIKSNNWSLEDVTASDKNYVAGL	SNNWS(ph)LEDVTASDK	S 356	S356	0.999997	H	C	Profiling	Lung Cancer	Treated (DMSO@H1975 cell line-Experiment-2)	SILAC	TiO2	LTQ-Orbitrap Elite	5943	Stalcy	70323	[14786000.0, 0.0, 0.0]	Raf_2804_104	Q14680	MELK	S356	Ws	DMSO@H1975 cell line Exp2	Prat_324
5881182	33727228	Q14680		MELK	LAKKARGKPVRLRLSSFSCGQASATPFTDIK	LSS(ph)FSCGQASATPFTDIK	S 336	S336	0.903931	H	C	Profiling	Lung Cancer	Treated (DMSO@H1975 cell line-Experiment-2)	SILAC	TiO2	LTQ-Orbitrap Elite	5943	Stalcy	70323	[271500.0, 663460.0, 438230.0]	Raf_2804_104	Q14680	MELK	S336	Ws	DMSO@H1975 cell line Exp2	Prat_324
6066240	33797919	Q14680	-	MELK	LSSFSCGQASATPFTDIK		S336	S336	0.996972	H	C	Profiling	Cervical cancer	Control(non-treated-Experimen2@HeLa cell line)	SILAC	TiO2	Q Exactive	7262	Levin	110123	[12969000, 'PRESENT', 'PRESENT', 'PRESENT']	Raf_0603_07	Q14680	MELK	S336	phospo_copy	Untreated control@HeLa cell line R2	Prat_1302
6073690	33797919	Q14680	-	MELK	CRSVELDLNQAHMEETPK		S505	S505	0.999998	H	C	Profiling	Cervical cancer	Control(non-treated-Experiment3@HeLa cell line)	SILAC	TiO2	Q Exactive	7152	Levin	110123	[5432500, 'PRESENT', 'PRESENT', 'PRESENT']	Raf_0603_07	Q14680	MELK	S505	phospo_copy	Untreated control@HeLa cell line R3	Prat_1303
6083225	33797919	Q14680	-	MELK	LSSFSCGQASATPFTDIK		S336	S336	0.996972	H	C	Profiling	Cervical cancer	Treated(0.1 -Ã‚ÂµM rapamycin- experiment2@HeLa cell line)	SILAC	TiO2	Q Exactive	7262	Levin	110123	[23910000, 'PRESENT', 'PRESENT', 'PRESENT']	Raf_0603_07	Q14680	MELK	S336	phospo_copy	Rapamycin@HeLa cell line R2	Prat_938
6099388	33797919	Q14680	-	MELK	CRSVELDLNQAHMEETPK		S505	S505	0.999998	H	C	Profiling	Cervical cancer	Treated(0.1 -Ã‚ÂµM rapamycin-Experiment3@HeLa cell line)	SILAC	TiO2	Q Exactive	7827	Levin	110123	[6454900, 'PRESENT', 'PRESENT', 'PRESENT']	Raf_0603_07	Q14680	MELK	S505	phospo_copy	Rapamycin@HeLa cell line R3	Prat_939
6710280	34343000	Q14680		MELK	PVNSTGTDKLMTGVISPERRCRSVELDLNQA		S498	S498	0.999245	H	C	Profiling	Melanoma	(ERK1 KO(day0)@BRAFMUT 451Lu cells)	Label free	IMAC(Fe(III)-NTA)	Orbitrap Q Exactive HF	15124	Athira	160223	[]	pri_1003_69	Q14680	MELK	S498	phospo_copy	ERK1 KO(0d)@BRAFMUT 451Lu cells	Prat_429
6724450	34343000	Q14680		MELK	PVNSTGTDKLMTGVISPERRCRSVELDLNQA		S498	S498	0.999245	H	C	Profiling	Melanoma	(ERK1 KO(day1)@BRAFMUT 451Lu cells)	Label free	IMAC(Fe(III)-NTA)	Orbitrap Q Exactive HF	15124	Athira	160223	[]	pri_1003_69	Q14680	MELK	S498	phospo_copy	ERK1 KO(1d)@BRAFMUT 451Lu cells	Prat_430
6738621	34343000	Q14680		MELK	PVNSTGTDKLMTGVISPERRCRSVELDLNQA		S498	S498	0.999245	H	C	Profiling	Melanoma	(ERK1 KO(day3)@BRAFMUT 451Lu cells)	Label free	IMAC(Fe(III)-NTA)	Orbitrap Q Exactive HF	15124	Athira	160223	[]	pri_1003_69	Q14680	MELK	S498	phospo_copy	ERK1 KO(3d)@BRAFMUT 451Lu cells	Prat_431
6752790	34343000	Q14680		MELK	PVNSTGTDKLMTGVISPERRCRSVELDLNQA		S498	S498	0.999245	H	C	Profiling	Melanoma	(ERK2 KO(day0)@BRAFMUT 451Lu cells)	Label free	IMAC(Fe(III)-NTA)	Orbitrap Q Exactive HF	15124	Athira	160223	[]	pri_1003_69	Q14680	MELK	S498	phospo_copy	ERK2 KO(0d)@BRAFMUT 451Lu cells	Prat_432
6766960	34343000	Q14680		MELK	PVNSTGTDKLMTGVISPERRCRSVELDLNQA		S498	S498	0.999245	H	C	Profiling	Melanoma	(ERK2 KO(day1)@BRAFMUT 451Lu cells)	Label free	IMAC(Fe(III)-NTA)	Orbitrap Q Exactive HF	15124	Athira	160223	[-2.54, -2.85]	pri_1003_69	Q14680	MELK	S498	phospo_copy	ERK2 KO(1d)@BRAFMUT 451Lu cells	Prat_433
6781130	34343000	Q14680		MELK	PVNSTGTDKLMTGVISPERRCRSVELDLNQA		S498	S498	0.999245	H	C	Profiling	Melanoma	(ERK2 KO(day3)@BRAFMUT 451Lu cells)	Label free	IMAC(Fe(III)-NTA)	Orbitrap Q Exactive HF	15124	Athira	160223	[]	pri_1003_69	Q14680	MELK	S498	phospo_copy	ERK2 KO(3d)@BRAFMUT 451Lu cells	Prat_434
6795299	34343000	Q14680		MELK	PVNSTGTDKLMTGVISPERRCRSVELDLNQA		S498	S498	0.999245	H	C	Profiling	Melanoma	(JUNB KO(day0)@BRAFMUT 451Lu cells)	Label free	IMAC(Fe(III)-NTA)	Orbitrap Q Exactive HF	15124	Athira	160223	[]	pri_1003_69	Q14680	MELK	S498	phospo_copy	JUNB KO(0d)@BRAFMUT 451Lu cells	Prat_654
6809469	34343000	Q14680		MELK	PVNSTGTDKLMTGVISPERRCRSVELDLNQA		S498	S498	0.999245	H	C	Profiling	Melanoma	(JUNB KO(day1)@BRAFMUT 451Lu cells)	Label free	IMAC(Fe(III)-NTA)	Orbitrap Q Exactive HF	15124	Athira	160223	[]	pri_1003_69	Q14680	MELK	S498	phospo_copy	JUNB KO(1d)@BRAFMUT 451Lu cells	Prat_655
6823639	34343000	Q14680		MELK	PVNSTGTDKLMTGVISPERRCRSVELDLNQA		S498	S498	0.999245	H	C	Profiling	Melanoma	(JUNB KO(day3)@BRAFMUT 451Lu cells)	Label free	IMAC(Fe(III)-NTA)	Orbitrap Q Exactive HF	15124	Athira	160223	[]	pri_1003_69	Q14680	MELK	S498	phospo_copy	JUNB KO(3d)@BRAFMUT 451Lu cells	Prat_656
6837809	34343000	Q14680		MELK	PVNSTGTDKLMTGVISPERRCRSVELDLNQA		S498	S498	0.999245	H	C	Profiling	Melanoma	(WT(day0)@BRAFMUT 451Lu cells)	Label free	IMAC(Fe(III)-NTA)	Orbitrap Q Exactive HF	15124	Athira	160223	[]	pri_1003_69	Q14680	MELK	S498	phospo_copy	WT(0d)@BRAFMUT 451Lu cells	Prat_1380
6851979	34343000	Q14680		MELK	PVNSTGTDKLMTGVISPERRCRSVELDLNQA		S498	S498	0.999245	H	C	Profiling	Melanoma	(WT(day1)@BRAFMUT 451Lu cells)	Label free	IMAC(Fe(III)-NTA)	Orbitrap Q Exactive HF	15124	Athira	160223	[]	pri_1003_69	Q14680	MELK	S498	phospo_copy	WT(1d)@BRAFMUT 451Lu cells	Prat_1381
6866149	34343000	Q14680		MELK	PVNSTGTDKLMTGVISPERRCRSVELDLNQA		S498	S498	0.999245	H	C	Profiling	Melanoma	(WT(day3)@BRAFMUT 451Lu cells)	Label free	IMAC(Fe(III)-NTA)	Orbitrap Q Exactive HF	15124	Athira	160223	[]	pri_1003_69	Q14680	MELK	S498	phospo_copy	WT(3d)@BRAFMUT 451Lu cells	Prat_1382
6966949	34673281	Q14680	ENSG00000165304	MELK	NQHKREILTTPNRYTTPSKARNQCLKETPIK	EILT(ph)TPNRYTT(ph)PSK	T466;466;434;434;418;425;395;395;418;425;395;395;335;335;272	T466;S335	0.845565	H	C	Profiling	Melanoma	Untreated(BRAFi Resistant A375 cells)	SILAC	TiO2	Quadrupole Orbitrap	17480	Athira	50123	[14200000, 28825000, 0]	52_1504_Raf	Q14680	MELK	T466	Ws	BRAFi-resistant@A375 cells	Prat_106
6982570	34673281	Q14680	ENSG00000165304	MELK	NQHKREILTTPNRYTTPSKARNQCLKETPIK	EILT(ph)TPNRYTT(ph)PSK	T466;466;434;434;418;425;395;395;418;425;395;395;335;335;272	T466;S335	0.845565	H	C	Profiling	Melanoma	Untreated(BRAFi Sensitive A375 cells)	SILAC	TiO2	Quadrupole Orbitrap	17480	Athira	50123	[49773000, 0, 0]	52_1504_Raf	Q14680	MELK	T466	Ws	BRAFi-sensitive@A375 cells	Prat_107
7019046	34689152	Q14680	-	MELK	QASATPFTDIKSNNWSLEDVTASDKNYVAGL	DIKSNNWS(ph)LEDVTAS	S356	S356	0.99252	H	C	Profiling	Embryonic-Kidney	Control(Temporal-2hours-DMSO@HEK293T cell line)	SILAC	Orbitrap Fusion and Q Exactive HF-X Hybrid Quadrupole-Orbitrap Mass Spectrometer	TiO2	6196(Class I)	Levin	250423	['Present', 'Present', 'Present', 'Present']	pri_2704_01	Q14680	MELK	S356	Ws	DMSO(2h)@HEK293T cell line	Prat_291
7045305	34689152	Q14680	-	MELK	QASATPFTDIKSNNWSLEDVTASDKNYVAGL	DIKSNNWS(ph)LEDVTAS	S356	S356	0.99252	H	C	Profiling	Embryonic-Kidney	Treated(Temporal-2hours-TNF+Nec1s@HEK293T cell line)	SILAC	Orbitrap Fusion and Q Exactive HF-X Hybrid Quadrupole-Orbitrap Mass Spectrometer	TiO2	6156(Class I)	Levin	250423	['Present', 'Present', 'Present', 'Present']	pri_2704_01	Q14680	MELK	S356	Ws	TNF+Nec1s(2h)@HEK293T cell line	Prat_1219
7050674	34689152	Q14680	-	MELK	QASATPFTDIKSNNWSLEDVTASDKNYVAGL	DIKSNNWS(ph)LEDVTAS	S356	S356	0.99252	H	C	Profiling	Embryonic-Kidney	Treated(Temporal-2hours-TNF@HEK293T cell line)	SILAC	Orbitrap Fusion and Q Exactive HF-X Hybrid Quadrupole-Orbitrap Mass Spectrometer	TiO2	6196(Class I)	Levin	250423	['Present', 'Present', 'Present', 'Present']	pri_2704_01	Q14680	MELK	S356	Ws	TNF(2h)@HEK293T cell line	Prat_1215
7075371	34771457	Q14680		MELK			S356	S356	0.999943	H	C	Profiling	Neuroblastoma	Control-0hr(untreated@IMR5 Cell line)	Labelfree	TiO2	Q Exactive HF	6982	Tanuja	180123	[839967.9817]	Raf_0605_108	Q14680	MELK	S356	phospo_copy	Untreated control(0h)@IMR5 Cell line	Prat_1273
7081577	34771457	Q14680		MELK			S356	S356	0.999943	H	C	Profiling	Neuroblastoma	Control-10mins(untreated@IMR5 Cell line)	Label free	TiO2	Q Exactive HF	6982	Tanuja	180123	[839967.9817]	Raf_0605_108	Q14680	MELK	S356	phospo_copy	Untreated control(10min)@IMR5 Cell line	Prat_1274
7088751	34771457	Q14680		MELK			S356	S356	0.999943	H	C	Profiling	Neuroblastoma	Control-12hr(untreated@IMR5 Cell line)	Label free	TiO2	Q Exactive HF	6982	Tanuja	180123	[]	Raf_0605_108	Q14680	MELK	S356	phospo_copy	Untreated control(12h)@IMR5 Cell line	Prat_1276
7094574	34771457	Q14680		MELK			S356	S356	0.999943	H	C	Profiling	Neuroblastoma	Control-1hr(untreated@IMR5 Cell line)	Label free	TiO2	Q Exactive HF	6982	Tanuja	180123	[359007.6672]	Raf_0605_108	Q14680	MELK	S356	phospo_copy	Untreated control(1h)@IMR5 Cell line	Prat_1278
7101312	34771457	Q14680		MELK			S356	S356	0.999943	H	C	Profiling	Neuroblastoma	Control-24hr(untreated@IMR5 Cell line)	Label free	TiO2	Q Exactive HF	6982	Tanuja	180123	[667915.3107]	Raf_0605_108	Q14680	MELK	S356	phospo_copy	Untreated control(24h)@IMR5 Cell line	Prat_1282
7107220	34771457	Q14680		MELK			S356	S356	0.999943	H	C	Profiling	Neuroblastoma	Control-4hr(untreated@IMR5 Cell line)	Label free	TiO2	Q Exactive HF	6982	Tanuja	180123	[867794.7244]	Raf_0605_108	Q14680	MELK	S356	phospo_copy	Untreated control(4h)@IMR5 Cell line	Prat_1287
7112897	34771457	Q14680		MELK			S356	S356	0.999943	H	C	Profiling	Neuroblastoma	Treated-0hr(treated Nerve Growth factor(NGF) Cells-TET or a combination of TET/NGF@IMR5 Cell line)	Label free	TiO2	Q Exactive HF	6982	Tanuja	180123	[]	Raf_0605_108	Q14680	MELK	S356	phospo_copy	NGF(0h)@IMR5 Cell line	Prat_785
7119171	34771457	Q14680		MELK			S356	S356	0.999943	H	C	Profiling	Neuroblastoma	Treated-10mins(treated Nerve Growth factor(NGF)-TET or a combination of TET/NGF@IMR5 Cell line)	Label free	TiO2	Q Exactive HF	6982	Tanuja	180123	[]	Raf_0605_108	Q14680	MELK	S356	phospo_copy	NGF(10min)@IMR5 Cell line	Prat_786
7126406	34771457	Q14680		MELK			S356	S356	0.999943	H	C	Profiling	Neuroblastoma	Treated-12hr(treated-Nerve Growth factor(NGF)-TET or a combination of TET/NGF@IMR5 Cell line)	Label free	TiO2	Q Exactive HF	6982	Tanuja	180123	[480884.2233]	Raf_0605_108	Q14680	MELK	S356	phospo_copy	NGF(12h)@IMR5 Cell line	Prat_787
7132403	34771457	Q14680		MELK			S356	S356	0.999943	H	C	Profiling	Neuroblastoma	Treated-1hr(treated-Nerve Growth factor(NGF)-TET or a combination of TET/NGF@IMR5 Cell line)	Label free	TiO2	Q Exactive HF	6982	Tanuja	180123	[]	Raf_0605_108	Q14680	MELK	S356	phospo_copy	NGF(1h)@IMR5 Cell line	Prat_788
7139015	34771457	Q14680		MELK			S356	S356	0.999943	H	C	Profiling	Neuroblastoma	Treated-24hr(treated-Nerve Growth factor(NGF)-TET or a combination of TET/NGF@IMR5 Cell line)	Label free	TiO2	Q Exactive HF	6982	Tanuja	180123	[]	Raf_0605_108	Q14680	MELK	S356	phospo_copy	NGF(24h)@IMR5 Cell line	Prat_789
7145248	34771457	Q14680		MELK			S356	S356	0.999943	H	C	Profiling	Neuroblastoma	Treated-4hr(treated-Nerve Growth factor(NGF)-TET or a combination of TET/NGF@IMR5 Cell line)	Label free	TiO2	Q Exactive HF	6982	Tanuja	180123	[]	Raf_0605_108	Q14680	MELK	S356	phospo_copy	NGF(4h)@IMR5 Cell line	Prat_790
7887056	35755813	Q14680		MELK	IKSNNWSLEDVTAS	SNNWS(ph)LEDVTASDK	S356	S356	>0.75	H	C	Profiling	Casein Kinase 2 (CSNK2)- inhibitor study	Control(Light-CSNK2A1-WT-DMSO@U2OS cell lines)	SILAC	TiO2	LTQ Orbitrap Elite	9960	tanuja	80323	['Present']	pri_2803_122	Q14680	MELK	S356	Mode_Seq	CSNK2A-HA WT+DMSO@U2OS cell line	Prat_216
7890356	35755813	Q14680		MELK	IKSNNWSLEDVTAS	SNNWS(ph)LEDVTASDK	S356	S356	>0.75	H	C	Profiling	Casein Kinase 2 (CSNK2)- inhibitor study	Treated(Heavy-CSNK2A1-TM- CX-4945 treated@U2OS cell lines)	SILAC	TiO2	LTQ Orbitrap Elite	9960	tanuja	80323	['Present']	pri_2803_122	Q14680	MELK	S356	Mode_Seq	CSNK2A-HA TM+CX-4945@U2OS cell line	Prat_215
7893656	35755813	Q14680		MELK	IKSNNWSLEDVTAS	SNNWS(ph)LEDVTASDK	S356	S356	>0.75	H	C	Profiling	Casein Kinase 2 (CSNK2)- inhibitor study	Treated(Medium- CSNK2A1-WT-CX-4945 treated@U2OS cell lines)	SILAC	TiO2	LTQ Orbitrap Elite	9960	tanuja	80323	['Present']	pri_2803_122	Q14680	MELK	S356	Mode_Seq	CSNK2A1-HA WT+CX-4945@U2OS cell line	Prat_217
7900572	35838755	Q14680		MELK	LAKKARGKPVRLRLSSFSCGQASATPFTDIK	LSS(ph)FSCGQASATPFTDIK	S336	S336	0.996128	H	C	Profiling	Renal cancer	Control(DMSO@A498 cancer cell)	SILAC	Enrichment (no details)	Mass spec( no details)	10940	Tanuja	80323	[58095000.0, 51594000.0]	pri_2803_120	Q14680	MELK	S336	Ws	DMSO@A498 cancer cell	Prat_305
7908663	35838755	Q14680		MELK	LAKKARGKPVRLRLSSFSCGQASATPFTDIK	LSS(ph)FSCGQASATPFTDIK	S336	S336	0.996128	H	C	Profiling	Renal cancer	Treated(EA treated @A498 cancer cell)	SILAC	Enrichment (no details)	Mass spec(no details)	10940	Tanuja	80323	[58095000.0, 51594000.0]	pri_2803_120	Q14680	MELK	S336	Ws	EA@A498 cell	Prat_403
8731893	36293151	Q14680		MELK			S356	S356	> 0.75	H	C	Profiling	Hepatotoxicity	Treated(ÃŽÂ±-AMA(0.5h)@Huh7 cells)	TMT	TiO2	LTQ-Orbitrap Velos	1598	Sreerajini	16032023	['Present', 'Present', 'Present', 'Present']	Raf_2803_19	Q14680	MELK	S356	phospo_copy	Alpha-AMA(0.5h)@Huh7 cells	Prat_52
8731908	36293151	Q14680		MELK			S529	S529	> 0.75	H	C	Profiling	Hepatotoxicity	Treated(ÃŽÂ±-AMA(0.5h)@Huh7 cells)	TMT	TiO2	LTQ-Orbitrap Velos	1598	Sreerajini	16032023	['Present', 'Present', 'Present', 'Present']	Raf_2803_19	Q14680	MELK	S529	phospo_copy	Alpha-AMA(0.5h)@Huh7 cells	Prat_52
8733458	36293151	Q14680		MELK			S356	S356	> 0.75	H	C	Profiling	Hepatotoxicity	Treated(ÃŽÂ±-AMA(0h)@Huh7 cells)	TMT	TiO2	LTQ-Orbitrap Velos	1598	Sreerajini	16032023	['Present', 'Present', 'Present', 'Present']	Raf_2803_19	Q14680	MELK	S356	phospo_copy	Alpha-AMA(0h)@Huh7 cells	Prat_53
8733534	36293151	Q14680		MELK			S529	S529	> 0.75	H	C	Profiling	Hepatotoxicity	Treated(ÃŽÂ±-AMA(0h)@Huh7 cells)	TMT	TiO2	LTQ-Orbitrap Velos	1598	Sreerajini	16032023	['Present', 'Present', 'Present', 'Present']	Raf_2803_19	Q14680	MELK	S529	phospo_copy	Alpha-AMA(0h)@Huh7 cells	Prat_53
8733973	36293151	Q14680		MELK			S356	S356	> 0.75	H	C	Profiling	Hepatotoxicity	Treated(ÃŽÂ±-AMA(12h)@Huh7 cells)	TMT	TiO2	LTQ-Orbitrap Velos	1598	Sreerajini	16032023	['Present', 'Present', 'Present', 'Present']	Raf_2803_19	Q14680	MELK	S356	phospo_copy	Alpha-AMA(12h)@Huh7 cells	Prat_54
8734077	36293151	Q14680		MELK			S529	S529	> 0.75	H	C	Profiling	Hepatotoxicity	Treated(ÃŽÂ±-AMA(12h)@Huh7 cells)	TMT	TiO2	LTQ-Orbitrap Velos	1598	Sreerajini	16032023	['Present', 'Present', 'Present', 'Present']	Raf_2803_19	Q14680	MELK	S529	phospo_copy	Alpha-AMA(12h)@Huh7 cells	Prat_54
8734944	36293151	Q14680		MELK			S529	S529	> 0.75	H	C	Profiling	Hepatotoxicity	Treated(ÃŽÂ±-AMA(1h)@Huh7 cells)	TMT	TiO2	LTQ-Orbitrap Velos	1598	Sreerajini	16032023	['Present', 'Present', 'Present', 'Present']	Raf_2803_19	Q14680	MELK	S529	phospo_copy	Alpha-AMA(1h)@Huh7 cells	Prat_55
8735658	36293151	Q14680		MELK			S356	S356	> 0.75	H	C	Profiling	Hepatotoxicity	Treated(ÃŽÂ±-AMA(1h)@Huh7 cells)	TMT	TiO2	LTQ-Orbitrap Velos	1598	Sreerajini	16032023	['Present', 'Present', 'Present', 'Present']	Raf_2803_19	Q14680	MELK	S356	phospo_copy	Alpha-AMA(1h)@Huh7 cells	Prat_55
8736245	36293151	Q14680		MELK			S356	S356	> 0.75	H	C	Profiling	Hepatotoxicity	Treated(ÃŽÂ±-AMA(3h)@Huh7 cells)	TMT	TiO2	LTQ-Orbitrap Velos	1598	Sreerajini	16032023	['Present', 'Present', 'Present', 'Present']	Raf_2803_19	Q14680	MELK	S356	phospo_copy	Alpha-AMA(3h)@Huh7 cells	Prat_56
8736908	36293151	Q14680		MELK			S529	S529	> 0.75	H	C	Profiling	Hepatotoxicity	Treated(ÃŽÂ±-AMA(3h)@Huh7 cells)	TMT	TiO2	LTQ-Orbitrap Velos	1598	Sreerajini	16032023	['Present', 'Present', 'Present', 'Present']	Raf_2803_19	Q14680	MELK	S529	phospo_copy	Alpha-AMA(3h)@Huh7 cells	Prat_56
8737753	36293151	Q14680		MELK			S529	S529	> 0.75	H	C	Profiling	Hepatotoxicity	Treated(ÃŽÂ±-AMA(6h)@Huh7 cells)	TMT	TiO2	LTQ-Orbitrap Velos	1598	Sreerajini	16032023	['Present', 'Present', 'Present', 'Present']	Raf_2803_19	Q14680	MELK	S529	phospo_copy	Alpha-AMA(6h)@Huh7 cells	Prat_57
8738028	36293151	Q14680		MELK			S356	S356	> 0.75	H	C	Profiling	Hepatotoxicity	Treated(ÃŽÂ±-AMA(6h)@Huh7 cells)	TMT	TiO2	LTQ-Orbitrap Velos	1598	Sreerajini	16032023	['Present', 'Present', 'Present', 'Present']	Raf_2803_19	Q14680	MELK	S356	phospo_copy	Alpha-AMA(6h)@Huh7 cells	Prat_57
8738579	36293151	Q14680		MELK			S529	S529	> 0.75	H	C	Profiling	Hepatotoxicity	Treated(ÃŽÂ±-AMA+ERK1/2 inhibitor@Huh7 cells)	TMT	TiO2	LTQ-Orbitrap Velos	1194	Sreerajini	16032023	['Present', 'Present', 'Present', 'Present']	Raf_2803_19	Q14680	MELK	S529	phospo_copy	Alpha-AMA+ERKi@Huh7 cells	Prat_59
8739730	36293151	Q14680		MELK			S529	S529	> 0.75	H	C	Profiling	Hepatotoxicity	Treated(ÃŽÂ±-AMA@Huh7 cells)	TMT	TiO2	LTQ-Orbitrap Velos	1194	Sreerajini	16032023	['Present', 'Present', 'Present', 'Present']	Raf_2803_19	Q14680	MELK	S529	phospo_copy	Alpha-AMA(inh-exp)@Huh7 cells	Prat_58
8740579	36293151	Q14680		MELK			S529	S529	> 0.75	H	C	Profiling	Hepatotoxicity	untreated(@Huh7 cells)	TMT	TiO2	LTQ-Orbitrap Velos	1194	Sreerajini	16032023	['Present', 'Present', 'Present', 'Present']	Raf_2803_19	Q14680	MELK	S529	phospo_copy	Untreated@Huh7 cells	Prat_1337
8833449	36357940	Q14680					T460	T460	99.4	H	C	Profiling	Signaling	Treated(30 ÃŽÂ¼M JPH203-15min@KKU-213-BTC cell lines)	TMT	IMAC	Q-Exactive-orbitrap	16021	Nandini	303023	['Present', 'Present', 'Present', 'Present']	pri_3103_135	Q14680	MELK	T460	phospo_copy	JPH203 (15min)@KKU-213-BTC cell line	Prat_650
8865572	36357940	Q14680					S336	S336	99.4	H	C	Profiling	Signaling	Treated(30 ÃŽÂ¼M JPH203-30min@KKU-100-BTC cell lines)	TMT	IMAC	Q-Exactive-orbitrap	15428	Nandini	303023	['Present', 'Present', 'Present', 'Present']	pri_3103_135	Q14680	MELK	S336	phospo_copy	JPH203 (30min)@KKU-100-BTC cell line	Prat_652
8935496	36357940	Q14680					S336	S336	99.4	H	C	Profiling	Signaling	Untreated(control DMSO@KKU-100-BTC cell lines)	TMT	IMAC	Q-Exactive-orbitrap	15428	Nandini	303023	['Present', 'Present', 'Present', 'Present']	pri_3103_135	Q14680	MELK	S336	phospo_copy	DMSO@KKU-100-BTC cell line	Prat_341
8962375	36357940	Q14680					T460	T460	99.4	H	C	Profiling	Signaling	Untreated(control DMSO@KKU-213-BTC cell lines)	TMT	IMAC	Q-Exactive-orbitrap	16021	Nandini	303023	['Present', 'Present', 'Present', 'Present']	pri_3103_135	Q14680	MELK	T460	phospo_copy	DMSO@KKU-213-BTC cell line	Prat_342
9092695	25849741	Q14680-4		MELK	QASATPFTDIKSNNWSLEDVTASDKNYVAGL		S225	S225	0.999998	H	C	Profiling	Breast cancer	(IKKb(K44M)+(TNF-ÃŽÂ±@MCF-7 cells)	SILAC	TiO2	Q Exactive	27224	Athira	160223	['Present', 'Present', 'Present', 'Present']	pri_0903_65	Q14680-4	MELK	S225	Ws	IKKb(K44M)+TNF-alpha@MCF7 cells	Prat_610
9095992	25849741	Q14680-4		MELK	QASATPFTDIKSNNWSLEDVTASDKNYVAGL		S225	S225	0.999998	H	C	Profiling	Breast cancer	(TNF-ÃŽÂ± stimulation@MCF-7 cells)	SILAC	TiO2	Q Exactive	27224	Athira	160223	['Present', 'Present', 'Present', 'Present']	pri_0903_65	Q14680-4	MELK	S225	Ws	TNF-alpha@MCF7 cells	Prat_1211
9099289	25849741	Q14680-4		MELK	QASATPFTDIKSNNWSLEDVTASDKNYVAGL		S225	S225	0.999998	H	C	Profiling	Breast cancer	(TNF-ÃŽÂ±+ SC-514 IKK@MCF-7 cells)	SILAC	TiO2	Q Exactive	27224	Athira	160223	['Present', 'Present', 'Present', 'Present']	pri_0903_65	Q14680-4	MELK	S225	Ws	TNF-alpha+SC-514 IKK@MCF7 cells	Prat_1213
9102586	25849741	Q14680-4		MELK	QASATPFTDIKSNNWSLEDVTASDKNYVAGL		S225	S225	0.999998	H	C	Profiling	Breast cancer	(TNF-ÃŽÂ±+IKKb@MCF-7 cells)	SILAC	TiO2	Q Exactive	27224	Athira	160223	['Present', 'Present', 'Present', 'Present']	pri_0903_65	Q14680-4	MELK	S225	Ws	TNF-alpha+IKKb@MCF7 cells	Prat_1212
9106225	25850435	Q14680-3		MELK	LAKKARGKPVRLRLSSFSCGQASATPFTDIK	LSS(ph)FSCGQASATPFTDIK	S142	S142	0.876602	H	C	Profiling	Melanoma	Treated(AZD6244 (selumetinib)(30nM)@WM239A cells)	SILAC	TiO2	LTQ Orbitrap Velos	15290	Athira	240223	[15024000]	pri_0903_65	Q14680-3	MELK	S142	Ws	Selumetinib(30nM)@WM239A cells	Prat_1068
9110308	25850435	Q14680-3		MELK	LAKKARGKPVRLRLSSFSCGQASATPFTDIK	LSS(ph)FSCGQASATPFTDIK	S142	S142	0.876602	H	C	Profiling	Melanoma	Treated(PLX4032 (vemurafenib)(30nM)@WM239A cells)	SILAC	TiO2	LTQ Orbitrap Velos	15290	Athira	240223	[15024000]	pri_0903_65	Q14680-3	MELK	S142	Ws	Vemurafenib(30nM)@WM239A cells	Prat_1369
9242520	27794612	Q14680-3		MELK		SNNWS(ph)LEDVTASDK	S162	S162	0.999986	H	C	Profiling	Squamous cell carcinoma	Treated(Gefitinib+FGF2@A431cell line	TMT	Fe IMAC	Q Exactive	13410	Mejo	90123	[17.6849, 17.6633, 17.6161]	pri_2003_102	Q14680-3	MELK	S162	Mode_Seq	Gefitinib+FGF2@A431cell line	Prat_487
9245655	27794612	Q14680-3		MELK		SNNWS(ph)LEDVTASDK	S162	S162	0.999986	H	C	Profiling	Squamous cell carcinoma	Treated(Gefitinib@A431cell line	TMT	Fe IMAC	Q Exactive	13410	Mejo	90123	[17.0458, 16.9479, 16.9354]	pri_2003_102	Q14680-3	MELK	S162	Mode_Seq	Gefitinib@A431cell line	Prat_485
9248790	27794612	Q14680-3		MELK		SNNWS(ph)LEDVTASDK	S162	S162	0.999986	H	C	Profiling	Squamous cell carcinoma	Untreated( DMSO@A431cell line	TMT	Fe IMAC	Q Exactive	13410	Mejo	90123	[17.6272, 17.5312, 17.692, 'Na']	pri_2003_102	Q14680-3	MELK	S162	Mode_Seq	DMSO@A431cell line	Prat_304
9420802	30890564	Q14680-3	MELK		QASATPFTDIKSNNWSLEDVTASDKNYVAGL	SNNWS(ph)LEDVTASDK	S162;225;285;285;308;324;356	S162;T324	0.999976	H	C	Profiling	Skin cancer	Treated(A375 NESKO @A375 cell line-Biological replicate 1)	SILAC	TiO2	Q Exactive HF	3692	Mejo	100123	[0]	Raf_0305_106	Q14680-3	MELK	S162	Ws	A375 NESKO@A375 cell line BR1	Prat_21
9423939	30890564	Q14680-3	MELK		QASATPFTDIKSNNWSLEDVTASDKNYVAGL	SNNWS(ph)LEDVTASDK	S162;225;285;285;308;324;356	S162;T324	0.999976	H	C	Profiling	Skin cancer	Treated(A375 S @A375 cell line-Biological replicate 1)	SILAC	TiO2	Q Exactive HF	3692	Mejo	100123	[18080000]	Raf_0305_106	Q14680-3	MELK	S162	Ws	A375 S@A375 cell line BR1	Prat_25
9482588	33755436	Q14680-3	-	MELK	DIKSNNWSLEDVTAS	DIKSNNWs(ph)LEDVTAS	S356	S356	0.999967	H	C	Profile	Breast cancer	Control(DMSO-R1@BT-474 cell line)	TMT	LTQ Orbitrap Elite	Fe-IMAC	9463(Class I)	Levin	90123	[14.15353, '-', '-', '-']	pri_2905_240	Q14680-3	MELK	S162	Ws	DMSO@BT-474 cell line R1	Prat_308
9495083	33755436	Q14680-3	-	MELK	DIKSNNWSLEDVTAS	DIKSNNWs(ph)LEDVTAS	S356	S356	0.999967	H	C	Profile	Breast cancer	Treated(AZD5363-R1@BT-474 cell line)	TMT	LTQ Orbitrap Elite	Fe-IMAC	9517(Class I)	Levin	90123	[14.37972, '-', '-', '-']	pri_2905_240	Q14680-3	MELK	S162	Ws	AZD5363@BT-474 cell line R1	Prat_82
9507583	33755436	Q14680-3	-	MELK	DIKSNNWSLEDVTAS	DIKSNNWs(ph)LEDVTAS	S356	S356	0.999967	H	C	Profile	Breast cancer	Treated(GSK2110183-R1@BT-474 cell line)	TMT	LTQ Orbitrap Elite	Fe-IMAC	9517(Class I)	Levin	90123	[14.4488, '-', '-', '-']	pri_2905_240	Q14680-3	MELK	S162	Ws	GSK2110183@BT-474 cell line R1	Prat_506
9520076	33755436	Q14680-3	-	MELK	DIKSNNWSLEDVTAS	DIKSNNWs(ph)LEDVTAS	S356	S356	0.999967	H	C	Profile	Breast cancer	Treated(GSK690693-R1@BT-474 cell line)	TMT	LTQ Orbitrap Elite	Fe-IMAC	9523(Class I)	Levin	90123	[14.42311, '-', '-', '-']	pri_2905_240	Q14680-3	MELK	S162	Ws	GSK690693@BT-474 cell line R1	Prat_511
9532582	33755436	Q14680-3	-	MELK	DIKSNNWSLEDVTAS	DIKSNNWs(ph)LEDVTAS	S356	S356	0.999967	H	C	Profile	Breast cancer	Treated(Ipatasertib-R1@BT-474 cell line)	TMT	LTQ Orbitrap Elite	Fe-IMAC	9509(Class I)	Levin	90123	[14.52093, '-', '-', '-']	pri_2905_240	Q14680-3	MELK	S162	Ws	Ipatasertib@BT-474 cell line R1	Prat_628
9545049	33755436	Q14680-3	-	MELK	DIKSNNWSLEDVTAS	DIKSNNWs(ph)LEDVTAS	S356	S356	0.999967	H	C	Profile	Breast cancer	Treated(MK-2206-R1@BT-474 cell line)	TMT	LTQ Orbitrap Elite	Fe-IMAC	9517(Class I)	Levin	90123	[14.48926, '-', '-', '-']	pri_2905_240	Q14680-3	MELK	S162	Ws	MK-2206@BT-474 cell line R1	Prat_727
9605615	34417301	Q14680-3		MELK	KNQHKREILTTPNRYTTPSKARNQCLKETPI	S(ph)AVKNEEYFMFPEPKT(ph)PVNK	S237;300;360;360;383;390;399;431	T300;S237	0.999704	H	C	Profiling	KIF2A	Control(RPE1 cells@ Medium labeled-G1 arrest-Mitotic)	SILAC	TiO2	Orbitrap	21317	Tanuja	200123	[0, 16700000.0]	pri_0703_57	Q14680-3	MELK	T271	Ws	Mitotic arrest G1@RPE1 cells	Prat_724
9610119	34417301	Q14680-3		MELK	KNQHKREILTTPNRYTTPSKARNQCLKETPI	S(ph)AVKNEEYFMFPEPKT(ph)PVNK	S237;300;360;360;383;390;399;431	T300;S237	0.999704	H	C	Profiling	KIF2A	Treated(RPE1 cells@Heavy labeled-DKK1)	SILAC	TiO2	Orbitrap	21317	Tanuja	200123	[0, 12800000.0]	pri_0703_57	Q14680-3	MELK	T271	Ws	DKK1@RPE1 cells	Prat_267
9704565	28539327	Q14680			PERRCRSVELDLN	S(ph)VELDLNQAHMEETPK	505	S505	123.671	H	C	Profiling	Lung carcinoma	Birinipant(15min)+TNF-alpha(10min)@H1299 cells	TMT	TiO2	Orbitrap Fusion	5425	Athira	24072024	[07290394723929869,09431418055736236,0.128866779819484,]	Prat_2208_24	Q14680	MELK	S505	Ws	Birinipant(15min)+TNF-alpha(10min)@H1299 cells	Prat_99
9709019	28539327	Q14680			PERRCRSVELDLN	S(ph)VELDLNQAHMEETPK	505	S505	123.671	H	C	Profiling	Lung carcinoma	DMSO@H1299 cells	TMT	TiO2	Orbitrap Fusion	5425	Athira	24072024	[08926626758940971,0.10868092134696575,0.11010127822061247,0.1404890607329444]	Prat_2208_24	Q14680	MELK	S505	Ws	DMSO@H1299 cells	Prat_321
9713473	28539327	Q14680			PERRCRSVELDLN	S(ph)VELDLNQAHMEETPK	505	S505	123.671	H	C	Profiling	Lung carcinoma	TNF-alpha@H1299 cells	TMT	TiO2	Orbitrap Fusion	5425	Athira	24072024	[0644982534000681,09858227622794836,09229703486590617,]	Prat_2208_24	Q14680	MELK	S505	Ws	TNF-alpha@H1299 cells	Prat_1210
9752845	29449344	Q14680		MELK	PVNSTGTDKLMTGVISPERRCRSVELDLNQA	LMTGVIS(ph)PERR	S498	S498	0.999998	H	C	Profiling	Benzonase digestion	Standard cell lysis@HEK cells		Fe3+-IMAC	Orbitrap Q- Exactive HF	Class I (8415)	Lubaba	12082024	Present	Prat_2208_24	Q14680	MELK	S498	Ws	Standard cell lysis@HEK cells	Prat_1136
10091962	29154753	Q14680		MELK		NKENVYT(ph)PKS(ph)AVKNEEYFMFPEPT	T428:S431	T428;S431	0.97	H	C	Profiling	Stimuli	(Mitotic arrest@RPE-1 cell)	SILAC	TiO2	Q-Exactive Plus	36439	Athira	70123	['Present', 'Present']	pri_0903_65	Q14680	MELK	T428	phospo_copy	Mitotic arrest@RPE-1 cell	Prat_726
10091963	29154753	Q14680		MELK		NKENVYT(ph)PKS(ph)AVKNEEYFMFPEPT	T428:S431	T428;S431	0.97	H	C	Profiling	Stimuli	(Mitotic arrest@RPE-1 cell)	SILAC	TiO2	Q-Exactive Plus	36439	Athira	70123	['Present', 'Present']	pri_0903_65	Q14680	MELK	S431	phospo_copy	Mitotic arrest@RPE-1 cell	Prat_726
26706	20097925	Q14680	Na	Na	TPNRYTTPSKARN	YTT(ph)PSK	Na	Na	0.997919	H	C	Profiling	mitotic progression	Treated(R0K0-telophase)	SILAC	TiO2	LTQ-Orbitrap	2318	Mejo	280523	['Present', 'Present', 'Present', 'Present']	pri_2905_238	Q14680	MELK	T466	Ws	Telophase@HeLa S cells	Prat_1164
28728	20097925	Q14680	Na	Na	TPNRYTTPSKARN	YTT(ph)PSK	Na	Na	0.997919	H	C	Profiling	mitotic progression	Treated(R10K8-metaphase)	SILAC	TiO2	LTQ-Orbitrap	2318	Mejo	280523	['Present', 'Present', 'Present', 'Present']	pri_2905_238	Q14680	MELK	T466	Ws	Metaphase@HeLa S cells	Prat_717
30750	20097925	Q14680	Na	Na	TPNRYTTPSKARN	YTT(ph)PSK	Na	Na	0.997919	H	C	Profiling	mitotic progression	Treated(R6K4-prometaphase)	SILAC	TiO2	LTQ-Orbitrap	2318	Mejo	280523	['Present', 'Present', 'Present', 'Present']	pri_2905_238	Q14680	MELK	T466	Ws	Prometaphase@HeLa S cells	Prat_925
288161	23898821	Q14680		MELK	PERRCRSVELDLN		S505	S505	>75%	H	C	Profiling	Lung cancer	Treated(Control@H3122 cell line)	mTRAQ	IMAC	Q Exactive	22457	Mejo	90123	['Present']	Raf_0305_106	Q14680	MELK	S505	Ws	Untreated@H3122 cell line	Prat_1322
288162	23898821	Q14680		MELK	LMTGVISPERRCR		S498	S498	>75%	H	C	Profiling	Lung cancer	Treated(Control@H3122 cell line)	mTRAQ	IMAC	Q Exactive	22457	Mejo	90123	['Present']	Raf_0305_106	Q14680	MELK	S498	Ws	Untreated@H3122 cell line	Prat_1322
288163	23898821	Q14680		MELK	GAKVFGSLERGLD		S529	S529	>75%	H	C	Profiling	Lung cancer	Treated(Control@H3122 cell line)	mTRAQ	IMAC	Q Exactive	22457	Mejo	90123	['Present']	Raf_0305_106	Q14680	MELK	S529	Ws	Untreated@H3122 cell line	Prat_1322
289087	23898821	Q14680		MELK	VESKSLTPALCRT		T409	T409	>75%	H	C	Profiling	Lung cancer	Treated(Control@H3122 cell line)	mTRAQ	IMAC	Q Exactive	22457	Mejo	90123	['Present']	Raf_0305_106	Q14680	MELK	T409	Ws	Untreated@H3122 cell line	Prat_1322
289088	23898821	Q14680		MELK	TPALCRTPANKLK		T415	T415	>75%	H	C	Profiling	Lung cancer	Treated(Control@H3122 cell line)	mTRAQ	IMAC	Q Exactive	22457	Mejo	90123	['Present']	Raf_0305_106	Q14680	MELK	T415	Ws	Untreated@H3122 cell line	Prat_1322
289292	23898821	Q14680		MELK	NQCLKETPIKIPV		T478	T478	>75%	H	C	Profiling	Lung cancer	Treated(Control@H3122 cell line)	mTRAQ	IMAC	Q Exactive	22457	Mejo	90123	['Present']	Raf_0305_106	Q14680	MELK	T478	Ws	Untreated@H3122 cell line	Prat_1322
289360	23898821	Q14680		MELK	IKSNNWSLEDVTA		S356	S356	>75%	H	C	Profiling	Lung cancer	Treated(Control@H3122 cell line)	mTRAQ	IMAC	Q Exactive	22457	Mejo	90123	['Present']	Raf_0305_106	Q14680	MELK	S356	Ws	Untreated@H3122 cell line	Prat_1322
289469	23898821	Q14680		MELK	QAHMEETPKRKGA		T518	T518	>75%	H	C	Profiling	Lung cancer	Treated(Control@H3122 cell line)	mTRAQ	IMAC	Q Exactive	22457	Mejo	90123	['Present']	Raf_0305_106	Q14680	MELK	T518	Ws	Untreated@H3122 cell line	Prat_1322
289470	23898821	Q14680		MELK	MFPEPKTPVNKNQ		T446	T446	>75%	H	C	Profiling	Lung cancer	Treated(Control@H3122 cell line)	mTRAQ	IMAC	Q Exactive	22457	Mejo	90123	['Present']	Raf_0305_106	Q14680	MELK	T446	Ws	Untreated@H3122 cell line	Prat_1322
290406	23898821	Q14680		MELK	PERRCRSVELDLN		S505	S505	>75%	H	C	Profiling	Lung cancer	Treated(Control@H3122 cell line)	SILAC	IMAC	Q Exactive	22457	Mejo	90123	['Present']	Raf_0305_106	Q14680	MELK	S505	Ws	Untreated@H3122 cell line	Prat_1322
290572	23898821	Q14680		MELK	LMTGVISPERRCR		S498	S498	>75%	H	C	Profiling	Lung cancer	Treated(Control@H3122 cell line)	SILAC	IMAC	Q Exactive	22457	Mejo	90123	['Present']	Raf_0305_106	Q14680	MELK	S498	Ws	Untreated@H3122 cell line	Prat_1322
290573	23898821	Q14680		MELK	GAKVFGSLERGLD		S529	S529	>75%	H	C	Profiling	Lung cancer	Treated(Control@H3122 cell line)	SILAC	IMAC	Q Exactive	22457	Mejo	90123	['Present']	Raf_0305_106	Q14680	MELK	S529	Ws	Untreated@H3122 cell line	Prat_1322
290895	23898821	Q14680		MELK	VESKSLTPALCRT		T409	T409	>75%	H	C	Profiling	Lung cancer	Treated(Control@H3122 cell line)	SILAC	IMAC	Q Exactive	22457	Mejo	90123	['Present']	Raf_0305_106	Q14680	MELK	T409	Ws	Untreated@H3122 cell line	Prat_1322
290896	23898821	Q14680		MELK	TPALCRTPANKLK		T415	T415	>75%	H	C	Profiling	Lung cancer	Treated(Control@H3122 cell line)	SILAC	IMAC	Q Exactive	22457	Mejo	90123	['Present']	Raf_0305_106	Q14680	MELK	T415	Ws	Untreated@H3122 cell line	Prat_1322
291100	23898821	Q14680		MELK	NQCLKETPIKIPV		T478	T478	>75%	H	C	Profiling	Lung cancer	Treated(Control@H3122 cell line)	SILAC	IMAC	Q Exactive	22457	Mejo	90123	['Present']	Raf_0305_106	Q14680	MELK	T478	Ws	Untreated@H3122 cell line	Prat_1322
291168	23898821	Q14680		MELK	IKSNNWSLEDVTA		S356	S356	>75%	H	C	Profiling	Lung cancer	Treated(Control@H3122 cell line)	SILAC	IMAC	Q Exactive	22457	Mejo	90123	['Present']	Raf_0305_106	Q14680	MELK	S356	Ws	Untreated@H3122 cell line	Prat_1322
291277	23898821	Q14680		MELK	QAHMEETPKRKGA		T518	T518	>75%	H	C	Profiling	Lung cancer	Treated(Control@H3122 cell line)	SILAC	IMAC	Q Exactive	22457	Mejo	90123	['Present']	Raf_0305_106	Q14680	MELK	T518	Ws	Untreated@H3122 cell line	Prat_1322
291278	23898821	Q14680		MELK	MFPEPKTPVNKNQ		T446	T446	>75%	H	C	Profiling	Lung cancer	Treated(Control@H3122 cell line)	SILAC	IMAC	Q Exactive	22457	Mejo	90123	['Present']	Raf_0305_106	Q14680	MELK	T446	Ws	Untreated@H3122 cell line	Prat_1322
345340	23898821	Q14680		MELK	PERRCRSVELDLN		S505	S505	>75%	H	C	Profiling	Lung cancer	Treated(Crizotinib@H3122 cell line)	mTRAQ	IMAC	Q Exactive	22457	Mejo	90123	['Present']	Raf_0305_106	Q14680	MELK	S505	Ws	Crizotinib@H3122 cell line	Prat_207
345341	23898821	Q14680		MELK	LMTGVISPERRCR		S498	S498	>75%	H	C	Profiling	Lung cancer	Treated(Crizotinib@H3122 cell line)	mTRAQ	IMAC	Q Exactive	22457	Mejo	90123	['Present']	Raf_0305_106	Q14680	MELK	S498	Ws	Crizotinib@H3122 cell line	Prat_207
345342	23898821	Q14680		MELK	GAKVFGSLERGLD		S529	S529	>75%	H	C	Profiling	Lung cancer	Treated(Crizotinib@H3122 cell line)	mTRAQ	IMAC	Q Exactive	22457	Mejo	90123	['Present']	Raf_0305_106	Q14680	MELK	S529	Ws	Crizotinib@H3122 cell line	Prat_207
346098	23898821	Q14680		MELK	VESKSLTPALCRT		T409	T409	>75%	H	C	Profiling	Lung cancer	Treated(Crizotinib@H3122 cell line)	mTRAQ	IMAC	Q Exactive	22457	Mejo	90123	['Present']	Raf_0305_106	Q14680	MELK	T409	Ws	Crizotinib@H3122 cell line	Prat_207
346099	23898821	Q14680		MELK	TPALCRTPANKLK		T415	T415	>75%	H	C	Profiling	Lung cancer	Treated(Crizotinib@H3122 cell line)	mTRAQ	IMAC	Q Exactive	22457	Mejo	90123	['Present']	Raf_0305_106	Q14680	MELK	T415	Ws	Crizotinib@H3122 cell line	Prat_207
347004	23898821	Q14680		MELK	NQCLKETPIKIPV		T478	T478	>75%	H	C	Profiling	Lung cancer	Treated(Crizotinib@H3122 cell line)	mTRAQ	IMAC	Q Exactive	22457	Mejo	90123	['Present']	Raf_0305_106	Q14680	MELK	T478	Ws	Crizotinib@H3122 cell line	Prat_207
347214	23898821	Q14680		MELK	IKSNNWSLEDVTA		S356	S356	>75%	H	C	Profiling	Lung cancer	Treated(Crizotinib@H3122 cell line)	mTRAQ	IMAC	Q Exactive	22457	Mejo	90123	['Present']	Raf_0305_106	Q14680	MELK	S356	Ws	Crizotinib@H3122 cell line	Prat_207
347568	23898821	Q14680		MELK	QAHMEETPKRKGA		T518	T518	>75%	H	C	Profiling	Lung cancer	Treated(Crizotinib@H3122 cell line)	mTRAQ	IMAC	Q Exactive	22457	Mejo	90123	['Present']	Raf_0305_106	Q14680	MELK	T518	Ws	Crizotinib@H3122 cell line	Prat_207
347569	23898821	Q14680		MELK	MFPEPKTPVNKNQ		T446	T446	>75%	H	C	Profiling	Lung cancer	Treated(Crizotinib@H3122 cell line)	mTRAQ	IMAC	Q Exactive	22457	Mejo	90123	['Present']	Raf_0305_106	Q14680	MELK	T446	Ws	Crizotinib@H3122 cell line	Prat_207
348108	23898821	Q14680		MELK	PERRCRSVELDLN		S505	S505	>75%	H	C	Profiling	Lung cancer	Treated(Crizotinib@H3122 cell line)	SILAC	IMAC	Q Exactive	22457	Mejo	90123	['Present']	Raf_0305_106	Q14680	MELK	S505	Ws	Crizotinib@H3122 cell line	Prat_207
348109	23898821	Q14680		MELK	LMTGVISPERRCR		S498	S498	>75%	H	C	Profiling	Lung cancer	Treated(Crizotinib@H3122 cell line)	SILAC	IMAC	Q Exactive	22457	Mejo	90123	['Present']	Raf_0305_106	Q14680	MELK	S498	Ws	Crizotinib@H3122 cell line	Prat_207
348110	23898821	Q14680		MELK	GAKVFGSLERGLD		S529	S529	>75%	H	C	Profiling	Lung cancer	Treated(Crizotinib@H3122 cell line)	SILAC	IMAC	Q Exactive	22457	Mejo	90123	['Present']	Raf_0305_106	Q14680	MELK	S529	Ws	Crizotinib@H3122 cell line	Prat_207
348432	23898821	Q14680		MELK	VESKSLTPALCRT		T409	T409	>75%	H	C	Profiling	Lung cancer	Treated(Crizotinib@H3122 cell line)	SILAC	IMAC	Q Exactive	22457	Mejo	90123	['Present']	Raf_0305_106	Q14680	MELK	T409	Ws	Crizotinib@H3122 cell line	Prat_207
348433	23898821	Q14680		MELK	TPALCRTPANKLK		T415	T415	>75%	H	C	Profiling	Lung cancer	Treated(Crizotinib@H3122 cell line)	SILAC	IMAC	Q Exactive	22457	Mejo	90123	['Present']	Raf_0305_106	Q14680	MELK	T415	Ws	Crizotinib@H3122 cell line	Prat_207
348637	23898821	Q14680		MELK	NQCLKETPIKIPV		T478	T478	>75%	H	C	Profiling	Lung cancer	Treated(Crizotinib@H3122 cell line)	SILAC	IMAC	Q Exactive	22457	Mejo	90123	['Present']	Raf_0305_106	Q14680	MELK	T478	Ws	Crizotinib@H3122 cell line	Prat_207
348705	23898821	Q14680		MELK	IKSNNWSLEDVTA		S356	S356	>75%	H	C	Profiling	Lung cancer	Treated(Crizotinib@H3122 cell line)	SILAC	IMAC	Q Exactive	22457	Mejo	90123	['Present']	Raf_0305_106	Q14680	MELK	S356	Ws	Crizotinib@H3122 cell line	Prat_207
348814	23898821	Q14680		MELK	QAHMEETPKRKGA		T518	T518	>75%	H	C	Profiling	Lung cancer	Treated(Crizotinib@H3122 cell line)	SILAC	IMAC	Q Exactive	22457	Mejo	90123	['Present']	Raf_0305_106	Q14680	MELK	T518	Ws	Crizotinib@H3122 cell line	Prat_207
348815	23898821	Q14680		MELK	MFPEPKTPVNKNQ		T446	T446	>75%	H	C	Profiling	Lung cancer	Treated(Crizotinib@H3122 cell line)	SILAC	IMAC	Q Exactive	22457	Mejo	90123	['Present']	Raf_0305_106	Q14680	MELK	T446	Ws	Crizotinib@H3122 cell line	Prat_207
443935	24850871	Q14680		MELK	LLAKKARGKPVRLRLSSFSCGQASATPFTDI	_LS(ph)SFSCGQASATPFTDIK_	S335	S335	0.801384	H	C	profiling	T cells stimulated with PGE2	Treated(10min PGE2-MS1@ Jurkat T cells )	Label Free	Ti-IMAC	LTQ-Orbitrap Elite	18957	Diya	140123	[]	Raf_2804_102	Q14680	MELK	S335	Ws	PGE2(10min)-MS1@Jurkat T cells	Prat_881
462301	24850871	Q14680		MELK	LLAKKARGKPVRLRLSSFSCGQASATPFTDI	_LS(ph)SFSCGQASATPFTDIK_	S335	S335	0.801384	H	C	profiling	T cells stimulated with PGE2	Treated(10min PGE2-MS2@ Jurkat T cells )	Label Free	Ti-IMAC	LTQ-Orbitrap Elite	18957	Diya	140123	[]	Raf_2804_102	Q14680	MELK	S335	Ws	PGE2(10min)-MS2@Jurkat T cells	Prat_882
480591	24850871	Q14680		MELK	LLAKKARGKPVRLRLSSFSCGQASATPFTDI	_LS(ph)SFSCGQASATPFTDIK_	S335	S335	0.801384	H	C	profiling	T cells stimulated with PGE2	Treated(20min PGE2-MS1@ Jurkat T cells )	Label Free	Ti-IMAC	LTQ-Orbitrap Elite	18957	Diya	140123	[]	Raf_2804_102	Q14680	MELK	S335	Ws	PGE2(20min)-MS1@Jurkat T cells	Prat_883
499894	24850871	Q14680		MELK	LLAKKARGKPVRLRLSSFSCGQASATPFTDI	_LS(ph)SFSCGQASATPFTDIK_	S335	S335	0.801384	H	C	profiling	T cells stimulated with PGE2	Treated(20min PGE2-MS2@ Jurkat T cells )	Label Free	Ti-IMAC	LTQ-Orbitrap Elite	18957	Diya	140123	[]	Raf_2804_102	Q14680	MELK	S335	Ws	PGE2(20min)-MS2@Jurkat T cells	Prat_884
519344	24850871	Q14680		MELK	LLAKKARGKPVRLRLSSFSCGQASATPFTDI	_LS(ph)SFSCGQASATPFTDIK_	S335	S335	0.801384	H	C	profiling	T cells stimulated with PGE2	Treated(30min PGE2-MS1@ Jurkat T cells )	Label Free	Ti-IMAC	LTQ-Orbitrap Elite	18957	Diya	140123	[]	Raf_2804_102	Q14680	MELK	S335	Ws	PGE2(30min)-MS1@Jurkat T cells	Prat_885
537662	24850871	Q14680		MELK	LLAKKARGKPVRLRLSSFSCGQASATPFTDI	_LS(ph)SFSCGQASATPFTDIK_	S335	S335	0.801384	H	C	profiling	T cells stimulated with PGE2	Treated(30min PGE2-MS2@ Jurkat T cells )	Label Free	Ti-IMAC	LTQ-Orbitrap Elite	18957	Diya	140123	[]	Raf_2804_102	Q14680	MELK	S335	Ws	PGE2(30min)-MS2@Jurkat T cells	Prat_886
554825	24850871	Q14680		MELK	LLAKKARGKPVRLRLSSFSCGQASATPFTDI	_LS(ph)SFSCGQASATPFTDIK_	S335	S335	0.801384	H	C	profiling	T cells stimulated with PGE2	Treated(5min PGE2-MS1@ Jurkat T cells )	Label Free	Ti-IMAC	LTQ-Orbitrap Elite	18957	Diya	140123	[]	Raf_2804_102	Q14680	MELK	S335	Ws	PGE2(5min)-MS1@Jurkat T cells	Prat_887
573009	24850871	Q14680		MELK	LLAKKARGKPVRLRLSSFSCGQASATPFTDI	_LS(ph)SFSCGQASATPFTDIK_	S335	S335	0.801384	H	C	profiling	T cells stimulated with PGE2	Treated(5min PGE2-MS2@ Jurkat T cells )	Label Free	Ti-IMAC	LTQ-Orbitrap Elite	18957	Diya	140123	[]	Raf_2804_102	Q14680	MELK	S335	Ws	PGE2(5min)-MS2@Jurkat T cells	Prat_888
592511	24850871	Q14680		MELK	LLAKKARGKPVRLRLSSFSCGQASATPFTDI	_LS(ph)SFSCGQASATPFTDIK_	S335	S335	0.801384	H	C	profiling	T cells stimulated with PGE2	Treated(60min PGE2-MS1@ Jurkat T cells )	Label Free	Ti-IMAC	LTQ-Orbitrap Elite	18957	Diya	140123	[]	Raf_2804_102	Q14680	MELK	S335	Ws	PGE2(60min)-MS1@Jurkat T cells	Prat_889
610780	24850871	Q14680		MELK	LLAKKARGKPVRLRLSSFSCGQASATPFTDI	_LS(ph)SFSCGQASATPFTDIK_	S335	S335	0.801384	H	C	profiling	T cells stimulated with PGE2	Treated(60min PGE2-MS2@ Jurkat T cells )	Label Free	Ti-IMAC	LTQ-Orbitrap Elite	18957	Diya	140123	[]	Raf_2804_102	Q14680	MELK	S335	Ws	PGE2(60min)-MS2@Jurkat T cells	Prat_890
628011	24850871	Q14680		MELK	LLAKKARGKPVRLRLSSFSCGQASATPFTDI	_LS(ph)SFSCGQASATPFTDIK_	S335	S335	0.801384	H	C	profiling	T cells stimulated with PGE2	Untreated(0min PGE2-MS1@ Jurkat T cells )	Label Free	Ti-IMAC	LTQ-Orbitrap Elite	18957	Diya	140123	[0.1157565]	Raf_2804_102	Q14680	MELK	S335	Ws	PGE2(0min)-MS1@Jurkat T cells	Prat_879
646235	24850871	Q14680		MELK	LLAKKARGKPVRLRLSSFSCGQASATPFTDI	_LS(ph)SFSCGQASATPFTDIK_	S335	S335	0.801384	H	C	profiling	T cells stimulated with PGE2	Untreated(0min PGE2-MS2@ Jurkat T cells )	Label Free	Ti-IMAC	LTQ-Orbitrap Elite	18957	Diya	140123	[]	Raf_2804_102	Q14680	MELK	S335	Ws	PGE2(0min)-MS2@Jurkat T cells	Prat_880
672833	24961811	Q14680		MELK	SPERRCRSVELDLNQ	CRS(ph)VELDLNQAHmEETPK	S505	S505	100	H	C	Profiling	Cancer	Treated(Lentivirus BRAFV600E gene + shRNA targeting C/EBPÃŽÂ² oncogene-induced senescence-3 days @human diploid fibroblast (HDF) cell line)	Label free	Ti4+-IMAC	LTQ-Orbitrap Velos	10115	Mejo	180123	['Present', 'Present', 'Present', 'Present', 'Present', 'Present']	pri_2802_16	Q14680	MELK	S505	Ws	BRAFV600E+OISb(3d)@HDF cells	Prat_110
672834	24961811	Q14680		MELK	SPERRCRSVELDLNQ	S(ph)VELDLNQAHMEETPK	S505	S505	100	H	C	Profiling	Cancer	Treated(Lentivirus BRAFV600E gene + shRNA targeting C/EBPÃŽÂ² oncogene-induced senescence-3 days @human diploid fibroblast (HDF) cell line)	Label free	Ti4+-IMAC	LTQ-Orbitrap Velos	10115	Mejo	180123	['Present', 'Present', 'Present', 'Present', 'Present', 'Present']	pri_2802_16	Q14680	MELK	S505	Ws	BRAFV600E+OISb(3d)@HDF cells	Prat_110
673011	24961811	Q14680		MELK	DIKSNNWSLEDVTAS	SNNWS(ph)LEDVTASDK	S356	S356	100	H	C	Profiling	Cancer	Treated(Lentivirus BRAFV600E gene + shRNA targeting C/EBPÃŽÂ² oncogene-induced senescence-3 days @human diploid fibroblast (HDF) cell line)	Label free	Ti4+-IMAC	LTQ-Orbitrap Velos	10115	Mejo	180123	['Present', 'Present', 'Present', 'Present', 'Present', 'Present']	pri_2802_16	Q14680	MELK	S356	Ws	BRAFV600E+OISb(3d)@HDF cells	Prat_110
673046	24961811	Q14680		MELK	KGAKVFGSLERGLDK	VFGS(ph)LER	S529	S529	100	H	C	Profiling	Cancer	Treated(Lentivirus BRAFV600E gene + shRNA targeting C/EBPÃŽÂ² oncogene-induced senescence-3 days @human diploid fibroblast (HDF) cell line)	Label free	Ti4+-IMAC	LTQ-Orbitrap Velos	10115	Mejo	180123	['Present', 'Present', 'Present', 'Present', 'Present', 'Present']	pri_2802_16	Q14680	MELK	S529	Ws	BRAFV600E+OISb(3d)@HDF cells	Prat_110
679736	24961811	Q14680		MELK	SPERRCRSVELDLNQ	CRS(ph)VELDLNQAHmEETPK	S505	S505	100	H	C	Profiling	Cancer	Treated(Lentivirus BRAFV600E gene oncogene-induced senescence-3 days @human diploid fibroblast (HDF) cell line)	Label free	Ti4+-IMAC	LTQ-Orbitrap Velos	10115	Mejo	180123	['Present', 'Present', 'Present', 'Present', 'Present', 'Present']	pri_2802_16	Q14680	MELK	S505	Ws	BRAFV600E+OIS(3d)@HDF cells	Prat_108
679737	24961811	Q14680		MELK	SPERRCRSVELDLNQ	S(ph)VELDLNQAHMEETPK	S505	S505	100	H	C	Profiling	Cancer	Treated(Lentivirus BRAFV600E gene oncogene-induced senescence-3 days @human diploid fibroblast (HDF) cell line)	Label free	Ti4+-IMAC	LTQ-Orbitrap Velos	10115	Mejo	180123	['Present', 'Present', 'Present', 'Present', 'Present', 'Present']	pri_2802_16	Q14680	MELK	S505	Ws	BRAFV600E+OIS(3d)@HDF cells	Prat_108
679914	24961811	Q14680		MELK	DIKSNNWSLEDVTAS	SNNWS(ph)LEDVTASDK	S356	S356	100	H	C	Profiling	Cancer	Treated(Lentivirus BRAFV600E gene oncogene-induced senescence-3 days @human diploid fibroblast (HDF) cell line)	Label free	Ti4+-IMAC	LTQ-Orbitrap Velos	10115	Mejo	180123	['Present', 'Present', 'Present', 'Present', 'Present', 'Present']	pri_2802_16	Q14680	MELK	S356	Ws	BRAFV600E+OIS(3d)@HDF cells	Prat_108
679951	24961811	Q14680		MELK	KGAKVFGSLERGLDK	VFGS(ph)LER	S529	S529	100	H	C	Profiling	Cancer	Treated(Lentivirus BRAFV600E gene oncogene-induced senescence-3 days @human diploid fibroblast (HDF) cell line)	Label free	Ti4+-IMAC	LTQ-Orbitrap Velos	10115	Mejo	180123	['Present', 'Present', 'Present', 'Present', 'Present', 'Present']	pri_2802_16	Q14680	MELK	S529	Ws	BRAFV600E+OIS(3d)@HDF cells	Prat_108
688056	24961811	Q14680		MELK	SPERRCRSVELDLNQ	CRS(ph)VELDLNQAHmEETPK	S505	S505	100	H	C	Profiling	Cancer	Treated(lentivirus BRAFV600E gene+ shRNA targeting C/EBP -9 days @human diploid fibroblast (HDF) cell line)	Label free	Ti4+-IMAC	LTQ-Orbitrap Velos	10288	Mejo	180123	['Present', 'Present', 'Present', 'Present', 'Present', 'Present']	pri_2802_16	Q14680	MELK	S505	Ws	BRAFV600E+OISb(9d)@HDF cells	Prat_111
688286	24961811	Q14680		MELK	KGAKVFGSLERGLDK	VFGS(ph)LER	S529	S529	100	H	C	Profiling	Cancer	Treated(lentivirus BRAFV600E gene+ shRNA targeting C/EBP -9 days @human diploid fibroblast (HDF) cell line)	Label free	Ti4+-IMAC	LTQ-Orbitrap Velos	10288	Mejo	180123	['Present', 'Present', 'Present', 'Present', 'Present', 'Present']	pri_2802_16	Q14680	MELK	S529	Ws	BRAFV600E+OISb(9d)@HDF cells	Prat_111
696517	24961811	Q14680		MELK	SPERRCRSVELDLNQ	CRS(ph)VELDLNQAHmEETPK	S505	S505	100	H	C	Profiling	Cancer	Treated(lentivirus BRAFV600E gene-9 days @human diploid fibroblast (HDF) cell line)	Label free	Ti4+-IMAC	LTQ-Orbitrap Velos	10288	Mejo	180123	['Present', 'Present', 'Present', 'Present', 'Present', 'Present']	pri_2802_16	Q14680	MELK	S505	Ws	BRAFV600E+OIS(9d)@HDF cells	Prat_109
696748	24961811	Q14680		MELK	KGAKVFGSLERGLDK	VFGS(ph)LER	S529	S529	100	H	C	Profiling	Cancer	Treated(lentivirus BRAFV600E gene-9 days @human diploid fibroblast (HDF) cell line)	Label free	Ti4+-IMAC	LTQ-Orbitrap Velos	10288	Mejo	180123	['Present', 'Present', 'Present', 'Present', 'Present', 'Present']	pri_2802_16	Q14680	MELK	S529	Ws	BRAFV600E+OIS(9d)@HDF cells	Prat_109
704642	24961811	Q14680		MELK	SPERRCRSVELDLNQ	CRS(ph)VELDLNQAHmEETPK	S505	S505	100	H	C	Profiling	Cancer	Untreated(Cycling control cell-3 days @human diploid fibroblast (HDF) cell line)	Label free	Ti4+-IMAC	LTQ-Orbitrap Velos	10115	Mejo	180123	['Present', 'Present', 'Present', 'Present', 'Present', 'Present']	pri_2802_16	Q14680	MELK	S505	Ws	Cycling control(3d)@HDF cells	Prat_229
704643	24961811	Q14680		MELK	SPERRCRSVELDLNQ	S(ph)VELDLNQAHMEETPK	S505	S505	100	H	C	Profiling	Cancer	Untreated(Cycling control cell-3 days @human diploid fibroblast (HDF) cell line)	Label free	Ti4+-IMAC	LTQ-Orbitrap Velos	10115	Mejo	180123	['Present', 'Present', 'Present', 'Present', 'Present', 'Present']	pri_2802_16	Q14680	MELK	S505	Ws	Cycling control(3d)@HDF cells	Prat_229
704820	24961811	Q14680		MELK	DIKSNNWSLEDVTAS	SNNWS(ph)LEDVTASDK	S356	S356	100	H	C	Profiling	Cancer	Untreated(Cycling control cell-3 days @human diploid fibroblast (HDF) cell line)	Label free	Ti4+-IMAC	LTQ-Orbitrap Velos	10115	Mejo	180123	['Present', 'Present', 'Present', 'Present', 'Present', 'Present']	pri_2802_16	Q14680	MELK	S356	Ws	Cycling control(3d)@HDF cells	Prat_229
704857	24961811	Q14680		MELK	KGAKVFGSLERGLDK	VFGS(ph)LER	S529	S529	100	H	C	Profiling	Cancer	Untreated(Cycling control cell-3 days @human diploid fibroblast (HDF) cell line)	Label free	Ti4+-IMAC	LTQ-Orbitrap Velos	10115	Mejo	180123	['Present', 'Present', 'Present', 'Present', 'Present', 'Present']	pri_2802_16	Q14680	MELK	S529	Ws	Cycling control(3d)@HDF cells	Prat_229
712960	24961811	Q14680		MELK	SPERRCRSVELDLNQ	CRS(ph)VELDLNQAHmEETPK	S505	S505	100	H	C	Profiling	Cancer	Untreated(Cycling control cell-9 days @human diploid fibroblast (HDF) cell line)	Label free	Ti4+-IMAC	LTQ-Orbitrap Velos	10288	Mejo	180123	['Present', 'Present', 'Present', 'Present', 'Present', 'Present']	pri_2802_16	Q14680	MELK	S505	Ws	Cycling control(9d)@HDF cells	Prat_230
713192	24961811	Q14680		MELK	KGAKVFGSLERGLDK	VFGS(ph)LER	S529	S529	100	H	C	Profiling	Cancer	Untreated(Cycling control cell-9 days @human diploid fibroblast (HDF) cell line)	Label free	Ti4+-IMAC	LTQ-Orbitrap Velos	10288	Mejo	180123	['Present', 'Present', 'Present', 'Present', 'Present', 'Present']	pri_2802_16	Q14680	MELK	S529	Ws	Cycling control(9d)@HDF cells	Prat_230
1590238	27067055	Q14680		MELK		SNNWS(ph)LEDVTASDK	S356	S356	0.999241	H	C	Profiling	Cytokine stimulation	Treated(IL2@Kit225 T cells)	SILAC	TiO2	Q Exactive HF	8521	Athira	260123	['Present', 'Present', 'Present']	pri_0903_65	Q14680	MELK	S356	Mode_Seq	IL2@Kit225 T cells	Prat_615
1597343	27067055	Q14680		MELK		SNNWS(ph)LEDVTASDK	S356	S356	0.999241	H	C	Profiling	Cytokine stimulation	Untreated(Kit225 T cells)	SILAC	TiO2	Q Exactive HF	8521	Athira	260123	['Present', 'Present', 'Present']	pri_0903_65	Q14680	MELK	S356	Mode_Seq	Untreated@Kit225 T cells	Prat_1340
1823722	27642862	Q14680		MELK	____________MKDYDELLKYYELHETIGT	MKDY(ph)DELLK	Y4	Y4	1	H	C	Profile	Enrichment-study	Condition(Pervanadate treated-Dataset S7@HELA cell line)	Label-free	Src superbinder+Ti-IMAC	LTQ-Orbitrap Velos	4393	Levin	180423	[51052.0, 0.0, 0.0]	pri_2804_227	Q14680	MELK	Y4	Ws	Pervanadate@Hela cell line_27642862	dup_845
1828003	27642862	Q14680		MELK	____________MKDYDELLKYYELHETIGT	MKDY(ph)DELLK	Y4	Y4	1	H	C	Profile	Enrichment-study	Condition(Pervanadate treated-Dataset S7@HEPG2 cell line)	Label-free	Src superbinder+Ti-IMAC	LTQ-Orbitrap Velos	6174	Levin	180423	[38160.0, 0.0, 0.0]	pri_2804_227	Q14680	MELK	Y4	Ws	Pervanadate@HEPG2 cell line	Prat_847
1833391	27642862	Q14680		MELK	____________MKDYDELLKYYELHETIGT	MKDY(ph)DELLK	Y4	Y4	1	H	C	Profile	Enrichment-study	Condition(Pervanadate treated-Dataset S7@JURKAT cell line)	Label-free	Src superbinder+Ti-IMAC	LTQ-Orbitrap Velos	7637	Levin	180423	[316020.0, 80749.0, 0.0]	pri_2804_227	Q14680	MELK	Y4	Ws	Pervanadate@JURKAT cell line	Prat_848
1841868	27642862	Q14680		MELK	____________MKDYDELLKYYELHETIGT	MKDY(ph)DELLK	Y4	Y4	1	H	C	Profile	Enrichment-study	Condition(Pervanadate treated-Dataset S7@MCF7 cell line)	Label-free	Src superbinder+Ti-IMAC	LTQ-Orbitrap Velos	3689	Levin	180423	[6737.0, 0.0, 0.0]	pri_2804_227	Q14680	MELK	Y4	Ws	Pervanadate@MCF7 cell line	Prat_852
1845092	27642862	Q14680		MELK	____________MKDYDELLKYYELHETIGT	MKDY(ph)DELLK	Y4	Y4	1	H	C	Profile	Enrichment-study	Condition(Pervanadate treated-Dataset S7@MDAMB231 cell line)	Label-free	Src superbinder+Ti-IMAC	LTQ-Orbitrap Velos	4172	Levin	180423	[387130.0, 0.0, 0.0]	pri_2804_227	Q14680	MELK	Y4	Ws	Pervanadate@MDAMB231 cell line	Prat_853
1890565	27642862	Q14680		MELK	KENVYTPKSAVKNEEYFMFPEPKTPVNKNQH	NEEY(ph)FMFPEPK	Y4	Y4	1	H	C	P	phosphotyrosine superbinder	Treated(pervanadate Superbinder-1@hela cells)	Label free	pTyr+Ti4+-IMAC	LTQ Orbitrap Velos	1817	Tanuja	280123	[1431800.0, 0.0, 0.0]	pri_1204_212	Q14680	MELK	Y438	Ws	Pervanadate SB1@HeLa cells	Prat_837
1892417	27642862	Q14680		MELK	KENVYTPKSAVKNEEYFMFPEPKTPVNKNQH	NEEY(ph)FMFPEPK	Y4	Y4	1	H	C	P	phosphotyrosine superbinder	Treated(pervanadate-treated@hela cells)	Label free	pTyr+Ti4+-IMAC	LTQ Orbitrap Velos	935	Tanuja	280123	[776680.0, 0.0, 0.0]	pri_1204_212	Q14680	MELK	Y438	Ws	Pervanadate@HeLa cells_27642862	dup_123
1893341	27642862	Q14680		MELK	KENVYTPKSAVKNEEYFMFPEPKTPVNKNQH	NEEY(ph)FMFPEPK	Y4	Y4	1	H	C	P	phosphotyrosine superbinder	Treated(pervanadate-treated@hela cells-4G10)	Label free	pTyr+Ti4+-IMAC	LTQ Orbitrap Velos	1588	Tanuja	280123	[966140.0, 0.0, 0.0]	pri_1204_212	Q14680	MELK	Y438	Ws	Pervanadate(4G10+IMAC)@HeLa cells	Prat_838
1915810	27690223	Q14680		MELK	CRSVELDLNQAHMEETPKR		S505	S505	100	H	C	Profiling	Infection	Infected(WT HIV@CEM-T4 T cells)	TMT	TiO2	Orbitrap Fusion	7090	Athira	200123	['Present', 'Present', 'Present', 'Present']	pri_1003_71	Q14680	MELK	S505	phospo_copy	WT HIV@CEM-T4 T cells	Prat_1376
1917396	27690223	Q14680		MELK	SVELDLNQAHMEETPK		S505	S505	100	H	C	Profiling	Infection	Infected(WT HIV@CEM-T4 T cells)	TMT	TiO2	Orbitrap Fusion	7090	Athira	200123	['Present', 'Present', 'Present', 'Present']	pri_1003_71	Q14680	MELK	S505	phospo_copy	WT HIV@CEM-T4 T cells	Prat_1376
1918330	27690223	Q14680		MELK	CRSVELDLNQAHMEETPK		S505	S505	100	H	C	Profiling	Infection	Infected(WT HIV@CEM-T4 T cells)	TMT	TiO2	Orbitrap Fusion	7090	Athira	200123	['Present', 'Present', 'Present', 'Present']	pri_1003_71	Q14680	MELK	S505	phospo_copy	WT HIV@CEM-T4 T cells	Prat_1376
1918511	27690223	Q14680		MELK	SVELDLNQAHMEETPKR		S505	S505	100	H	C	Profiling	Infection	Infected(WT HIV@CEM-T4 T cells)	TMT	TiO2	Orbitrap Fusion	7090	Athira	200123	['Present', 'Present', 'Present', 'Present']	pri_1003_71	Q14680	MELK	S505	phospo_copy	WT HIV@CEM-T4 T cells	Prat_1376
1921357	27690223	Q14680		MELK	SVELDLNQAHMEETPK		S505	S505	100	H	C	Profiling	Infection	Infected(Ã¢Ë†â€ Vif HIV@CEM-T4 T cells)	TMT	TiO2	Orbitrap Fusion	7090	Athira	200123	['Present', 'Present', 'Present', 'Present']	pri_1003_71	Q14680	MELK	S505	phospo_copy	HIV delta_Vif@CEM-T4 T cells	Prat_539
1922687	27690223	Q14680		MELK	SVELDLNQAHMEETPKR		S505	S505	100	H	C	Profiling	Infection	Infected(Ã¢Ë†â€ Vif HIV@CEM-T4 T cells)	TMT	TiO2	Orbitrap Fusion	7090	Athira	200123	['Present', 'Present', 'Present', 'Present']	pri_1003_71	Q14680	MELK	S505	phospo_copy	HIV delta_Vif@CEM-T4 T cells	Prat_539
1923259	27690223	Q14680		MELK	CRSVELDLNQAHMEETPK		S505	S505	100	H	C	Profiling	Infection	Infected(Ã¢Ë†â€ Vif HIV@CEM-T4 T cells)	TMT	TiO2	Orbitrap Fusion	7090	Athira	200123	['Present', 'Present', 'Present', 'Present']	pri_1003_71	Q14680	MELK	S505	phospo_copy	HIV delta_Vif@CEM-T4 T cells	Prat_539
1925422	27690223	Q14680		MELK	CRSVELDLNQAHMEETPKR		S505	S505	100	H	C	Profiling	Infection	Infected(Ã¢Ë†â€ Vif HIV@CEM-T4 T cells)	TMT	TiO2	Orbitrap Fusion	7090	Athira	200123	['Present', 'Present', 'Present', 'Present']	pri_1003_71	Q14680	MELK	S505	phospo_copy	HIV delta_Vif@CEM-T4 T cells	Prat_539
1927370	27690223	Q14680		MELK	SVELDLNQAHMEETPK		S505	S505	100	H	C	Profiling	Infection	Mock infected@CEM-T4 T cells	TMT	TiO2	Orbitrap Fusion	7090	Athira	200123	['Present', 'Present', 'Present', 'Present']	pri_1003_71	Q14680	MELK	S505	phospo_copy	Mock infected@CEM-T4 T cells	Prat_748
1928435	27690223	Q14680		MELK	CRSVELDLNQAHMEETPK		S505	S505	100	H	C	Profiling	Infection	Mock infected@CEM-T4 T cells	TMT	TiO2	Orbitrap Fusion	7090	Athira	200123	['Present', 'Present', 'Present', 'Present']	pri_1003_71	Q14680	MELK	S505	phospo_copy	Mock infected@CEM-T4 T cells	Prat_748
1930946	27690223	Q14680		MELK	SVELDLNQAHMEETPKR		S505	S505	100	H	C	Profiling	Infection	Mock infected@CEM-T4 T cells	TMT	TiO2	Orbitrap Fusion	7090	Athira	200123	['Present', 'Present', 'Present', 'Present']	pri_1003_71	Q14680	MELK	S505	phospo_copy	Mock infected@CEM-T4 T cells	Prat_748
1931054	27690223	Q14680		MELK	CRSVELDLNQAHMEETPKR		S505	S505	100	H	C	Profiling	Infection	Mock infected@CEM-T4 T cells	TMT	TiO2	Orbitrap Fusion	7090	Athira	200123	['Present', 'Present', 'Present', 'Present']	pri_1003_71	Q14680	MELK	S505	phospo_copy	Mock infected@CEM-T4 T cells	Prat_748
2614505	28176443	NP_001243622.1	9833	MELK		VFGS(ph)LER	S335	S335	>75%	H	C	Profiling	Skin squamous cell carcinoma	Control(K8-GFP-WT@A431 cell-line )	TMT	TiO2	Orbitrap fusion Tribrid	5839	Tanuja	140223	['Present']	pri_2804_225	Q14680	MELK	S529	Mode_Seq	K8-GFP-WT@A431 cell line	Prat_657
2620023	28176443	NP_001243622.1	9833	MELK		VFGS(ph)LER	S335	S335	>75%	H	C	Profiling	Skin squamous cell carcinoma	Control(KD8S431A@A431 cell-line )	TMT	TiO2	Orbitrap fusion Tribrid	5839	Tanuja	140223	['Present']	pri_2804_225	Q14680	MELK	S529	Mode_Seq	KD8S431A@A431 cell line	Prat_659
2625541	28176443	NP_001243622.1	9833	MELK		VFGS(ph)LER	S335	S335	>75%	H	C	Profiling	Skin squamous cell carcinoma	Control(KD8S73D-@A431 cell-line )	TMT	TiO2	Orbitrap fusion Tribrid	5839	Tanuja	140223	['Present']	pri_2804_225	Q14680	MELK	S529	Mode_Seq	KD8S73D@A431 cell line	Prat_665
2631059	28176443	NP_001243622.1	9833	MELK		VFGS(ph)LER	S335	S335	>75%	H	C	Profiling	Skin squamous cell carcinoma	Control(KD8WT@A431 cell-line )	TMT	TiO2	Orbitrap fusion Tribrid	5839	Tanuja	140223	['Present']	pri_2804_225	Q14680	MELK	S529	Mode_Seq	KD8WT@A431 cell line	Prat_666
2636577	28176443	NP_001243622.1	9833	MELK		VFGS(ph)LER	S335	S335	>75%	H	C	Profiling	Skin squamous cell carcinoma	Control(shRNA resistant K8- WT@A431 cell-line )	TMT	TiO2	Orbitrap fusion Tribrid	5839	Tanuja	140223	['Present']	pri_2804_225	Q14680	MELK	S529	Mode_Seq	shRNA resistant K8-WT@A431 cell line	Prat_1092
2642095	28176443	NP_001243622.1	9833	MELK		VFGS(ph)LER	S335	S335	>75%	H	C	Profiling	Skin squamous cell carcinoma	Control(shRNA resistant-K8- WT@A431 cell-line )	TMT	TiO2	Orbitrap fusion Tribrid	5839	Tanuja	140223	['Present']	pri_2804_225	Q14680	MELK	S529	Mode_Seq	shRNA resistant K8-WT@A431 cell line	Prat_1092
2647613	28176443	NP_001243622.1	9833	MELK		VFGS(ph)LER	S335	S335	>75%	H	C	Profiling	Skin squamous cell carcinoma	Treated(KD8S431A-@A431 cell-line )	TMT	TiO2	Orbitrap fusion Tribrid	5839	Tanuja	140223	['Present']	pri_2804_225	Q14680	MELK	S529	Mode_Seq	KD8S431A@A431 cell line	Prat_659
2653131	28176443	NP_001243622.1	9833	MELK		VFGS(ph)LER	S335	S335	>75%	H	C	Profiling	Skin squamous cell carcinoma	Treated(KD8S431A@A431 cell-line )	TMT	TiO2	Orbitrap fusion Tribrid	5839	Tanuja	140223	['Present']	pri_2804_225	Q14680	MELK	S529	Mode_Seq	KD8S431A@A431 cell line	Prat_659
2658645	28176443	NP_001243622.1	9833	MELK		VFGS(ph)LER	S335	S335	>75%	H	C	Profiling	Skin squamous cell carcinoma	Treated(KD8S431D-@A431 cell-line )	TMT	TiO2	Orbitrap fusion Tribrid	5839	Tanuja	140223	['Present']	pri_2804_225	Q14680	MELK	S529	Mode_Seq	KD8S431D@A431 cell line	Prat_661
2664163	28176443	NP_001243622.1	9833	MELK		VFGS(ph)LER	S335	S335	>75%	H	C	Profiling	Skin squamous cell carcinoma	Treated(KD8S431D@A431 cell-line )	TMT	TiO2	Orbitrap fusion Tribrid	5839	Tanuja	140223	['Present']	pri_2804_225	Q14680	MELK	S529	Mode_Seq	KD8S431D@A431 cell line	Prat_661
2669681	28176443	NP_001243622.1	9833	MELK		VFGS(ph)LER	S335	S335	>75%	H	C	Profiling	Skin squamous cell carcinoma	Treated(KD8S73A@A431 cell-line )	TMT	TiO2	Orbitrap fusion Tribrid	5839	Tanuja	140223	['Present']	pri_2804_225	Q14680	MELK	S529	Mode_Seq	KD8S73A@A431 cell line	Prat_663
2675199	28176443	NP_001243622.1	9833	MELK		VFGS(ph)LER	S335	S335	>75%	H	C	Profiling	Skin squamous cell carcinoma	Treated(KD8S73D-@A431 cell-line )	TMT	TiO2	Orbitrap fusion Tribrid	5839	Tanuja	140223	['Present']	pri_2804_225	Q14680	MELK	S529	Mode_Seq	KD8S73D@A431 cell line	Prat_665
2680717	28176443	NP_001243622.1	9833	MELK		VFGS(ph)LER	S335	S335	>75%	H	C	Profiling	Skin squamous cell carcinoma	Treated(KD8S73D@A431 cell-line )	TMT	TiO2	Orbitrap fusion Tribrid	5839	Tanuja	140223	['Present']	pri_2804_225	Q14680	MELK	S529	Mode_Seq	KD8S73D@A431 cell line	Prat_665
2686235	28176443	NP_001243622.1	9833	MELK		VFGS(ph)LER	S335	S335	>75%	H	C	Profiling	Skin squamous cell carcinoma	Treated(phosphodead mutants KD8 S73D@A431 cell-line )	TMT	TiO2	Orbitrap fusion Tribrid	5839	Tanuja	140223	['Present']	pri_2804_225	Q14680	MELK	S529	Mode_Seq	KD8S73D phosphosead@A431 cell line	Prat_664
2691753	28176443	NP_001243622.1	9833	MELK		VFGS(ph)LER	S335	S335	>75%	H	C	Profiling	Skin squamous cell carcinoma	Treated(phosphodead mutants-KD8S431A@A431 cell-line )	TMT	TiO2	Orbitrap fusion Tribrid	5839	Tanuja	140223	['Present']	pri_2804_225	Q14680	MELK	S529	Mode_Seq	KD8S431A phosphosead@A431 cell line	Prat_658
2697271	28176443	NP_001243622.1	9833	MELK		VFGS(ph)LER	S335	S335	>75%	H	C	Profiling	Skin squamous cell carcinoma	Treated(phosphodead mutants-KD8S431D@A431 cell-line )	TMT	TiO2	Orbitrap fusion Tribrid	5839	Tanuja	140223	['Present']	pri_2804_225	Q14680	MELK	S529	Mode_Seq	KD8S431D phosphosead@A431 cell line	Prat_660
2702789	28176443	NP_001243622.1	9833	MELK		VFGS(ph)LER	S335	S335	>75%	H	C	Profiling	Skin squamous cell carcinoma	Treated(phosphodead mutants-KD8S73A@A431 cell-line )	TMT	TiO2	Orbitrap fusion Tribrid	5839	Tanuja	140223	['Present']	pri_2804_225	Q14680	MELK	S529	Mode_Seq	KD8S73A phosphosead@A431 cell line	Prat_662
2708307	28176443	NP_001243622.1	9833	MELK		VFGS(ph)LER	S335	S335	>75%	H	C	Profiling	Skin squamous cell carcinoma	treated(KD8S431A@A431 cell-line )	TMT	TiO2	Orbitrap fusion Tribrid	5839	Tanuja	140223	['Present']	pri_2804_225	Q14680	MELK	S529	Mode_Seq	KD8S431A@A431 cell line	Prat_659
3256373	29255136	Q14680	-	MELK	DKLMTGVISPERRCRSVELDLNQAHMEETPK	-	S505	S505	-	H	C	Profiling	Metastatic Melanoma	DMSO2(SCH772984@WM239A Cell line)	SILAC	TiO2	Orbitrap Fusion	12805(Class I)	Levin	90123	['Present', 'Present', 'Present', 'Present']	pri_2502_5	Q14680	MELK	S505	Ws	DMSO@WM239A Cell line	Prat_381
3256425	29255136	Q14680	-	MELK	KTPVNKNQHKREILTTPNRYTTPSKARNQCL	-	T460	T460	-	H	C	Profiling	Metastatic Melanoma	DMSO2(SCH772984@WM239A Cell line)	SILAC	TiO2	Orbitrap Fusion	12805(Class I)	Levin	90123	['Present', 'Present', 'Present', 'Present']	pri_2502_5	Q14680	MELK	T460	Ws	DMSO@WM239A Cell line	Prat_381
3256429	29255136	Q14680	-	MELK	LAKKARGKPVRLRLSSFSCGQASATPFTDIK	-	S336	S336	-	H	C	Profiling	Metastatic Melanoma	DMSO2(SCH772984@WM239A Cell line)	SILAC	TiO2	Orbitrap Fusion	12805(Class I)	Levin	90123	['Present', 'Present', 'Present', 'Present']	pri_2502_5	Q14680	MELK	S336	Ws	DMSO@WM239A Cell line	Prat_381
3256571	29255136	Q14680	-	MELK	PVNSTGTDKLMTGVISPERRCRSVELDLNQA	-	S498	S498	-	H	C	Profiling	Metastatic Melanoma	DMSO2(SCH772984@WM239A Cell line)	SILAC	TiO2	Orbitrap Fusion	12805(Class I)	Levin	90123	['Present', 'Present', 'Present', 'Present']	pri_2502_5	Q14680	MELK	S498	Ws	DMSO@WM239A Cell line	Prat_381
3256634	29255136	Q14680	-	MELK	HMEETPKRKGAKVFGSLERGLDKVITVLTRS	-	S529	S529	-	H	C	Profiling	Metastatic Melanoma	DMSO2(SCH772984@WM239A Cell line)	SILAC	TiO2	Orbitrap Fusion	12805(Class I)	Levin	90123	['Present', 'Present', 'Present', 'Present']	pri_2502_5	Q14680	MELK	S529	Ws	DMSO@WM239A Cell line	Prat_381
3271434	29255136	Q14680	-	MELK	DKLMTGVISPERRCRSVELDLNQAHMEETPK	-	S505	S505	-	H	C	Profiling	Metastatic Melanoma	Treated(GDC0994@WM239A Cell line)	SILAC	TiO2	Orbitrap Fusion	7074(Class I)	Levin	90123	['Present', 'Present', 'Present', 'Present']	pri_2502_5	Q14680	MELK	S505	Ws	GDC0994@WM239A Cell line	Prat_484
3271467	29255136	Q14680	-	MELK	LAKKARGKPVRLRLSSFSCGQASATPFTDIK	-	S336	S336	-	H	C	Profiling	Metastatic Melanoma	Treated(GDC0994@WM239A Cell line)	SILAC	TiO2	Orbitrap Fusion	7074(Class I)	Levin	90123	['Present', 'Present', 'Present', 'Present']	pri_2502_5	Q14680	MELK	S336	Ws	GDC0994@WM239A Cell line	Prat_484
3271557	29255136	Q14680	-	MELK	PVNSTGTDKLMTGVISPERRCRSVELDLNQA	-	S498	S498	-	H	C	Profiling	Metastatic Melanoma	Treated(GDC0994@WM239A Cell line)	SILAC	TiO2	Orbitrap Fusion	7074(Class I)	Levin	90123	['Present', 'Present', 'Present', 'Present']	pri_2502_5	Q14680	MELK	S498	Ws	GDC0994@WM239A Cell line	Prat_484
3277987	29255136	Q14680	-	MELK	DKLMTGVISPERRCRSVELDLNQAHMEETPK	-	S505	S505	-	H	C	Profiling	Metastatic Melanoma	Treated(SCH772984@WM239A Cell line)	SILAC	TiO2	Orbitrap Fusion	7074(Class I)	Levin	90123	['Present', 'Present', 'Present', 'Present']	pri_2502_5	Q14680	MELK	S505	Ws	SCH772984@WM239A Cell line	Prat_1038
3278020	29255136	Q14680	-	MELK	LAKKARGKPVRLRLSSFSCGQASATPFTDIK	-	S336	S336	-	H	C	Profiling	Metastatic Melanoma	Treated(SCH772984@WM239A Cell line)	SILAC	TiO2	Orbitrap Fusion	7074(Class I)	Levin	90123	['Present', 'Present', 'Present', 'Present']	pri_2502_5	Q14680	MELK	S336	Ws	SCH772984@WM239A Cell line	Prat_1038
3278110	29255136	Q14680	-	MELK	PVNSTGTDKLMTGVISPERRCRSVELDLNQA	-	S498	S498	-	H	C	Profiling	Metastatic Melanoma	Treated(SCH772984@WM239A Cell line)	SILAC	TiO2	Orbitrap Fusion	7074(Class I)	Levin	90123	['Present', 'Present', 'Present', 'Present']	pri_2502_5	Q14680	MELK	S498	Ws	SCH772984@WM239A Cell line	Prat_1038
3287216	29255136	Q14680	-	MELK	DKLMTGVISPERRCRSVELDLNQAHMEETPK	-	S505	S505	-	H	C	Profiling	Metastatic Melanoma	Treated(Trametinib@WM239A Cell line)	SILAC	TiO2	Orbitrap Fusion	12805(Class I)	Levin	90123	['Present', 'Present', 'Present', 'Present']	pri_2502_5	Q14680	MELK	S505	Ws	Trametinib@WM239A Cell line	Prat_1227
3287268	29255136	Q14680	-	MELK	KTPVNKNQHKREILTTPNRYTTPSKARNQCL	-	T460	T460	-	H	C	Profiling	Metastatic Melanoma	Treated(Trametinib@WM239A Cell line)	SILAC	TiO2	Orbitrap Fusion	12805(Class I)	Levin	90123	['Present', 'Present', 'Present', 'Present']	pri_2502_5	Q14680	MELK	T460	Ws	Trametinib@WM239A Cell line	Prat_1227
3287272	29255136	Q14680	-	MELK	LAKKARGKPVRLRLSSFSCGQASATPFTDIK	-	S336	S336	-	H	C	Profiling	Metastatic Melanoma	Treated(Trametinib@WM239A Cell line)	SILAC	TiO2	Orbitrap Fusion	12805(Class I)	Levin	90123	['Present', 'Present', 'Present', 'Present']	pri_2502_5	Q14680	MELK	S336	Ws	Trametinib@WM239A Cell line	Prat_1227
3287414	29255136	Q14680	-	MELK	PVNSTGTDKLMTGVISPERRCRSVELDLNQA	-	S498	S498	-	H	C	Profiling	Metastatic Melanoma	Treated(Trametinib@WM239A Cell line)	SILAC	TiO2	Orbitrap Fusion	12805(Class I)	Levin	90123	['Present', 'Present', 'Present', 'Present']	pri_2502_5	Q14680	MELK	S498	Ws	Trametinib@WM239A Cell line	Prat_1227
3287488	29255136	Q14680	-	MELK	HMEETPKRKGAKVFGSLERGLDKVITVLTRS	-	S529	S529	-	H	C	Profiling	Metastatic Melanoma	Treated(Trametinib@WM239A Cell line)	SILAC	TiO2	Orbitrap Fusion	12805(Class I)	Levin	90123	['Present', 'Present', 'Present', 'Present']	pri_2502_5	Q14680	MELK	S529	Ws	Trametinib@WM239A Cell line	Prat_1227
3532252	29496907	Q14680	MELK		____________MKDYDELLKYYELHETIGT	MKDY(ph)DELLK	Y4	Y4	1	H	C	Profiling	Substrates analysis of SRMS	Treated(GFP-tagged wild type SRMS- biological rep 1@HEK293 cell)	label free	p-Tyr 1000	Q Exactive HF	6699	Mejo	220323	[23.0197]	Raf_0305_106	Q14680	MELK	Y4	Ws	GFP WT SRMS-BR1@HEK293 cell	Prat_496
3532253	29496907	Q14680	MELK		____________MKDYDELLKYYELHETIGT	MKDY(ph)DELLK	Y4	Y4	1	H	C	Profiling	Substrates analysis of SRMS	Treated(GFP-tagged wild type SRMS- biological rep 1@HEK293 cell)	label free	p-Tyr 1000	Q Exactive HF	6699	Mejo	220323	[0]	Raf_0305_106	Q14680	MELK	Y4	Ws	GFP WT SRMS-BR1@HEK293 cell	Prat_496
3534761	29496907	Q14680	MELK		____________MKDYDELLKYYELHETIGT	MKDY(ph)DELLK	Y4	Y4	1	H	C	Profiling	Substrates analysis of SRMS	Treated(GFP-tagged wild type SRMS- biological rep 2@HEK293 cell)	label free	p-Tyr 1000	Q Exactive HF	6699	Mejo	220323	[0]	Raf_0305_106	Q14680	MELK	Y4	Ws	GFP WT SRMS-BR2@HEK293 cell	Prat_497
3536892	29496907	Q14680	MELK		____________MKDYDELLKYYELHETIGT	MKDY(ph)DELLK	Y4	Y4	1	H	C	Profiling	Substrates analysis of SRMS	Untreated(Empty vector(GFP alone) control- biological rep 1@HEK293 cell)	label free	p-Tyr 1000	Q Exactive HF	6699	Mejo	220323	[0]	Raf_0305_106	Q14680	MELK	Y4	Ws	GFP alone BR1@HEK293 cell	Prat_491
3538584	29496907	Q14680	MELK		____________MKDYDELLKYYELHETIGT	MKDY(ph)DELLK	Y4	Y4	1	H	C	Profiling	Substrates analysis of SRMS	Untreated(Empty vector(GFP alone) control- biological rep 2 @HEK293 cell)	label free	p-Tyr 1000	Q Exactive HF	6699	Mejo	220323	[0]	Raf_0305_106	Q14680	MELK	Y4	Ws	GFP alone BR2@HEK293 cell	Prat_492
3704479	29523821	Q14680		MELK	DKLMTGVISPERRCRSVELDLNQAHMEETPK	S(ph)VELDLNQAHMEETPK	S505	S505	1	H	C	Profiling	Stimuli	Treated(MK2/3/5 inhibitor(PF-3644022)+IR-UV@U2OS cells)	SILAC	TiO2	Q Exactive or Q Exactive Plus	13554	Athira	190123	['Present', 'Present', 'Present', 'Present']	52_1504_Raf	Q14680	MELK	S505	Ws	PF-3644022+IR-UV@U2OS cells	Prat_877
3704480	29523821	Q14680		MELK	HMEETPKRKGAKVFGSLERGLDKVITVLTRS	VFGS(ph)LERGLDK	S529	S529	1	H	C	Profiling	Stimuli	Treated(MK2/3/5 inhibitor(PF-3644022)+IR-UV@U2OS cells)	SILAC	TiO2	Q Exactive or Q Exactive Plus	13554	Athira	190123	['Present', 'Present', 'Present', 'Present']	52_1504_Raf	Q14680	MELK	S529	Ws	PF-3644022+IR-UV@U2OS cells	Prat_877
3722850	29523821	Q14680		MELK	QASATPFTDIKSNNWSLEDVTASDKNYVAGL	SNNWS(ph)LEDVTASDK	S356	S356	1	H	C	Profiling	Stimuli	Treated(p38 inhibitor(SB203580)+IR-UV@U2OS cells)	SILAC	TiO2	Q Exactive or Q Exactive Plus	13091	Athira	190123	['Present', 'Present', 'Present', 'Present']	52_1504_Raf	Q14680	MELK	S356	Ws	SB203580+IR-UV@U2OS cells	Prat_1035
3722851	29523821	Q14680		MELK	DKLMTGVISPERRCRSVELDLNQAHMEETPK	S(ph)VELDLNQAHMEETPK	S505	S505	1	H	C	Profiling	Stimuli	Treated(p38 inhibitor(SB203580)+IR-UV@U2OS cells)	SILAC	TiO2	Q Exactive or Q Exactive Plus	13091	Athira	190123	['Present', 'Present', 'Present', 'Present']	52_1504_Raf	Q14680	MELK	S505	Ws	SB203580+IR-UV@U2OS cells	Prat_1035
3722852	29523821	Q14680		MELK	HMEETPKRKGAKVFGSLERGLDKVITVLTRS	VFGS(ph)LER	S529	S529	1	H	C	Profiling	Stimuli	Treated(p38 inhibitor(SB203580)+IR-UV@U2OS cells)	SILAC	TiO2	Q Exactive or Q Exactive Plus	13091	Athira	190123	['Present', 'Present', 'Present', 'Present']	52_1504_Raf	Q14680	MELK	S529	Ws	SB203580+IR-UV@U2OS cells	Prat_1035
3723238	29523821	Q14680		MELK	DKLMTGVISPERRCRSVELDLNQAHMEETPK	S(ph)VELDLNQAHMEETPK	S505	S505	1	H	C	Profiling	Stimuli	Treated(p38 inhibitor(SB203580)+IR-UV@U2OS cells)	SILAC	TiO2	Q Exactive or Q Exactive Plus	13554	Athira	190123	['Present', 'Present', 'Present', 'Present']	52_1504_Raf	Q14680	MELK	S505	Ws	SB203580+IR-UV@U2OS cells	Prat_1035
3723239	29523821	Q14680		MELK	HMEETPKRKGAKVFGSLERGLDKVITVLTRS	VFGS(ph)LERGLDK	S529	S529	1	H	C	Profiling	Stimuli	Treated(p38 inhibitor(SB203580)+IR-UV@U2OS cells)	SILAC	TiO2	Q Exactive or Q Exactive Plus	13554	Athira	190123	['Present', 'Present', 'Present', 'Present']	52_1504_Raf	Q14680	MELK	S529	Ws	SB203580+IR-UV@U2OS cells	Prat_1035
3743340	29523821	Q14680		MELK	QASATPFTDIKSNNWSLEDVTASDKNYVAGL	SNNWS(ph)LEDVTASDK	S356	S356	1	H	C	Profiling	Stimuli	mock-treated(DMSO@U2OS cells)	SILAC	TiO2	Q Exactive or Q Exactive Plus	13091	Athira	190123	['Present', 'Present', 'Present', 'Present']	52_1504_Raf	Q14680	MELK	S356	Ws	DMSO@U2OS cells_29523821	dup_3788
3743341	29523821	Q14680		MELK	DKLMTGVISPERRCRSVELDLNQAHMEETPK	S(ph)VELDLNQAHMEETPK	S505	S505	1	H	C	Profiling	Stimuli	mock-treated(DMSO@U2OS cells)	SILAC	TiO2	Q Exactive or Q Exactive Plus	13091	Athira	190123	['Present', 'Present', 'Present', 'Present']	52_1504_Raf	Q14680	MELK	S505	Ws	DMSO@U2OS cells_29523821	dup_3788
3743342	29523821	Q14680		MELK	HMEETPKRKGAKVFGSLERGLDKVITVLTRS	VFGS(ph)LER	S529	S529	1	H	C	Profiling	Stimuli	mock-treated(DMSO@U2OS cells)	SILAC	TiO2	Q Exactive or Q Exactive Plus	13091	Athira	190123	['Present', 'Present', 'Present', 'Present']	52_1504_Raf	Q14680	MELK	S529	Ws	DMSO@U2OS cells_29523821	dup_3788
3755907	29622655	Q14680			HMEETPKRKGAKVFGSLERGLDKVITVLTRS	VFGS(ph)LER	S529	S529	1	H	C	Profiling	Multiple myeloma	Treated(Tofactinib (1.5 hr)@MM.1S cells)	not mentioned	IMAC	Q-Exactive Plus	3982	Athira	50123	[5933929.590002577]	pri_1204_213	Q14680	MELK	S529	Ws	Tofactinib (1.5h)@MM.1S cells	Prat_1222
3759765	29622655	Q14680			HMEETPKRKGAKVFGSLERGLDKVITVLTRS	VFGS(ph)LER	S529	S529	1	H	C	Profiling	Multiple myeloma	Treated(Tofactinib (24 hr)@MM.1S cells)	not mentioned	IMAC	Q-Exactive Plus	3913	Athira	50123	[6426124.460535103]	pri_1204_213	Q14680	MELK	S529	Ws	Tofactinib (24h)@MM.1S cells	Prat_1223
3763555	29622655	Q14680			HMEETPKRKGAKVFGSLERGLDKVITVLTRS	VFGS(ph)LER	S529	S529	1	H	C	Profiling	Multiple myeloma	Untreated(Monoculture@MM.1S cells)	not mentioned	IMAC	Q-Exactive Plus	3788	Athira	50123	[6621830.18137358]	pri_1204_213	Q14680	MELK	S529	Ws	Monoculture@MM.1S cells	Prat_773
3889675	30061712	Q14680		MELK			S 336	S336	0.99418	H	C	Profiling	Colorectal Cancer	Untreated (2D cultured HCT116 spheroids-Rep 1)	TMT	IMAC	Q Exactive	16272	Diya	260523	[1.322882]	pri_2905_237	Q14680	MELK	S336	phospo_copy	2D cultured HCT116 spheroids-R1	Prat_4
3900866	30061712	Q14680		MELK			S 356	S356	0.999839	H	C	Profiling	Colorectal Cancer	Untreated (2D cultured HCT116 spheroids-Rep 2)	TMT	IMAC	Q Exactive	19105	Diya	260523	[1.396179]	pri_2905_237	Q14680	MELK	S356	phospo_copy	2D cultured HCT116 spheroids-R2	Prat_5
3900890	30061712	Q14680		MELK			T 460	T460	0.796134	H	C	Profiling	Colorectal Cancer	Untreated (2D cultured HCT116 spheroids-Rep 2)	TMT	IMAC	Q Exactive	19105	Diya	260523	[-0.7982769]	pri_2905_237	Q14680	MELK	T460	phospo_copy	2D cultured HCT116 spheroids-R2	Prat_5
3900891	30061712	Q14680		MELK			T 466	T466	0.860283	H	C	Profiling	Colorectal Cancer	Untreated (2D cultured HCT116 spheroids-Rep 2)	TMT	IMAC	Q Exactive	19105	Diya	260523	[-1.71998]	pri_2905_237	Q14680	MELK	T466	phospo_copy	2D cultured HCT116 spheroids-R2	Prat_5
3900892	30061712	Q14680		MELK			T 409	T409	0.997089	H	C	Profiling	Colorectal Cancer	Untreated (2D cultured HCT116 spheroids-Rep 2)	TMT	IMAC	Q Exactive	19105	Diya	260523	[-1.817669]	pri_2905_237	Q14680	MELK	T409	phospo_copy	2D cultured HCT116 spheroids-R2	Prat_5
3913011	30061712	Q14680		MELK			T 428	T428	0.999975	H	C	Profiling	Colorectal Cancer	Untreated (2D cultured HCT116 spheroids-Rep 3)	TMT	IMAC	Q Exactive	19354	Diya	260523	[-2.831165]	pri_2905_237	Q14680	MELK	T428	phospo_copy	2D cultured HCT116 spheroids-R3	Prat_6
3923215	30061712	Q14680		MELK			S 336	S336	0.919664	H	C	Profiling	Colorectal Cancer	Untreated (2D cultured(Acetone)HCT116 spheroids-Rep 1)	TMT	IMAC	Q Exactive	12192	Diya	260523	[-2.435421]	pri_2905_237	Q14680	MELK	S336	phospo_copy	2D cultured(Acetone)HCT116 spheroids-R1	Prat_7
3956960	30061712	Q14680		MELK			S 336	S336	0.929554	H	C	Profiling	Colorectal Cancer	Untreated (3D cultured(Cell Recovery)HCT116 spheroids-Rep 2)	TMT	IMAC	Q Exactive	12561	Diya	260523	[-1.616966]	pri_2905_237	Q14680	MELK	S336	phospo_copy	3D cultured(CR)HCT116 spheroids-R2	Prat_13
3974915	30061712	Q14680		MELK			T 428	T428	0.999476	H	C	Profiling	Colorectal Cancer	Untreated (3D cultured(Dispase)HCT116 spheroids-Rep 1)	TMT	IMAC	Q Exactive	17852	Diya	260523	[-1.878124]	pri_2905_237	Q14680	MELK	T428	phospo_copy	3D cultured(Dispase)HCT116 spheroids-R1	Prat_15
3974916	30061712	Q14680		MELK			T 409	T409	0.999975	H	C	Profiling	Colorectal Cancer	Untreated (3D cultured(Dispase)HCT116 spheroids-Rep 1)	TMT	IMAC	Q Exactive	17852	Diya	260523	[-1.459751]	pri_2905_237	Q14680	MELK	T409	phospo_copy	3D cultured(Dispase)HCT116 spheroids-R1	Prat_15
3985784	30061712	Q14680		MELK			S 336	S336	0.921753	H	C	Profiling	Colorectal Cancer	Untreated (3D cultured(Dispase)HCT116 spheroids-Rep 2)	TMT	IMAC	Q Exactive	16226	Diya	260523	[-0.270546]	pri_2905_237	Q14680	MELK	S336	phospo_copy	3D cultured(Dispase)HCT116 spheroids-R2	Prat_16
4004807	30061712	Q14680		MELK			S336	S336	0.941486	H	C	Profiling	Colorectal Cancer	Untreated (HCT116 spheroids)	TMT	IMAC	Q Exactive	10415	Diya	280223	[0.6498241]	pri_2905_237	Q14680	MELK	S336	phospo_copy	Untreated@HCT116 spheroids	Prat_1324
4156045	30459283	Q14680		MELK	IKSNNWSLEDVTA		S356	S356	0.999736	H	C	Profiling	Neuroblastoma cancer	Untreated(DMSO@NB1 cell line)	SILAC	TiO2	Q Exactive HF-X	13267	Spoorthi	100123	['Present', 'Present']	pri_1205_232	Q14680	MELK	S356	phospo_copy	DMSO@NB1 cell line	Prat_358
4166193	30459283	Q14680		MELK	IKSNNWSLEDVTA		S356	S356	0.999736	H	C	Profiling	Neuroblastoma cancer	treated(LDK378@NB1 cell line)	SILAC	TiO2	Q Exactive HF-X	13267	Spoorthi	100123	['Present', 'Present']	pri_1205_232	Q14680	MELK	S356	phospo_copy	LDK378@NB1 cell line	Prat_703
4176341	30459283	Q14680		MELK	IKSNNWSLEDVTA		S356	S356	0.999736	H	C	Profiling	Neuroblastoma cancer	treated(TAE684@NB1 cell line)	SILAC	TiO2	Q Exactive HF-X	13267	Spoorthi	100123	['Present', 'Present']	pri_1205_232	Q14680	MELK	S356	phospo_copy	TAE684@NB1 cell line	Prat_1157
4186489	30459283	Q14680		MELK	IKSNNWSLEDVTA		S356	S356	0.999736	H	C	Profiling	Neuroblastoma cancer	treated(crizotinib@NB1 cell line)	SILAC	TiO2	Q Exactive HF-X	13267	Spoorthi	100123	['Present', 'Present']	pri_1205_232	Q14680	MELK	S356	phospo_copy	Crizotinib@NB1 cell line	Prat_208
4397889	31108958	7661974	9833	MELK		S(ph)VELDLNQAHMEETPK	S505	S505	100	H	C	Profiling	Bladder carcinoma	Untreated(TERT-NHUC@ VMCUB-1 cell line-rep1)	SILAC	TiO2	LTQ Orbitrap Elite	4725	Spoorthi	120123	['Present', 'Present', 'Present']	pri_1204_205	Q14680	MELK	S505	Mode_Seq	TERT-NHUC@VMCUB-1 cell line R1	Prat_1179
4397892	31108958	7661974	9833	MELK		SNNWS(ph)LEDVTASDK	S356	S356	100	H	C	Profiling	Bladder carcinoma	Untreated(TERT-NHUC@ VMCUB-1 cell line-rep1)	SILAC	TiO2	LTQ Orbitrap Elite	4725	Spoorthi	120123	['Present', 'Present', 'Present']	pri_1204_205	Q14680	MELK	S356	Mode_Seq	TERT-NHUC@VMCUB-1 cell line R1	Prat_1179
4402042	31108958	7661974	9833	MELK		SNNWS(ph)LEDVTASDK	S356	S356	100	H	C	Profiling	Bladder carcinoma	Untreated(TERT-NHUC@J82 cell line-rep1)	SILAC	TiO2	LTQ Orbitrap Elite	4725	Spoorthi	120123	['Present', 'Present', 'Present']	pri_1204_205	Q14680	MELK	S356	Mode_Seq	TERT-NHUC@J82 cell line R1	Prat_1169
4402045	31108958	7661974	9833	MELK		S(ph)VELDLNQAHMEETPK	S505	S505	100	H	C	Profiling	Bladder carcinoma	Untreated(TERT-NHUC@J82 cell line-rep1)	SILAC	TiO2	LTQ Orbitrap Elite	4725	Spoorthi	120123	['Present', 'Present', 'Present']	pri_1204_205	Q14680	MELK	S505	Mode_Seq	TERT-NHUC@J82 cell line R1	Prat_1169
4406257	31108958	7661974	9833	MELK		S(ph)VELDLNQAHMEETPK	S505	S505	100	H	C	Profiling	Bladder carcinoma	Untreated(TERT-NHUC@J82cell line-rep 2)	SILAC	TiO2	LTQ Orbitrap Elite	4725	Spoorthi	120123	['Present', 'Present', 'Present']	pri_1204_205	Q14680	MELK	S505	Mode_Seq	TERT-NHUC@J82 cell line R2	Prat_1170
4406266	31108958	7661974	9833	MELK		SNNWS(ph)LEDVTASDK	S356	S356	100	H	C	Profiling	Bladder carcinoma	Untreated(TERT-NHUC@J82cell line-rep 2)	SILAC	TiO2	LTQ Orbitrap Elite	4725	Spoorthi	120123	['Present', 'Present', 'Present']	pri_1204_205	Q14680	MELK	S356	Mode_Seq	TERT-NHUC@J82 cell line R2	Prat_1170
4410339	31108958	7661974	9833	MELK		S(ph)VELDLNQAHMEETPK	S505	S505	100	H	C	Profiling	Bladder carcinoma	Untreated(TERT-NHUC@RT112 cell line-rep 1)	SILAC	TiO2	LTQ Orbitrap Elite	4725	Spoorthi	120123	['Present', 'Present', 'Present']	pri_1204_205	Q14680	MELK	S505	Mode_Seq	TERT-NHUC@RT112 cell line R1	Prat_1171
4410343	31108958	7661974	9833	MELK		SNNWS(ph)LEDVTASDK	S356	S356	100	H	C	Profiling	Bladder carcinoma	Untreated(TERT-NHUC@RT112 cell line-rep 1)	SILAC	TiO2	LTQ Orbitrap Elite	4725	Spoorthi	120123	['Present', 'Present', 'Present']	pri_1204_205	Q14680	MELK	S356	Mode_Seq	TERT-NHUC@RT112 cell line R1	Prat_1171
4414557	31108958	7661974	9833	MELK		S(ph)VELDLNQAHMEETPK	S505	S505	100	H	C	Profiling	Bladder carcinoma	Untreated(TERT-NHUC@RT112 cell line-rep 2)	SILAC	TiO2	LTQ Orbitrap Elite	4725	Spoorthi	120123	['Present', 'Present', 'Present']	pri_1204_205	Q14680	MELK	S505	Mode_Seq	TERT-NHUC@RT112 cell line R2	Prat_1172
4414558	31108958	7661974	9833	MELK		SNNWS(ph)LEDVTASDK	S356	S356	100	H	C	Profiling	Bladder carcinoma	Untreated(TERT-NHUC@RT112 cell line-rep 2)	SILAC	TiO2	LTQ Orbitrap Elite	4725	Spoorthi	120123	['Present', 'Present', 'Present']	pri_1204_205	Q14680	MELK	S356	Mode_Seq	TERT-NHUC@RT112 cell line R2	Prat_1172
4418634	31108958	7661974	9833	MELK		SNNWS(ph)LEDVTASDK	S356	S356	100	H	C	Profiling	Bladder carcinoma	Untreated(TERT-NHUC@SW780 cell line-rep 1)	SILAC	TiO2	LTQ Orbitrap Elite	4725	Spoorthi	120123	['Present', 'Present', 'Present']	pri_1204_205	Q14680	MELK	S356	Mode_Seq	TERT-NHUC@SW780 cell line R1	Prat_1173
4418638	31108958	7661974	9833	MELK		S(ph)VELDLNQAHMEETPK	S505	S505	100	H	C	Profiling	Bladder carcinoma	Untreated(TERT-NHUC@SW780 cell line-rep 1)	SILAC	TiO2	LTQ Orbitrap Elite	4725	Spoorthi	120123	['Present', 'Present', 'Present']	pri_1204_205	Q14680	MELK	S505	Mode_Seq	TERT-NHUC@SW780 cell line R1	Prat_1173
4422849	31108958	7661974	9833	MELK		SNNWS(ph)LEDVTASDK	S356	S356	100	H	C	Profiling	Bladder carcinoma	Untreated(TERT-NHUC@SW780 cell line-rep 2)	SILAC	TiO2	LTQ Orbitrap Elite	4725	Spoorthi	120123	['Present', 'Present', 'Present']	pri_1204_205	Q14680	MELK	S356	Mode_Seq	TERT-NHUC@SW780 cell line R2	Prat_1174
4422862	31108958	7661974	9833	MELK		S(ph)VELDLNQAHMEETPK	S505	S505	100	H	C	Profiling	Bladder carcinoma	Untreated(TERT-NHUC@SW780 cell line-rep 2)	SILAC	TiO2	LTQ Orbitrap Elite	4725	Spoorthi	120123	['Present', 'Present', 'Present']	pri_1204_205	Q14680	MELK	S505	Mode_Seq	TERT-NHUC@SW780 cell line R2	Prat_1174
4426931	31108958	7661974	9833	MELK		SNNWS(ph)LEDVTASDK	S356	S356	100	H	C	Profiling	Bladder carcinoma	Untreated(TERT-NHUC@T24 cell line-rep 1)	SILAC	TiO2	LTQ Orbitrap Elite	4725	Spoorthi	120123	['Present', 'Present', 'Present']	pri_1204_205	Q14680	MELK	S356	Mode_Seq	TERT-NHUC@T24 cell line R1	Prat_1175
4426933	31108958	7661974	9833	MELK		S(ph)VELDLNQAHMEETPK	S505	S505	100	H	C	Profiling	Bladder carcinoma	Untreated(TERT-NHUC@T24 cell line-rep 1)	SILAC	TiO2	LTQ Orbitrap Elite	4725	Spoorthi	120123	['Present', 'Present', 'Present']	pri_1204_205	Q14680	MELK	S505	Mode_Seq	TERT-NHUC@T24 cell line R1	Prat_1175
4431147	31108958	7661974	9833	MELK		S(ph)VELDLNQAHMEETPK	S505	S505	100	H	C	Profiling	Bladder carcinoma	Untreated(TERT-NHUC@T24 cell line-rep 2)	SILAC	TiO2	LTQ Orbitrap Elite	4725	Spoorthi	120123	['Present', 'Present', 'Present']	pri_1204_205	Q14680	MELK	S505	Mode_Seq	TERT-NHUC@T24 cell line R2	Prat_1176
4431150	31108958	7661974	9833	MELK		SNNWS(ph)LEDVTASDK	S356	S356	100	H	C	Profiling	Bladder carcinoma	Untreated(TERT-NHUC@T24 cell line-rep 2)	SILAC	TiO2	LTQ Orbitrap Elite	4725	Spoorthi	120123	['Present', 'Present', 'Present']	pri_1204_205	Q14680	MELK	S356	Mode_Seq	TERT-NHUC@T24 cell line R2	Prat_1176
4435275	31108958	7661974	9833	MELK		S(ph)VELDLNQAHMEETPK	S505	S505	100	H	C	Profiling	Bladder carcinoma	Untreated(TERT-NHUC@UMUC3 cell line-rep 2)	SILAC	TiO2	LTQ Orbitrap Elite	4725	Spoorthi	120123	['Present', 'Present', 'Present']	pri_1204_205	Q14680	MELK	S505	Mode_Seq	TERT-NHUC@UMUC3 cell line R2	Prat_1178
4435280	31108958	7661974	9833	MELK		SNNWS(ph)LEDVTASDK	S356	S356	100	H	C	Profiling	Bladder carcinoma	Untreated(TERT-NHUC@UMUC3 cell line-rep 2)	SILAC	TiO2	LTQ Orbitrap Elite	4725	Spoorthi	120123	['Present', 'Present', 'Present']	pri_1204_205	Q14680	MELK	S356	Mode_Seq	TERT-NHUC@UMUC3 cell line R2	Prat_1178
4439379	31108958	7661974	9833	MELK		SNNWS(ph)LEDVTASDK	S356	S356	100	H	C	Profiling	Bladder carcinoma	Untreated(TERT-NHUC@UMUC3 cell line-rep1)	SILAC	TiO2	LTQ Orbitrap Elite	4725	Spoorthi	120123	['Present', 'Present', 'Present']	pri_1204_205	Q14680	MELK	S356	Mode_Seq	TERT-NHUC@UMUC3 cell line R1	Prat_1177
4439381	31108958	7661974	9833	MELK		S(ph)VELDLNQAHMEETPK	S505	S505	100	H	C	Profiling	Bladder carcinoma	Untreated(TERT-NHUC@UMUC3 cell line-rep1)	SILAC	TiO2	LTQ Orbitrap Elite	4725	Spoorthi	120123	['Present', 'Present', 'Present']	pri_1204_205	Q14680	MELK	S505	Mode_Seq	TERT-NHUC@UMUC3 cell line R1	Prat_1177
4443595	31108958	7661974	9833	MELK		S(ph)VELDLNQAHMEETPK	S505	S505	100	H	C	Profiling	Bladder carcinoma	Untreated(TERT-NHUC@VMCUB-1 cell line-rep 2)	SILAC	TiO2	LTQ Orbitrap Elite	4725	Spoorthi	120123	['Present', 'Present', 'Present']	pri_1204_205	Q14680	MELK	S505	Mode_Seq	TERT-NHUC@VMCUB-1 cell line R2	Prat_1180
4443601	31108958	7661974	9833	MELK		SNNWS(ph)LEDVTASDK	S356	S356	100	H	C	Profiling	Bladder carcinoma	Untreated(TERT-NHUC@VMCUB-1 cell line-rep 2)	SILAC	TiO2	LTQ Orbitrap Elite	4725	Spoorthi	120123	['Present', 'Present', 'Present']	pri_1204_205	Q14680	MELK	S356	Mode_Seq	TERT-NHUC@VMCUB-1 cell line R2	Prat_1180
4602418	31859329	Q14680		MELK	QASATPFTDIKSNNWSLEDVTASDKNYVAGL	DIKSNNWS(ph)LEDVTAS(ph)	S356	S356	0.977313	H	C	Profiling	Breast Cancer	Treated(monacolin K(0.5mM)(24h)@MDA-MB-231 cells)	TMT	IMAC(Fe-NTA)	Q Exactive Plus Hybrid Quadrupole-Orbitrap	5331	Athira	60223	[1.10147, 0.964623, 1.12307, 1.01977]	pri_1003_69	Q14680	MELK	S356	Ws	Monacolin K(0.5mM)(24h)@MDA-MB-231 cells	Prat_767
4607588	31859329	Q14680		MELK	QASATPFTDIKSNNWSLEDVTASDKNYVAGL	DIKSNNWS(ph)LEDVTAS(ph)	S356	S356	0.977313	H	C	Profiling	Breast Cancer	Treated(monacolin K(0.5mM)(30min)@MDA-MB-231 cells)	TMT	IMAC(Fe-NTA)	Q Exactive Plus Hybrid Quadrupole-Orbitrap	5331	Athira	60223	[0.940394, 0.999083, 1.00389, 1.02886]	pri_1003_69	Q14680	MELK	S356	Ws	Monacolin K(0.5mM)(30min)@MDA-MB-231 cells	Prat_768
4612758	31859329	Q14680		MELK	QASATPFTDIKSNNWSLEDVTASDKNYVAGL	DIKSNNWS(ph)LEDVTAS(ph)	S356	S356	0.977313	H	C	Profiling	Breast Cancer	Treated(monacolin K(0.5mM)(6h)@MDA-MB-231 cells)	TMT	IMAC(Fe-NTA)	Q Exactive Plus Hybrid Quadrupole-Orbitrap	5331	Athira	60223	[1.0705, 0.979864, 0.957568, 1.15503]	pri_1003_69	Q14680	MELK	S356	Ws	Monacolin K(0.5mM)(6h)@MDA-MB-231 cells	Prat_769
4617928	31859329	Q14680		MELK	QASATPFTDIKSNNWSLEDVTASDKNYVAGL	DIKSNNWS(ph)LEDVTAS(ph)	S356	S356	0.977313	H	C	Profiling	Breast Cancer	Treated(monacolin K(5mM)(24h)@MDA-MB-231 cells)	TMT	IMAC(Fe-NTA)	Q Exactive Plus Hybrid Quadrupole-Orbitrap	5331	Athira	60223	[1.08735, 0.929322, 0.990404, 0.985773]	pri_1003_69	Q14680	MELK	S356	Ws	Monacolin K(5mM)(24h)@MDA-MB-231 cells	Prat_770
4623098	31859329	Q14680		MELK	QASATPFTDIKSNNWSLEDVTASDKNYVAGL	DIKSNNWS(ph)LEDVTAS(ph)	S356	S356	0.977313	H	C	Profiling	Breast Cancer	Treated(monacolin K(5mM)(30min)@MDA-MB-231 cells)	TMT	IMAC(Fe-NTA)	Q Exactive Plus Hybrid Quadrupole-Orbitrap	5331	Athira	60223	[0.977259, 1.03114, 0.986675, 0.938366]	pri_1003_69	Q14680	MELK	S356	Ws	Monacolin K(5mM)(30min)@MDA-MB-231 cells	Prat_771
4628268	31859329	Q14680		MELK	QASATPFTDIKSNNWSLEDVTASDKNYVAGL	DIKSNNWS(ph)LEDVTAS(ph)	S356	S356	0.977313	H	C	Profiling	Breast Cancer	Treated(monacolin K(5mM)(6h)@MDA-MB-231 cells)	TMT	IMAC(Fe-NTA)	Q Exactive Plus Hybrid Quadrupole-Orbitrap	5331	Athira	60223	[1.01864, 1.01048, 1.00555, 1.21224]	pri_1003_69	Q14680	MELK	S356	Ws	Monacolin K(5mM)(6h)@MDA-MB-231 cells	Prat_772
5527384	32877642	Q14680			VFGSLER		S529	S529	>75%	H	C	Profiling	Infection	Treated( SARS-CoV-2 infection @Caco-2 cell line)	TMT	Fe-NTA	Orbitrap Fusion Lumos	16714	Mejo	110123	[33.7, 36.7, 49.7, 53.7, 60.8]	pri_2802_18	Q14680	MELK	S529	phospo_copy	SARS-CoV-2@Caco-2 cell line	Prat_1010
5538317	32877642	Q14680		MELK	VFGSLER		S529	S529	>75%	H	C	Profiling	Infection	Treated(Mock infection@Caco-2 cell line)	TMT	Fe-NTA	Orbitrap Fusion Lumos	16714	Mejo	110123	[394.0, 440.0, 510.1, 433.8, 309.5]	pri_2802_18	Q14680	MELK	S529	phospo_copy	Mock@Caco-2 cell line	Prat_765
5652489	33357429	Q14680		MELK	DKLMTGVISPERRCRSVELDLNQAHMEETPK	S(ph)VELDLNQAHMEETPK	S505	S505	1	H	C	Profiling	Cytokine stimulation	(Unstimulated@Th-1 cells)	SILAC	Ti-IMAC	Q Exactive Plus	10285	Kp	170223	[4601900.0, 20046000.0, 42665000.0]	pri_0903_67	Q14680	MELK	S505	Ws	Unstimulated@Th-1 cells	Prat_1263
5652619	33357429	Q14680		MELK	QASATPFTDIKSNNWSLEDVTASDKNYVAGL	SNNWS(ph)LEDVTASDK	S356	S356	0.999994	H	C	Profiling	Cytokine stimulation	(Unstimulated@Th-1 cells)	SILAC	Ti-IMAC	Q Exactive Plus	10285	Kp	170223	[1728717700.0, 634648300.0, 9953050.0]	pri_0903_67	Q14680	MELK	S356	Ws	Unstimulated@Th-1 cells	Prat_1263
5662395	33357429	Q14680		MELK	DKLMTGVISPERRCRSVELDLNQAHMEETPK	S(ph)VELDLNQAHMEETPK	S505	S505	1	H	C	Profiling	Cytokine stimulation	HyIL6 stimulated@Th-1 cells	SILAC	Ti-IMAC	Q Exactive Plus	10285	Kp	170223	[8553300.0, 22974000.0, 49331000.0]	pri_0903_67	Q14680	MELK	S505	Ws	HyIL6@Th-1 cells	Prat_562
5662525	33357429	Q14680		MELK	QASATPFTDIKSNNWSLEDVTASDKNYVAGL	SNNWS(ph)LEDVTASDK	S356	S356	0.999994	H	C	Profiling	Cytokine stimulation	HyIL6 stimulated@Th-1 cells	SILAC	Ti-IMAC	Q Exactive Plus	10285	Kp	170223	[11182000.0, 4564800.0, 7063700.0]	pri_0903_67	Q14680	MELK	S356	Ws	HyIL6@Th-1 cells	Prat_562
5675420	33357429	Q14680		MELK	DKLMTGVISPERRCRSVELDLNQAHMEETPK	S(ph)VELDLNQAHMEETPK	S505	S505	1	H	C	Profiling	Cytokine stimulation	HyIL6+MSC stimulated@Th-1 cells	SILAC	Ti-IMAC	Q Exactive Plus	17934	Kp	170223	[7477200.0, 25791000.0, 41243000.0]	pri_0903_67	Q14680	MELK	S505	Ws	HyIL6+MSC@Th-1 cells	Prat_563
5675621	33357429	Q14680		MELK	QASATPFTDIKSNNWSLEDVTASDKNYVAGL	SNNWS(ph)LEDVTASDK	S356	S356	0.999994	H	C	Profiling	Cytokine stimulation	HyIL6+MSC stimulated@Th-1 cells	SILAC	Ti-IMAC	Q Exactive Plus	17934	Kp	170223	[10098000.0, 4561900.0, 6772800.0]	pri_0903_67	Q14680	MELK	S356	Ws	HyIL6+MSC@Th-1 cells	Prat_563
5682661	33438746	Q14680		MELK	CRSVELDLNQAHMEETPK		S505	S505	100	H	C	Profiling	DNA damage	Treated(ETO(120 min)@HA-RelA U2OS cells)	Label free	IP+TiO2	QExactive HF	1673	Athira	110123	['Present', 'Present', 'Present', 'Present', 'Present']	pri_0903_68	Q14680	MELK	S505	phospo_copy	ETO(120 min)@HA-RelA U2OS cells	Prat_446
5682697	33438746	Q14680		MELK	SNNWSLEDVTASDK		S356	S356	100	H	C	Profiling	DNA damage	Treated(ETO(120 min)@HA-RelA U2OS cells)	Label free	IP+TiO2	QExactive HF	1673	Athira	110123	['Present', 'Present', 'Present', 'Present', 'Present']	pri_0903_68	Q14680	MELK	S356	phospo_copy	ETO(120 min)@HA-RelA U2OS cells	Prat_446
5682702	33438746	Q14680		MELK	SVELDLNQAHMEETPK		S505	S505	100	H	C	Profiling	DNA damage	Treated(ETO(120 min)@HA-RelA U2OS cells)	Label free	IP+TiO2	QExactive HF	1673	Athira	110123	['Present', 'Present', 'Present', 'Present', 'Present']	pri_0903_68	Q14680	MELK	S505	phospo_copy	ETO(120 min)@HA-RelA U2OS cells	Prat_446
5683963	33438746	Q14680		MELK	CRSVELDLNQAHMEETPK		S505	S505	100	H	C	Profiling	DNA damage	Treated(ETO(30 min)@HA-RelA U2OS cells)	Label free	IP+TiO2	QExactive HF	1674	Athira	110123	['Present', 'Present', 'Present', 'Present', 'Present']	pri_0903_68	Q14680	MELK	S505	phospo_copy	ETO(30 min)@HA-RelA U2OS cells	Prat_447
5683998	33438746	Q14680		MELK	SNNWSLEDVTASDK		S356	S356	100	H	C	Profiling	DNA damage	Treated(ETO(30 min)@HA-RelA U2OS cells)	Label free	IP+TiO2	QExactive HF	1674	Athira	110123	['Present', 'Present', 'Present', 'Present', 'Present']	pri_0903_68	Q14680	MELK	S356	phospo_copy	ETO(30 min)@HA-RelA U2OS cells	Prat_447
5684003	33438746	Q14680		MELK	SVELDLNQAHMEETPK		S505	S505	100	H	C	Profiling	DNA damage	Treated(ETO(30 min)@HA-RelA U2OS cells)	Label free	IP+TiO2	QExactive HF	1674	Athira	110123	['Present', 'Present', 'Present', 'Present', 'Present']	pri_0903_68	Q14680	MELK	S505	phospo_copy	ETO(30 min)@HA-RelA U2OS cells	Prat_447
5685252	33438746	Q14680		MELK	CRSVELDLNQAHMEETPK		S505	S505	100	H	C	Profiling	DNA damage	Treated(ETO(60 min)@HA-RelA U2OS cells)	Label free	IP+TiO2	QExactive HF	1668	Athira	110123	['Present', 'Present', 'Present', 'Present', 'Present']	pri_0903_68	Q14680	MELK	S505	phospo_copy	ETO(60 min)@HA-RelA U2OS cells	Prat_448
5685287	33438746	Q14680		MELK	SNNWSLEDVTASDK		S356	S356	100	H	C	Profiling	DNA damage	Treated(ETO(60 min)@HA-RelA U2OS cells)	Label free	IP+TiO2	QExactive HF	1668	Athira	110123	['Present', 'Present', 'Present', 'Present', 'Present']	pri_0903_68	Q14680	MELK	S356	phospo_copy	ETO(60 min)@HA-RelA U2OS cells	Prat_448
5685292	33438746	Q14680		MELK	SVELDLNQAHMEETPK		S505	S505	100	H	C	Profiling	DNA damage	Treated(ETO(60 min)@HA-RelA U2OS cells)	Label free	IP+TiO2	QExactive HF	1668	Athira	110123	['Present', 'Present', 'Present', 'Present', 'Present']	pri_0903_68	Q14680	MELK	S505	phospo_copy	ETO(60 min)@HA-RelA U2OS cells	Prat_448
5686210	33438746	Q14680		MELK	SNNWSLEDVTASDK		S356	S356	100	H	C	Profiling	DNA damage	Treated(HU(120 min)@HA-RelA U2OS cells)	Label free	IP+TiO2	QExactive HF	708	Athira	110123	['Present', 'Present', 'Present', 'Present', 'Present']	pri_0903_68	Q14680	MELK	S356	phospo_copy	HU(120 min)@HA-RelA U2OS cells	Prat_553
5686784	33438746	Q14680		MELK	SNNWSLEDVTASDK		S356	S356	100	H	C	Profiling	DNA damage	Treated(HU(30 min)@HA-RelA U2OS cells)	Label free	IP+TiO2	QExactive HF	712	Athira	110123	['Present', 'Present', 'Present', 'Present', 'Present']	pri_0903_68	Q14680	MELK	S356	phospo_copy	HU(30 min)@HA-RelA U2OS cells	Prat_554
5686789	33438746	Q14680		MELK	SVELDLNQAHMEETPK		S505	S505	100	H	C	Profiling	DNA damage	Treated(HU(30 min)@HA-RelA U2OS cells)	Label free	IP+TiO2	QExactive HF	712	Athira	110123	['Present', 'Present', 'Present', 'Present', 'Present']	pri_0903_68	Q14680	MELK	S505	phospo_copy	HU(30 min)@HA-RelA U2OS cells	Prat_554
5687369	33438746	Q14680		MELK	SNNWSLEDVTASDK		S356	S356	100	H	C	Profiling	DNA damage	Treated(HU(60 min)@HA-RelA U2OS cells)	Label free	IP+TiO2	QExactive HF	735	Athira	110123	['Present', 'Present', 'Present', 'Present', 'Present']	pri_0903_68	Q14680	MELK	S356	phospo_copy	HU(60 min)@HA-RelA U2OS cells	Prat_555
5687374	33438746	Q14680		MELK	SVELDLNQAHMEETPK		S505	S505	100	H	C	Profiling	DNA damage	Treated(HU(60 min)@HA-RelA U2OS cells)	Label free	IP+TiO2	QExactive HF	735	Athira	110123	['Present', 'Present', 'Present', 'Present', 'Present']	pri_0903_68	Q14680	MELK	S505	phospo_copy	HU(60 min)@HA-RelA U2OS cells	Prat_555
5768580	33619172	Q14680	9833	MELK	HMEETPKRKGAKVFGSLERGLDKVITVLTRS	VFGS(ph)LER	S529	S529	1	H	C	Profile	Signalling-study	Treated(Temporal-24H-ARS-1620@H358 cell line)	TMT	IMAC	Q Exactive HF-X	15716(Class I)	Levin	40423	[11.3126696611876, 11.6658939705587, 10.8948163718944, '-']	pri_1205_231	Q14680	MELK	S529	Ws	ARS1620(24h)@H358 cell line IMAC	Prat_73
5783245	33619172	Q14680	9833	MELK	HMEETPKRKGAKVFGSLERGLDKVITVLTRS	VFGS(ph)LER	S529	S529	1	H	C	Profile	Signalling-study	Treated(Temporal-24H-ARS1620@Calu1 cell line)	TMT	IMAC	Q Exactive HF-X	13744(Class I)	Levin	40423	[11.3110917171634, 11.0087733111442, 10.9793147324318, '-']	pri_1205_231	Q14680	MELK	S529	Ws	ARS1620(24h)@Calu1 cell line IMAC	Prat_69
5783278	33619172	Q14680	9833	MELK	DKLMTGVISPERRCRSVELDLNQAHMEETPK	S(ph)VELDLNQAHMEETPK	S505	S505	1	H	C	Profile	Signalling-study	Treated(Temporal-24H-ARS1620@Calu1 cell line)	TMT	IMAC	Q Exactive HF-X	13744(Class I)	Levin	40423	[12.655873375267, 12.1405031714711, 12.2382183467599, '-']	pri_1205_231	Q14680	MELK	S505	Ws	ARS1620(24h)@Calu1 cell line IMAC	Prat_69
5797370	33619172	Q14680	9833	MELK	HMEETPKRKGAKVFGSLERGLDKVITVLTRS	VFGS(ph)LER	S529	S529	1	H	C	Profile	Signalling-study	Treated(Temporal-6H-ARS-1620@H358 cell line)	TMT	IMAC	Q Exactive HF-X	15716(Class I)	Levin	40423	[12.1554112342126, 12.3908294081906, 12.3449241372434, '-']	pri_1205_231	Q14680	MELK	S529	Ws	ARS1620(6h)@H358 cell line IMAC	Prat_79
5812039	33619172	Q14680	9833	MELK	HMEETPKRKGAKVFGSLERGLDKVITVLTRS	VFGS(ph)LER	S529	S529	1	H	C	Profile	Signalling-study	Treated(Temporal-6H-ARS1620@Calu1 cell line)	TMT	IMAC	Q Exactive HF-X	13663(Class I)	Levin	40423	[11.5352764268596, 11.4206468231137, 10.888506640716, '-']	pri_1205_231	Q14680	MELK	S529	Ws	ARS1620(6h)@Calu1 cell line IMAC	Prat_75
5812071	33619172	Q14680	9833	MELK	DKLMTGVISPERRCRSVELDLNQAHMEETPK	S(ph)VELDLNQAHMEETPK	S505	S505	1	H	C	Profile	Signalling-study	Treated(Temporal-6H-ARS1620@Calu1 cell line)	TMT	IMAC	Q Exactive HF-X	13663(Class I)	Levin	40423	[12.8484300220301, 12.7992172787517, 12.2921961036935, '-']	pri_1205_231	Q14680	MELK	S505	Ws	ARS1620(6h)@Calu1 cell line IMAC	Prat_75
5825015	33619172	Q14680	9833	MELK	HMEETPKRKGAKVFGSLERGLDKVITVLTRS	VFGS(ph)LER	S529	S529	1	H	C	Profile	Signalling-study	Treated(Temporary-24H-ARS1620@H1792 cell line)	TMT	IMAC	Q Exactive HF-X	13333(Class I)	Levin	40423	[12.790679195122, 12.5969215395811, 12.9206130067208, '-']	pri_1205_231	Q14680	MELK	S529	Ws	ARS1620(24h)@H1792 cell line IMAC	Prat_71
5838039	33619172	Q14680	9833	MELK	HMEETPKRKGAKVFGSLERGLDKVITVLTRS	VFGS(ph)LER	S529	S529	1	H	C	Profile	Signalling-study	Treated(Temporary-6H-ARS1620@H1792 cell line)	TMT	IMAC	Q Exactive HF-X	13333(Class I)	Levin	40423	[11.954796748417, 12.1599099096695, 12.2435014532889, '-']	pri_1205_231	Q14680	MELK	S529	Ws	ARS1620(6h)@H1792 cell line IMAC	Prat_77
5849153	33727228	Q14680		MELK	DKLMTGVISPERRCRSVELDLNQAHMEETPK	S(ph)VELDLNQAHMEETPK	S 505	S505	1	H	C	Profiling	Lung Cancer	Treated (DMSO@AZR3 cell line-Experiment-1)	SILAC	TiO2	LTQ-Orbitrap Elite	6955	Stalcy	70323	[0.0, 0.0, 6669600.0]	Raf_2804_104	Q14680	MELK	S505	Ws	DMSO@AZR3 cell line Exp1	Prat_306
5849154	33727228	Q14680		MELK	HMEETPKRKGAKVFGSLERGLDKVITVLTRS	VFGS(ph)LER	S 529	S529	1	H	C	Profiling	Lung Cancer	Treated (DMSO@AZR3 cell line-Experiment-1)	SILAC	TiO2	LTQ-Orbitrap Elite	6955	Stalcy	70323	[12665000.0, 7039800.0, 16179000.0]	Raf_2804_104	Q14680	MELK	S529	Ws	DMSO@AZR3 cell line Exp1	Prat_306
5856023	33727228	Q14680		MELK	DKLMTGVISPERRCRSVELDLNQAHMEETPK	S(ph)VELDLNQAHMEETPK	S 505	S505	1	H	C	Profiling	Lung Cancer	Treated (DMSO@AZR4 cell line-Experiment-1)	SILAC	TiO2	LTQ-Orbitrap Elite	6955	Stalcy	70323	[0.0, 0.0, 2536400.0]	Raf_2804_104	Q14680	MELK	S505	Ws	DMSO@AZR4 cell line Exp1	Prat_307
5856024	33727228	Q14680		MELK	HMEETPKRKGAKVFGSLERGLDKVITVLTRS	VFGS(ph)LER	S 529	S529	1	H	C	Profiling	Lung Cancer	Treated (DMSO@AZR4 cell line-Experiment-1)	SILAC	TiO2	LTQ-Orbitrap Elite	6955	Stalcy	70323	[11947000.0, 5637100.0, 9218600.0]	Raf_2804_104	Q14680	MELK	S529	Ws	DMSO@AZR4 cell line Exp1	Prat_307
5862417	33727228	Q14680		MELK	DKLMTGVISPERRCRSVELDLNQAHMEETPK	S(ph)VELDLNQAHMEETPKR	S 505	S505	1	H	C	Profiling	Lung Cancer	Treated (DMSO@COR1 cell line-Experiment-2)	SILAC	TiO2	LTQ-Orbitrap Elite	5943	Stalcy	70323	[1096400.0, 0.0, 62284.0]	Raf_2804_104	Q14680	MELK	S505	Ws	DMSO@COR1 cell line Exp2	Prat_316
5862418	33727228	Q14680		MELK	HMEETPKRKGAKVFGSLERGLDKVITVLTRS	VFGS(ph)LER	S 529	S529	1	H	C	Profiling	Lung Cancer	Treated (DMSO@COR1 cell line-Experiment-2)	SILAC	TiO2	LTQ-Orbitrap Elite	5943	Stalcy	70323	[1263800.0, 913690.0, 505070.0]	Raf_2804_104	Q14680	MELK	S529	Ws	DMSO@COR1 cell line Exp2	Prat_316
5868281	33727228	Q14680		MELK	DKLMTGVISPERRCRSVELDLNQAHMEETPK	S(ph)VELDLNQAHMEETPKR	S 505	S505	1	H	C	Profiling	Lung Cancer	Treated (DMSO@COR10 cell line-Experiment-2)	SILAC	TiO2	LTQ-Orbitrap Elite	5943	Stalcy	70323	[955200.0, 0.0, 49535.0]	Raf_2804_104	Q14680	MELK	S505	Ws	DMSO@COR10 cell line Exp2	Prat_317
5868282	33727228	Q14680		MELK	HMEETPKRKGAKVFGSLERGLDKVITVLTRS	VFGS(ph)LER	S 529	S529	1	H	C	Profiling	Lung Cancer	Treated (DMSO@COR10 cell line-Experiment-2)	SILAC	TiO2	LTQ-Orbitrap Elite	5943	Stalcy	70323	[1829400.0, 1242500.0, 350130.0]	Raf_2804_104	Q14680	MELK	S529	Ws	DMSO@COR10 cell line Exp2	Prat_317
5874489	33727228	Q14680		MELK	DKLMTGVISPERRCRSVELDLNQAHMEETPK	S(ph)VELDLNQAHMEETPK	S 505	S505	1	H	C	Profiling	Lung Cancer	Treated (DMSO@H1975 cell line-Experiment-1)	SILAC	TiO2	LTQ-Orbitrap Elite	6955	Stalcy	70323	[0.0, 0.0, 15173000.0]	Raf_2804_104	Q14680	MELK	S505	Ws	DMSO@H1975 cell line Exp1	Prat_323
5874490	33727228	Q14680		MELK	HMEETPKRKGAKVFGSLERGLDKVITVLTRS	VFGS(ph)LER	S 529	S529	1	H	C	Profiling	Lung Cancer	Treated (DMSO@H1975 cell line-Experiment-1)	SILAC	TiO2	LTQ-Orbitrap Elite	6955	Stalcy	70323	[11152000.0, 7036700.0, 20437000.0]	Raf_2804_104	Q14680	MELK	S529	Ws	DMSO@H1975 cell line Exp1	Prat_323
5880981	33727228	Q14680		MELK	DKLMTGVISPERRCRSVELDLNQAHMEETPK	S(ph)VELDLNQAHMEETPKR	S 505	S505	1	H	C	Profiling	Lung Cancer	Treated (DMSO@H1975 cell line-Experiment-2)	SILAC	TiO2	LTQ-Orbitrap Elite	5943	Stalcy	70323	[9267000.0, 0.0, 135190.0]	Raf_2804_104	Q14680	MELK	S505	Ws	DMSO@H1975 cell line Exp2	Prat_324
5880982	33727228	Q14680		MELK	HMEETPKRKGAKVFGSLERGLDKVITVLTRS	VFGS(ph)LER	S 529	S529	1	H	C	Profiling	Lung Cancer	Treated (DMSO@H1975 cell line-Experiment-2)	SILAC	TiO2	LTQ-Orbitrap Elite	5943	Stalcy	70323	[8593800.0, 2133000.0, 735060.0]	Raf_2804_104	Q14680	MELK	S529	Ws	DMSO@H1975 cell line Exp2	Prat_324
5887757	33727228	Q14680		MELK	HMEETPKRKGAKVFGSLERGLDKVITVLTRS	VFGS(ph)LER	S 529	S529	1	H	C	Profiling	Lung Cancer	Treated (osimertinib@AZR3 cell line-Experiment-1)	SILAC	TiO2	LTQ-Orbitrap Elite	8200	Stalcy	70323	[10135000.0, 13563000.0, 10874000.0]	Raf_2804_104	Q14680	MELK	S529	Ws	Osimertinib@AZR3 cell line Exp1	Prat_818
5895811	33727228	Q14680		MELK	HMEETPKRKGAKVFGSLERGLDKVITVLTRS	VFGS(ph)LER	S 529	S529	1	H	C	Profiling	Lung Cancer	Treated (osimertinib@AZR4 cell line-Experiment-1)	SILAC	TiO2	LTQ-Orbitrap Elite	8200	Stalcy	70323	[3813600.0, 9467800.0, 5262500.0]	Raf_2804_104	Q14680	MELK	S529	Ws	Osimertinib@AZR4 cell line Exp1	Prat_819
5903865	33727228	Q14680		MELK	HMEETPKRKGAKVFGSLERGLDKVITVLTRS	VFGS(ph)LER	S 529	S529	1	H	C	Profiling	Lung Cancer	Treated (osimertinib@H1975 cell line-Experiment-1)	SILAC	TiO2	LTQ-Orbitrap Elite	8200	Stalcy	70323	[7618800.0, 10303000.0, 7716200.0]	Raf_2804_104	Q14680	MELK	S529	Ws	Osimertinib@@H1975 cell line Exp1	Prat_817
5910295	33727228	Q14680		MELK	DKLMTGVISPERRCRSVELDLNQAHMEETPK	S(ph)VELDLNQAHMEETPK	S 505	S505	1	H	C	Profiling	Lung Cancer	Treated (reciletineb@COR1 cell line-Experiment-2)	SILAC	TiO2	LTQ-Orbitrap Elite	4620	Stalcy	70323	[0.0, 0.0, 0.0, 0.0, 0.0]	Raf_2804_104	Q14680	MELK	S505	Ws	Reciletineb@COR1 cell line Exp2	Prat_940
5910296	33727228	Q14680		MELK	HMEETPKRKGAKVFGSLERGLDKVITVLTRS	VFGS(ph)LER	S 529	S529	1	H	C	Profiling	Lung Cancer	Treated (reciletineb@COR1 cell line-Experiment-2)	SILAC	TiO2	LTQ-Orbitrap Elite	4620	Stalcy	70323	[444670.0, 85174.0, 22385000.0, 0.0, 905570.0]	Raf_2804_104	Q14680	MELK	S529	Ws	Reciletineb@COR1 cell line Exp2	Prat_940
5910362	33727228	Q14680		MELK	QASATPFTDIKSNNWSLEDVTASDKNYVAGL	SNNWS(ph)LEDVTASDK	S 356	S356	0.999969	H	C	Profiling	Lung Cancer	Treated (reciletineb@COR1 cell line-Experiment-2)	SILAC	TiO2	LTQ-Orbitrap Elite	4620	Stalcy	70323	[0.0, 0.0, 0.0, 0.0, 0.0]	Raf_2804_104	Q14680	MELK	S356	Ws	Reciletineb@COR1 cell line Exp2	Prat_940
5910436	33727228	Q14680		MELK	SAVKNEEYFMFPEPKTPVNKNQHKREILTTP	NEEYFMFPEPKT(ph)PVNK	T 446	T446	0.998595	H	C	Profiling	Lung Cancer	Treated (reciletineb@COR1 cell line-Experiment-2)	SILAC	TiO2	LTQ-Orbitrap Elite	4620	Stalcy	70323	[0.0, 0.0, 0.0, 0.0, 0.0]	Raf_2804_104	Q14680	MELK	T446	Ws	Reciletineb@COR1 cell line Exp2	Prat_940
5914896	33727228	Q14680		MELK	DKLMTGVISPERRCRSVELDLNQAHMEETPK	S(ph)VELDLNQAHMEETPK	S 505	S505	1	H	C	Profiling	Lung Cancer	Treated (reciletineb@COR10 cell line-Experiment-2)	SILAC	TiO2	LTQ-Orbitrap Elite	4620	Stalcy	70323	[0.0, 0.0, 0.0, 0.0, 0.0]	Raf_2804_104	Q14680	MELK	S505	Ws	Reciletineb@COR10 cell line Exp2	Prat_941
5914897	33727228	Q14680		MELK	HMEETPKRKGAKVFGSLERGLDKVITVLTRS	VFGS(ph)LER	S 529	S529	1	H	C	Profiling	Lung Cancer	Treated (reciletineb@COR10 cell line-Experiment-2)	SILAC	TiO2	LTQ-Orbitrap Elite	4620	Stalcy	70323	[387810.0, 70057.0, 31520000.0, 0.0, 1683400.0]	Raf_2804_104	Q14680	MELK	S529	Ws	Reciletineb@COR10 cell line Exp2	Prat_941
5914976	33727228	Q14680		MELK	QASATPFTDIKSNNWSLEDVTASDKNYVAGL	SNNWS(ph)LEDVTASDK	S 356	S356	0.999969	H	C	Profiling	Lung Cancer	Treated (reciletineb@COR10 cell line-Experiment-2)	SILAC	TiO2	LTQ-Orbitrap Elite	4620	Stalcy	70323	[613740.0, 0.0, 0.0, 0.0, 0.0]	Raf_2804_104	Q14680	MELK	S356	Ws	Reciletineb@COR10 cell line Exp2	Prat_941
5915045	33727228	Q14680		MELK	SAVKNEEYFMFPEPKTPVNKNQHKREILTTP	NEEYFMFPEPKT(ph)PVNK	T 446	T446	0.998595	H	C	Profiling	Lung Cancer	Treated (reciletineb@COR10 cell line-Experiment-2)	SILAC	TiO2	LTQ-Orbitrap Elite	4620	Stalcy	70323	[0.0, 0.0, 0.0, 0.0, 0.0]	Raf_2804_104	Q14680	MELK	T446	Ws	Reciletineb@COR10 cell line Exp2	Prat_941
5919385	33727228	Q14680		MELK	DKLMTGVISPERRCRSVELDLNQAHMEETPK	S(ph)VELDLNQAHMEETPK	S 505	S505	1	H	C	Profiling	Lung Cancer	Treated (reciletineb@H1975 cell line-Experiment-2)	SILAC	TiO2	LTQ-Orbitrap Elite	4620	Stalcy	70323	[2015400.0, 0.0, 0.0, 0.0, 0.0]	Raf_2804_104	Q14680	MELK	S505	Ws	Reciletineb@H1975 cell line Exp2	Prat_942
5919386	33727228	Q14680		MELK	HMEETPKRKGAKVFGSLERGLDKVITVLTRS	VFGS(ph)LER	S 529	S529	1	H	C	Profiling	Lung Cancer	Treated (reciletineb@H1975 cell line-Experiment-2)	SILAC	TiO2	LTQ-Orbitrap Elite	4620	Stalcy	70323	[2888500.0, 224820.0, 49510000.0, 0.0, 2333100.0]	Raf_2804_104	Q14680	MELK	S529	Ws	Reciletineb@H1975 cell line Exp2	Prat_942
5919430	33727228	Q14680		MELK	QASATPFTDIKSNNWSLEDVTASDKNYVAGL	SNNWS(ph)LEDVTASDK	S 356	S356	0.999969	H	C	Profiling	Lung Cancer	Treated (reciletineb@H1975 cell line-Experiment-2)	SILAC	TiO2	LTQ-Orbitrap Elite	4620	Stalcy	70323	[4725200.0, 0.0, 0.0, 0.0, 0.0]	Raf_2804_104	Q14680	MELK	S356	Ws	Reciletineb@H1975 cell line Exp2	Prat_942
5919487	33727228	Q14680		MELK	SAVKNEEYFMFPEPKTPVNKNQHKREILTTP	NEEYFMFPEPKT(ph)PVNK	T 446	T446	0.998595	H	C	Profiling	Lung Cancer	Treated (reciletineb@H1975 cell line-Experiment-2)	SILAC	TiO2	LTQ-Orbitrap Elite	4620	Stalcy	70323	[277490.0, 0.0, 0.0, 0.0, 0.0]	Raf_2804_104	Q14680	MELK	T446	Ws	Reciletineb@H1975 cell line Exp2	Prat_942
6622195	34018748	Q14680		MELK	LCRTPANKLKNKENVYTPKSAVKNEEYFMFP		4Y	Y4	0.88871	H	C	Profiling	pTyr-mediated signaling	Treated-(TCR Stimulation@Jurkat-OT-1)	TMT	pY-SH2 superbinder	Orbitrap Eclipse Tribrid	3495	Tanuja	70123	[1119300.0, 0.0, 0.0]	pri_1203_87	Q14680	MELK	Y427	Ws	TCR Stimulation@Jurkat-OT-1	Prat_1161
6622196	34018748	Q14680		MELK	LCRTPANKLKNKENVYTPKSAVKNEEYFMFP		4Y	Y4	0.88871	H	C	Profiling	pTyr-mediated signaling	Treated-(TCR Stimulation@Jurkat-OT-1)	TMT	pY-SH2 superbinder	Orbitrap Eclipse Tribrid	3495	Tanuja	70123	[0.0, 0.0, 0.0]	pri_1203_87	Q14680	MELK	Y427	Ws	TCR Stimulation@Jurkat-OT-1	Prat_1161
6625939	34018748	Q14680		MELK	LCRTPANKLKNKENVYTPKSAVKNEEYFMFP		4Y	Y4	0.88871	H	C	Profiling	pTyr-mediated signaling	Treated-(TCR Stimulation@Jurkat-OT-1)-TMT	TMT	pY-SH2 superbinder	Orbitrap Eclipse Tribrid	3495	Tanuja	70123	[1628800.0, 0.0, 0.0]	pri_1203_87	Q14680	MELK	Y427	Ws	TCR Stimulation@Jurkat-OT-1 TMT	Prat_1162
6688968	34292731	Q14680			SVELDLNQAHMEETPK		S505	S505	>75%	H	C	Profiling	workflow	Treated(selumetinib@hela cells )	TMT	TiO2	LTQ	7524	Diya	130123	[-0.127938271, 0.117620468, 0.388432503, 0.449836731, 0.336626053]	Uba_0803_05	Q14680	MELK	S505	phospo_copy	Selumetinib@Hela cells	Prat_1069
6692209	34292731	Q14680			VFGSLER		S529	S529	>75%	H	C	Profiling	workflow	Treated(selumetinib@hela cells )	TMT	TiO2	LTQ	7524	Diya	130123	[-1.14158535, -0.62808609, -0.646292686, -0.755216599, -0.53972435]	Uba_0803_05	Q14680	MELK	S529	phospo_copy	Selumetinib@Hela cells	Prat_1069
6695241	34292731	Q14680			SVELDLNQAHMEETPK		S505	S505	>75%	H	C	Profiling	workflow	Untreated(hela cells )	TMT	TiO2	LTQ	7524	Diya	130123	[0.422130585, 0.326637268, 0.383264542, 0.330094337, 0.233546257]	Uba_0803_05	Q14680	MELK	S505	phospo_copy	Untreated@Hela cells_34292731	Prat_1330
6697900	34292731	Q14680			VFGSLER		S529	S529	>75%	H	C	Profiling	workflow	Untreated(hela cells )	TMT	TiO2	LTQ	7524	Diya	130123	[-0.582214355, -0.552434921, -0.784107208, -0.703253746, -0.537550926]	Uba_0803_05	Q14680	MELK	S529	phospo_copy	Untreated@Hela cells_34292731	Prat_1330
6959270	34673281	Q14680	ENSG00000165304	MELK	DKLMTGVISPERRCRSVELDLNQAHMEETPK	S(ph)VELDLNQAHMEETPK	S505;505;473;473;457;464;434;434;457;464;434;434;374;374;311	S505;Y464;Y374	1	H	C	Profiling	Melanoma	Untreated(BRAFi Resistant A375 cells)	SILAC	TiO2	Quadrupole Orbitrap	17480	Athira	50123	[0, 0, 0]	52_1504_Raf	Q14680	MELK	S505	Ws	BRAFi-resistant@A375 cells	Prat_106
6959305	34673281	Q14680	ENSG00000165304	MELK	HMEETPKRKGAKVFGSLERGLDKVITVLTRS	VFGS(ph)LER	S529;529;497;497;481;488;458;458;481;488;458;458;398;398;335	T398;S529;S335	1	H	C	Profiling	Melanoma	Untreated(BRAFi Resistant A375 cells)	SILAC	TiO2	Quadrupole Orbitrap	17480	Athira	50123	[5601400, 25374000, 27860000]	52_1504_Raf	Q14680	MELK	S529	Ws	BRAFi-resistant@A375 cells	Prat_106
6959374	34673281	Q14680	ENSG00000165304	MELK	QASATPFTDIKSNNWSLEDVTASDKNYVAGL	SNNWS(ph)LEDVTASDK	S356;356;324;324;308;285;285;308;285;285;225;225;162	S356	1	H	C	Profiling	Melanoma	Untreated(BRAFi Resistant A375 cells)	SILAC	TiO2	Quadrupole Orbitrap	17480	Athira	50123	[31032000, 490080000, 372040000]	52_1504_Raf	Q14680	MELK	S356	Ws	BRAFi-resistant@A375 cells	Prat_106
6966939	34673281	Q14680	ENSG00000165304	MELK	PKTPVNKNQHKREILTTPNRYTTPSKARNQC	EILT(ph)TPNRYTT(ph)PSK	T459;459;427;427;411;418;388;388;411;418;388;388;328;328;265	Y427;T459	0.810396	H	C	Profiling	Melanoma	Untreated(BRAFi Resistant A375 cells)	SILAC	TiO2	Quadrupole Orbitrap	17480	Athira	50123	[0, 0, 31365000]	52_1504_Raf	Q14680	MELK	T459	Ws	BRAFi-resistant@A375 cells	Prat_106
6974891	34673281	Q14680	ENSG00000165304	MELK	DKLMTGVISPERRCRSVELDLNQAHMEETPK	S(ph)VELDLNQAHMEETPK	S505;505;473;473;457;464;434;434;457;464;434;434;374;374;311	S505;Y464;Y374	1	H	C	Profiling	Melanoma	Untreated(BRAFi Sensitive A375 cells)	SILAC	TiO2	Quadrupole Orbitrap	17480	Athira	50123	[6439400, 0, 0]	52_1504_Raf	Q14680	MELK	S505	Ws	BRAFi-sensitive@A375 cells	Prat_107
6974926	34673281	Q14680	ENSG00000165304	MELK	HMEETPKRKGAKVFGSLERGLDKVITVLTRS	VFGS(ph)LER	S529;529;497;497;481;488;458;458;481;488;458;458;398;398;335	T398;S529;S335	1	H	C	Profiling	Melanoma	Untreated(BRAFi Sensitive A375 cells)	SILAC	TiO2	Quadrupole Orbitrap	17480	Athira	50123	[30535000, 68482000, 18699000]	52_1504_Raf	Q14680	MELK	S529	Ws	BRAFi-sensitive@A375 cells	Prat_107
6974995	34673281	Q14680	ENSG00000165304	MELK	QASATPFTDIKSNNWSLEDVTASDKNYVAGL	SNNWS(ph)LEDVTASDK	S356;356;324;324;308;285;285;308;285;285;225;225;162	S356	1	H	C	Profiling	Melanoma	Untreated(BRAFi Sensitive A375 cells)	SILAC	TiO2	Quadrupole Orbitrap	17480	Athira	50123	[323660000, 361089984, 363920000]	52_1504_Raf	Q14680	MELK	S356	Ws	BRAFi-sensitive@A375 cells	Prat_107
6982560	34673281	Q14680	ENSG00000165304	MELK	PKTPVNKNQHKREILTTPNRYTTPSKARNQC	EILT(ph)TPNRYTT(ph)PSK	T459;459;427;427;411;418;388;388;411;418;388;388;328;328;265	Y427;T459	0.810396	H	C	Profiling	Melanoma	Untreated(BRAFi Sensitive A375 cells)	SILAC	TiO2	Quadrupole Orbitrap	17480	Athira	50123	[0, 0, 0]	52_1504_Raf	Q14680	MELK	T459	Ws	BRAFi-sensitive@A375 cells	Prat_107
7013665	34689152	Q14680	-	MELK	LAKKARGKPVRLRLSSFSCGQASATPFTDIK	PVRLRLSS(ph)FSCGQAS	S336	S336	0.805205	H	C	Profiling	Embryonic-Kidney	Control(Temporal-15min-DMSO@HEK293T cell line)	SILAC	Orbitrap Fusion and Q Exactive HF-X Hybrid Quadrupole-Orbitrap Mass Spectrometer	TiO2	6109(Class I)	Levin	250423	['Present', 'Present', 'Present', 'Present']	pri_2704_01	Q14680	MELK	S336	Ws	DMSO(15min)@HEK293T cell line	Prat_283
7024411	34689152	Q14680	-	MELK	LAKKARGKPVRLRLSSFSCGQASATPFTDIK	PVRLRLSS(ph)FSCGQAS	S336	S336	0.805205	H	C	Profiling	Embryonic-Kidney	Control(Temporal-30min-DMSO@HEK293T cell line)	SILAC	Orbitrap Fusion and Q Exactive HF-X Hybrid Quadrupole-Orbitrap Mass Spectrometer	TiO2	6138(Class I)	Levin	250423	['Present', 'Present', 'Present', 'Present']	pri_2704_01	Q14680	MELK	S336	Ws	DMSO(30min)@HEK293T cell line	Prat_292
7034650	34689152	Q14680	-	MELK	LAKKARGKPVRLRLSSFSCGQASATPFTDIK	PVRLRLSS(ph)FSCGQAS	S336	S336	0.805205	H	C	Profiling	Embryonic-Kidney	Treated(Temporal-15min-TNF+Nec1s@HEK293T cell line)	SILAC	Orbitrap Fusion and Q Exactive HF-X Hybrid Quadrupole-Orbitrap Mass Spectrometer	TiO2	6087(Class I)	Levin	250423	['Present', 'Present', 'Present', 'Present']	pri_2704_01	Q14680	MELK	S336	Ws	TNF+Nec1s(15min)@HEK293T cell line	Prat_1218
7039931	34689152	Q14680	-	MELK	LAKKARGKPVRLRLSSFSCGQASATPFTDIK	PVRLRLSS(ph)FSCGQAS	S336	S336	0.805205	H	C	Profiling	Embryonic-Kidney	Treated(Temporal-15min-TNF@HEK293T cell line)	SILAC	Orbitrap Fusion and Q Exactive HF-X Hybrid Quadrupole-Orbitrap Mass Spectrometer	TiO2	6109(Class I)	Levin	250423	['Present', 'Present', 'Present', 'Present']	pri_2704_01	Q14680	MELK	S336	Ws	TNF(15min)@HEK293T cell line	Prat_1214
7056024	34689152	Q14680	-	MELK	LAKKARGKPVRLRLSSFSCGQASATPFTDIK	PVRLRLSS(ph)FSCGQAS	S336	S336	0.805205	H	C	Profiling	Embryonic-Kidney	Treated(Temporal-30min-TNF+Nec1s@HEK293T cell line)	SILAC	Orbitrap Fusion and Q Exactive HF-X Hybrid Quadrupole-Orbitrap Mass Spectrometer	TiO2	6103(Class I)	Levin	250423	['Present', 'Present', 'Present', 'Present']	pri_2704_01	Q14680	MELK	S336	Ws	TNF+Nec1s(30min)@HEK293T cell line	Prat_1220
7061357	34689152	Q14680	-	MELK	LAKKARGKPVRLRLSSFSCGQASATPFTDIK	PVRLRLSS(ph)FSCGQAS	S336	S336	0.805205	H	C	Profiling	Embryonic-Kidney	Treated(Temporal-30min-TNF@HEK293T cell line)	SILAC	Orbitrap Fusion and Q Exactive HF-X Hybrid Quadrupole-Orbitrap Mass Spectrometer	TiO2	6138(Class I)	Levin	250423	['Present', 'Present', 'Present', 'Present']	pri_2704_01	Q14680	MELK	S336	Ws	TNF(30min)@HEK293T cell line	Prat_1216
7294746	35022314	Q14680	9833	MELK		S(ph)VELDLNQAHMEETPK	S505	S505	1	H	C	Profiling	Kinase-Signalling	Control(DMSO@H1299 cell line)	TMT10plex	IMAC	Q Exactive Plus	Class I	Levin	24062023	[13.4069564728986, 13.4187960595149, 13.4499739681623]	2406_Raf_4	Q14680	MELK	S505	Mode_Seq	DMSO@H1299 cell line	Prat_320
7297919	35022314	Q14680	9833	MELK		VFGS(ph)LER	S529	S529	1	H	C	Profiling	Kinase-Signalling	Control(DMSO@H1299 cell line)	TMT10plex	IMAC	Q Exactive Plus	Class I	Levin	24062023	[14.585642734774751, 14.7499337650626, 15.015403240958399]	2406_Raf_4	Q14680	MELK	S529	Mode_Seq	DMSO@H1299 cell line	Prat_320
7307383	35022314	Q14680	9833	MELK		S(ph)VELDLNQAHMEETPK	S505	S505	1	H	C	Profiling	Kinase-Signalling	Treatment(30mins-RXDX-106@H1299 cell line)	TMT10plex	IMAC	Q Exactive Plus	Class I	Levin	24062023	[13.867828689289201, 13.597886191580251, 13.763618469097299]	2406_Raf_4	Q14680	MELK	S505	Mode_Seq	RXDX-106(30min)@H1299 cell line IMAC	Prat_977
7310556	35022314	Q14680	9833	MELK		VFGS(ph)LER	S529	S529	1	H	C	Profiling	Kinase-Signalling	Treatment(30mins-RXDX-106@H1299 cell line)	TMT10plex	IMAC	Q Exactive Plus	Class I	Levin	24062023	[14.767706150425, 14.58549671775995, 14.432318260153]	2406_Raf_4	Q14680	MELK	S529	Mode_Seq	RXDX-106(30min)@H1299 cell line IMAC	Prat_977
7319079	35022314	Q14680	9833	MELK		S(ph)VELDLNQAHMEETPK	S505	S505	1	H	C	Profiling	Kinase-Signalling	Treatment(4hours-RXDX-106@H1299 cell line)	TMT10plex	IMAC	Q Exactive Plus	Class I	Levin	24062023	[13.84111062000245, 14.033701764764501, 13.8823954386932]	2406_Raf_4	Q14680	MELK	S505	Mode_Seq	RXDX-106(4h)@H1299 cell line IMAC	Prat_979
7322252	35022314	Q14680	9833	MELK		VFGS(ph)LER	S529	S529	1	H	C	Profiling	Kinase-Signalling	Treatment(4hours-RXDX-106@H1299 cell line)	TMT10plex	IMAC	Q Exactive Plus	Class I	Levin	24062023	[14.533964927257049, 14.6722636743777, 14.712698621957351]	2406_Raf_4	Q14680	MELK	S529	Mode_Seq	RXDX-106(4h)@H1299 cell line IMAC	Prat_979
7409079	35688186	Q14680		MELK	DKLMTGVISPERRCRSVELDLNQAHMEETPK	S(ph)VELDLNQAHMEETPK	S505	S505	1	H	C	Profiling	Signaling	Control(Intensities 0 ÃŽÂ¼M untreated Coumarin@HepG2 cells)	label-free	Enrichment (no details)	Orbitrap Lumos	16900	Tanuja	3032023	[0.0, 8621300.0, 12448000.0]	pri_2803_121	Q14680	MELK	S505	Ws	Coumarin(0Î¼M)@HepG2 cells	Prat_200
7428704	35688186	Q14680		MELK	DKLMTGVISPERRCRSVELDLNQAHMEETPK	S(ph)VELDLNQAHMEETPK	S505	S505	1	H	C	Profiling	Signaling	Control(Intensities 0 ÃŽÂ¼M untreated Quercetin@HepG2 cells)	label-free	Enrichment (no details)	Orbitrap Lumos	16900	Tanuja	3032023	[707420.0, 0.0, 6772500.0]	pri_2803_121	Q14680	MELK	S505	Ws	Quercetin(0Î¼M)@HepG2 cells	Prat_928
7449354	35688186	Q14680		MELK	DKLMTGVISPERRCRSVELDLNQAHMEETPK	S(ph)VELDLNQAHMEETPK	S505	S505	1	H	C	Profiling	Signaling	Treated(Intensities 0.001 ÃŽÂ¼M treated Coumarin@HepG2 cells)	label-free	Enrichment (no details)	Orbitrap Lumos	24701	Tanuja	3032023	[0.0, 8621300.0, 12448000.0]	pri_2803_121	Q14680	MELK	S505	Ws	Coumarin(0.001Î¼M)@HepG2 cells	Prat_196
7472817	35688186	Q14680		MELK	DKLMTGVISPERRCRSVELDLNQAHMEETPK	S(ph)VELDLNQAHMEETPK	S505	S505	1	H	C	Profiling	Signaling	Treated(Intensities 0.01 ÃŽÂ¼M treated Coumarin@HepG2 cells)	label-free	Enrichment (no details)	Orbitrap Lumos	24701	Tanuja	3032023	[3311800.0, 2700200.0, 15956000.0]	pri_2803_121	Q14680	MELK	S505	Ws	Coumarin(0.01Î¼M)@HepG2 cells	Prat_198
7504509	35688186	Q14680		MELK	DKLMTGVISPERRCRSVELDLNQAHMEETPK	S(ph)VELDLNQAHMEETPK	S505	S505	1	H	C	Profiling	Signaling	Treated(Intensities 0.01 ÃŽÂ¼M treated caffeine@HepG2 cells)	label-free	Enrichment (no details)	Orbitrap Lumos	35402	Tanuja	3032023	[23574000.0, 0.0, 0.0]	pri_2803_121	Q14680	MELK	S505	Ws	Caffeine(0.01Î¼M)@HepG2 cells	Prat_121
7504812	35688186	Q14680		MELK	SAVKNEEYFMFPEPKTPVNKNQHKREILTTP	NEEY(ph)FMFPEPKT(ph)PVNK	T446	T446	1	H	C	Profiling	Signaling	Treated(Intensities 0.01 ÃŽÂ¼M treated caffeine@HepG2 cells)	label-free	Enrichment (no details)	Orbitrap Lumos	35402	Tanuja	3032023	[0.0, 0.0, 0.0]	pri_2803_121	Q14680	MELK	T446	Ws	Caffeine(0.01Î¼M)@HepG2 cells	Prat_121
7505173	35688186	Q14680		MELK	SNNWSLEDVTASDKNYVAGLIDYDWCEDDLS	NY(ph)VAGLIDY(ph)DWCEDDLSTGAATPR	Y367	Y367	1	H	C	Profiling	Signaling	Treated(Intensities 0.01 ÃŽÂ¼M treated caffeine@HepG2 cells)	label-free	Enrichment (no details)	Orbitrap Lumos	35402	Tanuja	3032023	[0.0, 0.0, 0.0]	pri_2803_121	Q14680	MELK	Y367	Ws	Caffeine(0.01Î¼M)@HepG2 cells	Prat_121
7505506	35688186	Q14680		MELK	KENVYTPKSAVKNEEYFMFPEPKTPVNKNQH	NEEY(ph)FMFPEPKT(ph)PVNK	Y438	Y438	1	H	C	Profiling	Signaling	Treated(Intensities 0.01 ÃŽÂ¼M treated caffeine@HepG2 cells)	label-free	Enrichment (no details)	Orbitrap Lumos	35402	Tanuja	3032023	[6668500.0, 6668000.0, 8219100.0]	pri_2803_121	Q14680	MELK	Y438	Ws	Caffeine(0.01Î¼M)@HepG2 cells	Prat_121
7515686	35688186	Q14680		MELK	DVTASDKNYVAGLIDYDWCEDDLSTGAATPR	NY(ph)VAGLIDY(ph)DWCEDDLSTGAATPR	Y374	Y374	1	H	C	Profiling	Signaling	Treated(Intensities 0.01 ÃŽÂ¼M treated caffeine@HepG2 cells)	label-free		Orbitrap Lumos	35402	Tanuja	3032023	[0.0, 0.0, 0.0]	pri_2803_121	Q14680	MELK	Y374	Ws	Caffeine(0.01Î¼M)@HepG2 cells	Prat_121
7531461	35688186	Q14680		MELK	DKLMTGVISPERRCRSVELDLNQAHMEETPK	S(ph)VELDLNQAHMEETPK	S505	S505	1	H	C	Profiling	Signaling	Treated(Intensities 0.1 ÃŽÂ¼M treated Coumarin@HepG2 cells)	label-free	Enrichment (no details)	Orbitrap Lumos	24701	Tanuja	3032023	[0.0, 5236100.0, 13439000.0]	pri_2803_121	Q14680	MELK	S505	Ws	Coumarin(0.1Î¼M)@HepG2 cells	Prat_199
7563152	35688186	Q14680		MELK	DKLMTGVISPERRCRSVELDLNQAHMEETPK	S(ph)VELDLNQAHMEETPK	S505	S505	1	H	C	Profiling	Signaling	Treated(Intensities 0.1 ÃŽÂ¼M treated caffeine@HepG2 cells)	label-free	Enrichment (no details)	Orbitrap Lumos	35402	Tanuja	3032023	[5198800.0, 0.0, 2927700.0]	pri_2803_121	Q14680	MELK	S505	Ws	Caffeine(0.1Î¼M)@HepG2 cells	Prat_122
7563455	35688186	Q14680		MELK	SAVKNEEYFMFPEPKTPVNKNQHKREILTTP	NEEY(ph)FMFPEPKT(ph)PVNK	T446	T446	1	H	C	Profiling	Signaling	Treated(Intensities 0.1 ÃŽÂ¼M treated caffeine@HepG2 cells)	label-free	Enrichment (no details)	Orbitrap Lumos	35402	Tanuja	3032023	[0.0, 0.0, 0.0]	pri_2803_121	Q14680	MELK	T446	Ws	Caffeine(0.1Î¼M)@HepG2 cells	Prat_122
7563817	35688186	Q14680		MELK	SNNWSLEDVTASDKNYVAGLIDYDWCEDDLS	NY(ph)VAGLIDY(ph)DWCEDDLSTGAATPR	Y367	Y367	1	H	C	Profiling	Signaling	Treated(Intensities 0.1 ÃŽÂ¼M treated caffeine@HepG2 cells)	label-free	Enrichment (no details)	Orbitrap Lumos	35402	Tanuja	3032023	[0.0, 0.0, 0.0]	pri_2803_121	Q14680	MELK	Y367	Ws	Caffeine(0.1Î¼M)@HepG2 cells	Prat_122
7564146	35688186	Q14680		MELK	KENVYTPKSAVKNEEYFMFPEPKTPVNKNQH	NEEY(ph)FMFPEPKT(ph)PVNK	Y438	Y438	1	H	C	Profiling	Signaling	Treated(Intensities 0.1 ÃŽÂ¼M treated caffeine@HepG2 cells)	label-free	Enrichment (no details)	Orbitrap Lumos	35402	Tanuja	3032023	[8280000.0, 3318800.0, 8549000.0]	pri_2803_121	Q14680	MELK	Y438	Ws	Caffeine(0.1Î¼M)@HepG2 cells	Prat_122
7574329	35688186	Q14680		MELK	DVTASDKNYVAGLIDYDWCEDDLSTGAATPR	NY(ph)VAGLIDY(ph)DWCEDDLSTGAATPR	Y374	Y374	1	H	C	Profiling	Signaling	Treated(Intensities 0.1 ÃŽÂ¼M treated caffeine@HepG2 cells)	label-free		Orbitrap Lumos	35402	Tanuja	3032023	[0.0, 0.0, 0.0]	pri_2803_121	Q14680	MELK	Y374	Ws	Caffeine(0.1Î¼M)@HepG2 cells	Prat_122
7590103	35688186	Q14680		MELK	DKLMTGVISPERRCRSVELDLNQAHMEETPK	S(ph)VELDLNQAHMEETPK	S505	S505	1	H	C	Profiling	Signaling	Treated(Intensities 1 ÃŽÂ¼M treated Coumarin@HepG2 cells)	label-free	Enrichment (no details)	Orbitrap Lumos	24701	Tanuja	3032023	[19403000.0, 0.0, 9210600.0]	pri_2803_121	Q14680	MELK	S505	Ws	Coumarin(1Î¼M)@HepG2 cells	Prat_206
7621796	35688186	Q14680		MELK	DKLMTGVISPERRCRSVELDLNQAHMEETPK	S(ph)VELDLNQAHMEETPK	S505	S505	1	H	C	Profiling	Signaling	Treated(Intensities 1 ÃŽÂ¼M treated caffeine@HepG2 cells)	label-free	Enrichment (no details)	Orbitrap Lumos	35402	Tanuja	3032023	[4471400.0, 8222500.0, 0.0]	pri_2803_121	Q14680	MELK	S505	Ws	Caffeine(1Î¼M)@HepG2 cells	Prat_129
7622100	35688186	Q14680		MELK	SAVKNEEYFMFPEPKTPVNKNQHKREILTTP	NEEY(ph)FMFPEPKT(ph)PVNK	T446	T446	1	H	C	Profiling	Signaling	Treated(Intensities 1 ÃŽÂ¼M treated caffeine@HepG2 cells)	label-free	Enrichment (no details)	Orbitrap Lumos	35402	Tanuja	3032023	[0.0, 0.0, 0.0]	pri_2803_121	Q14680	MELK	T446	Ws	Caffeine(1Î¼M)@HepG2 cells	Prat_129
7622461	35688186	Q14680		MELK	SNNWSLEDVTASDKNYVAGLIDYDWCEDDLS	NY(ph)VAGLIDY(ph)DWCEDDLSTGAATPR	Y367	Y367	1	H	C	Profiling	Signaling	Treated(Intensities 1 ÃŽÂ¼M treated caffeine@HepG2 cells)	label-free	Enrichment (no details)	Orbitrap Lumos	35402	Tanuja	3032023	[0.0, 0.0, 0.0]	pri_2803_121	Q14680	MELK	Y367	Ws	Caffeine(1Î¼M)@HepG2 cells	Prat_129
7622789	35688186	Q14680		MELK	KENVYTPKSAVKNEEYFMFPEPKTPVNKNQH	NEEY(ph)FMFPEPKT(ph)PVNK	Y438	Y438	1	H	C	Profiling	Signaling	Treated(Intensities 1 ÃŽÂ¼M treated caffeine@HepG2 cells)	label-free	Enrichment (no details)	Orbitrap Lumos	35402	Tanuja	3032023	[2281800.0, 3875100.0, 3647200.0]	pri_2803_121	Q14680	MELK	Y438	Ws	Caffeine(1Î¼M)@HepG2 cells	Prat_129
7632972	35688186	Q14680		MELK	DVTASDKNYVAGLIDYDWCEDDLSTGAATPR	NY(ph)VAGLIDY(ph)DWCEDDLSTGAATPR	Y374	Y374	1	H	C	Profiling	Signaling	Treated(Intensities 1 ÃŽÂ¼M treated caffeine@HepG2 cells)	label-free		Orbitrap Lumos	35402	Tanuja	3032023	[0.0, 0.0, 0.0]	pri_2803_121	Q14680	MELK	Y374	Ws	Caffeine(1Î¼M)@HepG2 cells	Prat_129
7648744	35688186	Q14680		MELK	DKLMTGVISPERRCRSVELDLNQAHMEETPK	S(ph)VELDLNQAHMEETPK	S505	S505	1	H	C	Profiling	Signaling	Treated(Intensities 10 ÃŽÂ¼M treated Coumarin@HepG2 cells)	label-free	Enrichment (no details)	Orbitrap Lumos	24701	Tanuja	3032023	[16057000.0, 5323900.0, 1161700.0]	pri_2803_121	Q14680	MELK	S505	Ws	Coumarin(10Î¼M)@HepG2 cells	Prat_204
7680438	35688186	Q14680		MELK	DKLMTGVISPERRCRSVELDLNQAHMEETPK	S(ph)VELDLNQAHMEETPK	S505	S505	1	H	C	Profiling	Signaling	Treated(Intensities 10 ÃŽÂ¼M treated caffeine@HepG2 cells)	label-free	Enrichment (no details)	Orbitrap Lumos	35401	Tanuja	3032023	[0.0, 0.0, 19584000.0]	pri_2803_121	Q14680	MELK	S505	Ws	Caffeine(10Î¼M)@HepG2 cells	Prat_127
7680740	35688186	Q14680		MELK	SAVKNEEYFMFPEPKTPVNKNQHKREILTTP	NEEY(ph)FMFPEPKT(ph)PVNK	T446	T446	1	H	C	Profiling	Signaling	Treated(Intensities 10 ÃŽÂ¼M treated caffeine@HepG2 cells)	label-free	Enrichment (no details)	Orbitrap Lumos	35401	Tanuja	3032023	[4275600.0, 1678600.0, 1305400.0]	pri_2803_121	Q14680	MELK	T446	Ws	Caffeine(10Î¼M)@HepG2 cells	Prat_127
7681104	35688186	Q14680		MELK	SNNWSLEDVTASDKNYVAGLIDYDWCEDDLS	NY(ph)VAGLIDY(ph)DWCEDDLSTGAATPR	Y367	Y367	1	H	C	Profiling	Signaling	Treated(Intensities 10 ÃŽÂ¼M treated caffeine@HepG2 cells)	label-free	Enrichment (no details)	Orbitrap Lumos	35401	Tanuja	3032023	[0.0, 3981400.0, 5994300.0]	pri_2803_121	Q14680	MELK	Y367	Ws	Caffeine(10Î¼M)@HepG2 cells	Prat_127
7681432	35688186	Q14680		MELK	KENVYTPKSAVKNEEYFMFPEPKTPVNKNQH	NEEY(ph)FMFPEPKT(ph)PVNK	Y438	Y438	1	H	C	Profiling	Signaling	Treated(Intensities 10 ÃŽÂ¼M treated caffeine@HepG2 cells)	label-free	Enrichment (no details)	Orbitrap Lumos	35401	Tanuja	3032023	[44775000.0, 29524000.0, 22226000.0]	pri_2803_121	Q14680	MELK	Y438	Ws	Caffeine(10Î¼M)@HepG2 cells	Prat_127
7691615	35688186	Q14680		MELK	DVTASDKNYVAGLIDYDWCEDDLSTGAATPR	NY(ph)VAGLIDY(ph)DWCEDDLSTGAATPR	Y374	Y374	1	H	C	Profiling	Signaling	Treated(Intensities 10 ÃŽÂ¼M treated caffeine@HepG2 cells)	label-free		Orbitrap Lumos	35401	Tanuja	3032023	[9376500.0, 3909600.0, 5596200.0]	pri_2803_121	Q14680	MELK	Y374	Ws	Caffeine(10Î¼M)@HepG2 cells	Prat_127
7707386	35688186	Q14680		MELK	DKLMTGVISPERRCRSVELDLNQAHMEETPK	S(ph)VELDLNQAHMEETPK	S505	S505	1	H	C	Profiling	Signaling	Treated(Intensities 100 ÃŽÂ¼M treated Coumarin@HepG2 cells)	label-free	Enrichment (no details)	Orbitrap Lumos	16900	Tanuja	3032023	[7599000.0, 2494400.0, 8506200.0]	pri_2803_121	Q14680	MELK	S505	Ws	Coumarin(100Î¼M)@HepG2 cells	Prat_202
7739081	35688186	Q14680		MELK	DKLMTGVISPERRCRSVELDLNQAHMEETPK	S(ph)VELDLNQAHMEETPK	S505	S505	1	H	C	Profiling	Signaling	Treated(Intensities 100 ÃŽÂ¼M treated caffeine@HepG2 cells)	label-free	Enrichment (no details)	Orbitrap Lumos	35402	Tanuja	3032023	[7178500.0, 23146000.0, 25397000.0]	pri_2803_121	Q14680	MELK	S505	Ws	Caffeine(100Î¼M)@HepG2 cells	Prat_125
7739383	35688186	Q14680		MELK	SAVKNEEYFMFPEPKTPVNKNQHKREILTTP	NEEY(ph)FMFPEPKT(ph)PVNK	T446	T446	1	H	C	Profiling	Signaling	Treated(Intensities 100 ÃŽÂ¼M treated caffeine@HepG2 cells)	label-free	Enrichment (no details)	Orbitrap Lumos	35402	Tanuja	3032023	[2283600.0, 3621300.0, 5523000.0]	pri_2803_121	Q14680	MELK	T446	Ws	Caffeine(100Î¼M)@HepG2 cells	Prat_125
7739748	35688186	Q14680		MELK	SNNWSLEDVTASDKNYVAGLIDYDWCEDDLS	NY(ph)VAGLIDY(ph)DWCEDDLSTGAATPR	Y367	Y367	1	H	C	Profiling	Signaling	Treated(Intensities 100 ÃŽÂ¼M treated caffeine@HepG2 cells)	label-free	Enrichment (no details)	Orbitrap Lumos	35402	Tanuja	3032023	[3014800.0, 4734400.0, 13531000.0]	pri_2803_121	Q14680	MELK	Y367	Ws	Caffeine(100Î¼M)@HepG2 cells	Prat_125
7740075	35688186	Q14680		MELK	KENVYTPKSAVKNEEYFMFPEPKTPVNKNQH	NEEY(ph)FMFPEPKT(ph)PVNK	Y438	Y438	1	H	C	Profiling	Signaling	Treated(Intensities 100 ÃŽÂ¼M treated caffeine@HepG2 cells)	label-free	Enrichment (no details)	Orbitrap Lumos	35402	Tanuja	3032023	[26778000.0, 34503000.0, 52919000.0]	pri_2803_121	Q14680	MELK	Y438	Ws	Caffeine(100Î¼M)@HepG2 cells	Prat_125
7750258	35688186	Q14680		MELK	DVTASDKNYVAGLIDYDWCEDDLSTGAATPR	NY(ph)VAGLIDY(ph)DWCEDDLSTGAATPR	Y374	Y374	1	H	C	Profiling	Signaling	Treated(Intensities 100 ÃŽÂ¼M treated caffeine@HepG2 cells)	label-free		Orbitrap Lumos	35402	Tanuja	3032023	[6619700.0, 6134600.0, 19521000.0]	pri_2803_121	Q14680	MELK	Y374	Ws	Caffeine(100Î¼M)@HepG2 cells	Prat_125
7774261	35688186	Q14680		MELK	DKLMTGVISPERRCRSVELDLNQAHMEETPK	S(ph)VELDLNQAHMEETPK	S505	S505	1	H	C	Profiling	Signaling	Treated(Intensities 1000 ÃŽÂ¼M treated caffeine@HepG2 cells)	label-free	Enrichment (no details)	Orbitrap Lumos	35402	Tanuja	3032023	[13143000.0, 23384000.0, 8076100.0]	pri_2803_121	Q14680	MELK	S505	Ws	Caffeine(1000Î¼M)@HepG2 cells	Prat_123
7774563	35688186	Q14680		MELK	SAVKNEEYFMFPEPKTPVNKNQHKREILTTP	NEEY(ph)FMFPEPKT(ph)PVNK	T446	T446	1	H	C	Profiling	Signaling	Treated(Intensities 1000 ÃŽÂ¼M treated caffeine@HepG2 cells)	label-free	Enrichment (no details)	Orbitrap Lumos	35402	Tanuja	3032023	[0.0, 0.0, 1520200.0]	pri_2803_121	Q14680	MELK	T446	Ws	Caffeine(1000Î¼M)@HepG2 cells	Prat_123
7774928	35688186	Q14680		MELK	SNNWSLEDVTASDKNYVAGLIDYDWCEDDLS	NY(ph)VAGLIDY(ph)DWCEDDLSTGAATPR	Y367	Y367	1	H	C	Profiling	Signaling	Treated(Intensities 1000 ÃŽÂ¼M treated caffeine@HepG2 cells)	label-free	Enrichment (no details)	Orbitrap Lumos	35402	Tanuja	3032023	[0.0, 0.0, 0.0]	pri_2803_121	Q14680	MELK	Y367	Ws	Caffeine(1000Î¼M)@HepG2 cells	Prat_123
7775254	35688186	Q14680		MELK	KENVYTPKSAVKNEEYFMFPEPKTPVNKNQH	NEEY(ph)FMFPEPKT(ph)PVNK	Y438	Y438	1	H	C	Profiling	Signaling	Treated(Intensities 1000 ÃŽÂ¼M treated caffeine@HepG2 cells)	label-free	Enrichment (no details)	Orbitrap Lumos	35402	Tanuja	3032023	[9508200.0, 14029000.0, 18970000.0]	pri_2803_121	Q14680	MELK	Y438	Ws	Caffeine(1000Î¼M)@HepG2 cells	Prat_123
7785438	35688186	Q14680		MELK	DVTASDKNYVAGLIDYDWCEDDLSTGAATPR	NY(ph)VAGLIDY(ph)DWCEDDLSTGAATPR	Y374	Y374	1	H	C	Profiling	Signaling	Treated(Intensities 1000 ÃŽÂ¼M treated caffeine@HepG2 cells)	label-free		Orbitrap Lumos	35402	Tanuja	3032023	[0.0, 0.0, 8062400.0]	pri_2803_121	Q14680	MELK	Y374	Ws	Caffeine(1000Î¼M)@HepG2 cells	Prat_123
7797376	35688186	Q14680		MELK	DKLMTGVISPERRCRSVELDLNQAHMEETPK	S(ph)VELDLNQAHMEETPK	S505	S505	1	H	C	Profiling	Signaling	Treatred(Intensities 0.2 ÃŽÂ¼M treated Quercetin@HepG2 cells)	label-free	Enrichment (no details)	Orbitrap Lumos	16900	Tanuja	3032023	[2150000.0, 0.0, 0.0]	pri_2803_121	Q14680	MELK	S505	Ws	Quercetin(0.2Î¼M)@HepG2 cells	Prat_927
7835803	35688186	Q14680		MELK	DKLMTGVISPERRCRSVELDLNQAHMEETPK	S(ph)VELDLNQAHMEETPK	S505	S505	1	H	C	Profiling	Signaling	Treatred(Intensities 10 ÃŽÂ¼M treated Quercetin@HepG2 cells)	label-free	Enrichment (no details)	Orbitrap Lumos	52302	Tanuja	3032023	[0.0, 2134400.0, 2346800.0]	pri_2803_121	Q14680	MELK	S505	Ws	Quercetin(10Î¼M)@HepG2 cells	Prat_929
7835804	35688186	Q14680		MELK	DKLMTGVISPERRCRSVELDLNQAHMEETPK	S(ph)VELDLNQAHMEETPK	S505	S505	1	H	C	Profiling	Signaling	Treatred(Intensities 10 ÃŽÂ¼M treated Quercetin@HepG2 cells)	label-free	Enrichment (no details)	Orbitrap Lumos	52302	Tanuja	3032023	[7861900.0, 0.0, 0.0]	pri_2803_121	Q14680	MELK	S505	Ws	Quercetin(10Î¼M)@HepG2 cells	Prat_929
7836220	35688186	Q14680		MELK	SAVKNEEYFMFPEPKTPVNKNQHKREILTTP	NEEY(ph)FMFPEPKT(ph)PVNK	T446	T446	1	H	C	Profiling	Signaling	Treatred(Intensities 10 ÃŽÂ¼M treated Quercetin@HepG2 cells)	label-free	Enrichment (no details)	Orbitrap Lumos	52302	Tanuja	3032023	[1500100.0, 2413400.0, 0.0]	pri_2803_121	Q14680	MELK	T446	Ws	Quercetin(10Î¼M)@HepG2 cells	Prat_929
7836754	35688186	Q14680		MELK	SNNWSLEDVTASDKNYVAGLIDYDWCEDDLS	NY(ph)VAGLIDY(ph)DWCEDDLSTGAATPR	Y367	Y367	1	H	C	Profiling	Signaling	Treatred(Intensities 10 ÃŽÂ¼M treated Quercetin@HepG2 cells)	label-free	Enrichment (no details)	Orbitrap Lumos	52302	Tanuja	3032023	[0.0, 0.0, 0.0]	pri_2803_121	Q14680	MELK	Y367	Ws	Quercetin(10Î¼M)@HepG2 cells	Prat_929
7837255	35688186	Q14680		MELK	KENVYTPKSAVKNEEYFMFPEPKTPVNKNQH	NEEY(ph)FMFPEPKT(ph)PVNK	Y438	Y438	1	H	C	Profiling	Signaling	Treatred(Intensities 10 ÃŽÂ¼M treated Quercetin@HepG2 cells)	label-free	Enrichment (no details)	Orbitrap Lumos	52302	Tanuja	3032023	[8435600.0, 10972000.0, 7337900.0]	pri_2803_121	Q14680	MELK	Y438	Ws	Quercetin(10Î¼M)@HepG2 cells	Prat_929
7852849	35688186	Q14680		MELK	DVTASDKNYVAGLIDYDWCEDDLSTGAATPR	NY(ph)VAGLIDY(ph)DWCEDDLSTGAATPR	Y374	Y374	1	H	C	Profiling	Signaling	Treatred(Intensities 10 ÃŽÂ¼M treated Quercetin@HepG2 cells)	label-free		Orbitrap Lumos	52302	Tanuja	3032023	[0.0, 0.0, 0.0]	pri_2803_121	Q14680	MELK	Y374	Ws	Quercetin(10Î¼M)@HepG2 cells	Prat_929
7900528	35838755	Q14680		MELK	DKLMTGVISPERRCRSVELDLNQAHMEETPK	S(ph)VELDLNQAHMEETPK	S505	S505	1	H	C	Profiling	Renal cancer	Control(DMSO@A498 cancer cell)	SILAC	Enrichment (no details)	Mass spec( no details)	10940	Tanuja	80323	[150530000.0, 147580000.0]	pri_2803_120	Q14680	MELK	S505	Ws	DMSO@A498 cancer cell	Prat_305
7900697	35838755	Q14680		MELK	PVNSTGTDKLMTGVISPERRCRSVELDLNQA	LMTGVIS(ph)PERR	S498	S498	0.993556	H	C	Profiling	Renal cancer	Control(DMSO@A498 cancer cell)	SILAC	Enrichment (no details)	Mass spec( no details)	10940	Tanuja	80323	[13831000.0, 21530000.0]	pri_2803_120	Q14680	MELK	S498	Ws	DMSO@A498 cancer cell	Prat_305
7900743	35838755	Q14680		MELK	HMEETPKRKGAKVFGSLERGLDKVITVLTRS	VFGS(ph)LER	S529	S529	1	H	C	Profiling	Renal cancer	Control(DMSO@A498 cancer cell)	SILAC	Enrichment (no details)	Mass spec( no details)	10940	Tanuja	80323	[164770000.0, 212710000.0]	pri_2803_120	Q14680	MELK	S529	Ws	DMSO@A498 cancer cell	Prat_305
7908619	35838755	Q14680		MELK	DKLMTGVISPERRCRSVELDLNQAHMEETPK	S(ph)VELDLNQAHMEETPK	S505	S505	1	H	C	Profiling	Renal cancer	Treated(EA treated @A498 cancer cell)	SILAC	Enrichment (no details)	Mass spec(no details)	10940	Tanuja	80323	[150530000.0, 147580000.0]	pri_2803_120	Q14680	MELK	S505	Ws	EA@A498 cell	Prat_403
7908788	35838755	Q14680		MELK	PVNSTGTDKLMTGVISPERRCRSVELDLNQA	LMTGVIS(ph)PERR	S498	S498	0.993556	H	C	Profiling	Renal cancer	Treated(EA treated @A498 cancer cell)	SILAC	Enrichment (no details)	Mass spec(no details)	10940	Tanuja	80323	[13831000.0, 21530000.0]	pri_2803_120	Q14680	MELK	S498	Ws	EA@A498 cell	Prat_403
7908834	35838755	Q14680		MELK	HMEETPKRKGAKVFGSLERGLDKVITVLTRS	VFGS(ph)LER	S529	S529	1	H	C	Profiling	Renal cancer	Treated(EA treated @A498 cancer cell)	SILAC	Enrichment (no details)	Mass spec(no details)	10940	Tanuja	80323	[164770000.0, 212710000.0]	pri_2803_120	Q14680	MELK	S529	Ws	EA@A498 cell	Prat_403
8024604	35947955	Q14680	-	MELK	SPERRCRSVELDLNQ	sPERRCRsVELDLNQ	S505	S505	1	H	C	Profiling	Blood-cancer	Condition(6hour-MK2206-Fraction1-Cytosolic compartment@PL21 cell line)	TMT	TiO2	Q Exactive HF-X	19382	Levin	70323	[0.188018798828125, 0.395242691040039, 0.645638465881348, 0.374362945556641]	pri_2803_129	Q14680	MELK	S505	Ws	MK2206@PL21 cell line F1 CC	Prat_737
8041022	35947955	Q14680	-	MELK	SPERRCRSVELDLNQ	sPERRCRsVELDLNQ	S505	S505	1	H	C	Profiling	Blood-cancer	Condition(6hour-selinexor+MK2206-Fraction1-Cytosolic compartment@PL21 cell line)	TMT	TiO2	Q Exactive HF-X	19382	Levin	70323	[1.08685684204102, 0.657609939575195, 0.570813179016113, 0.69034481048584]	pri_2803_129	Q14680	MELK	S505	Ws	Selinexor+MK2206@PL21 cell line F1 CC	Prat_1061
8057438	35947955	Q14680	-	MELK	SPERRCRSVELDLNQ	sPERRCRsVELDLNQ	S505	S505	1	H	C	Profiling	Blood-cancer	Condition(6hour-selinexor-Fraction1-Cytosolic compartment@PL21 cell line)	TMT	TiO2	Q Exactive HF-X	19382	Levin	70323	[-1.20880031585693, -1.35410213470459, -1.4910192489624, -1.34521484375]	pri_2803_129	Q14680	MELK	S505	Ws	Selinexor@PL21 cell line F1 CC	Prat_1050
8257242	35947955	Q14680		MELK	SPERRCRSVELDLNQ	sPERRCRsVELDLNQ	S505	S505	1	H	C	Profiling	Blood-cancer	Condition(DMSO-Fraction1-Cytosolic compartment@MV4-11 human AML cell line)	TMT	TiO2	Q Exactive HF-X	19389	Levin	70323	[-1.34242630004883, -0.549720764160156, -0.777006149291992, 0.806806564331055]	pri_2803_129	Q14680	MELK	S505	Ws	DMSO@MV4-11 cell line F1 CC	Prat_352
8257610	35947955	Q14680		MELK	KGAKVFGSLERGLDK	KGAkVFGsLERGLDk	S529	S529	1	H	C	Profiling	Blood-cancer	Condition(DMSO-Fraction1-Cytosolic compartment@MV4-11 human AML cell line)	TMT	TiO2	Q Exactive HF-X	19389	Levin	70323	[2.01484346389771, 0.840882301330566, 1.32345485687256, 1.35451602935791]	pri_2803_129	Q14680	MELK	S529	Ws	DMSO@MV4-11 cell line F1 CC	Prat_352
8273827	35947955	Q14680	-	MELK	SPERRCRSVELDLNQ	sPERRCRsVELDLNQ	S505	S505	1	H	C	Profiling	Blood-cancer	Condition(DMSO-Fraction1-Cytosolic compartment@PL21 cell line)	TMT	TiO2	Q Exactive HF-X	19382	Levin	70323	[-0.188018798828125, -0.395242691040039, -0.570813179016113, -0.374362945556641]	pri_2803_129	Q14680	MELK	S505	Ws	DMSO@PL21 cell line F1 CC	Prat_364
8342497	35947955	Q14680		MELK	SPERRCRSVELDLNQ	sPERRCRsVELDLNQ	S505	S505	1	H	C	Profiling	Blood-cancer	Treated(6hours-MK2206-Fraction1-Cytosolic compartment@MV4-11 human AML cell line)	TMT	TiO2	Q Exactive HF-X	19389	Levin	70323	[0.181652069091797, 0.668330192565918, 0.777006149291992, 0.851934432983398]	pri_2803_129	Q14680	MELK	S505	Ws	MK2206@MV4-11 cell line F1 CC	Prat_732
8342865	35947955	Q14680		MELK	KGAKVFGSLERGLDK	KGAkVFGsLERGLDk	S529	S529	1	H	C	Profiling	Blood-cancer	Treated(6hours-MK2206-Fraction1-Cytosolic compartment@MV4-11 human AML cell line)	TMT	TiO2	Q Exactive HF-X	19389	Levin	70323	[-0.663698673248291, -0.733099937438965, -0.892486572265625, -0.678322792053223]	pri_2803_129	Q14680	MELK	S529	Ws	MK2206@MV4-11 cell line F1 CC	Prat_732
8359309	35947955	Q14680		MELK	SPERRCRSVELDLNQ	sPERRCRsVELDLNQ	S505	S505	1	H	C	Profiling	Blood-cancer	Treated(6hours-MK2206-Fraction2-Cytosolic compartment@MV4-11 human AML cell line)	TMT	TiO2	Q Exactive HF-X	20494	Levin	70323	[-0.70966911315918, 0.143370151519775, 0.556651592254639, -0.0450963973999023]	pri_2803_129	Q14680	MELK	S505	Ws	MK2206@MV4-11 cell line F2 CC	Prat_733
8415124	35947955	Q14680		MELK	SPERRCRSVELDLNQ	sPERRCRsVELDLNQ	S505	S505	1	H	C	Profiling	Blood-cancer	Treated(6hours-Selinexor-Fraction1-Cytosolic compartment@MV4-11 human AML cell line)	TMT	TiO2	Q Exactive HF-X	19389	Levin	70323	[-0.181652069091797, -0.638501167297363, -1.34979724884033, -1.33172988891602]	pri_2803_129	Q14680	MELK	S505	Ws	Selinexor@MV4-11 cell line F1 CC	Prat_1046
8415492	35947955	Q14680		MELK	KGAKVFGSLERGLDK	KGAkVFGsLERGLDk	S529	S529	1	H	C	Profiling	Blood-cancer	Treated(6hours-Selinexor-Fraction1-Cytosolic compartment@MV4-11 human AML cell line)	TMT	TiO2	Q Exactive HF-X	19389	Levin	70323	[0.663698673248291, 0.733099937438965, 0.848024368286133, 0.678322792053223]	pri_2803_129	Q14680	MELK	S529	Ws	Selinexor@MV4-11 cell line F1 CC	Prat_1046
8431668	35947955	Q14680		MELK	SPERRCRSVELDLNQ	sPERRCRsVELDLNQ	S505	S505	1	H	C	Profiling	Blood-cancer	Treated(6hours-selinexor+MK2206-Fraction1-Cytosolic compartment@MV4-11 human AML cell line)	TMT	TiO2	Q Exactive HF-X	19389	Levin	70323	[0.274378776550293, 0.549720764160156, 0.976253509521484, -0.806806564331055]	pri_2803_129	Q14680	MELK	S505	Ws	Selinexor+MK2206@MV4-11 cell line F1 CC	Prat_1056
8432037	35947955	Q14680		MELK	KGAKVFGSLERGLDK	KGAkVFGsLERGLDk	S529	S529	1	H	C	Profiling	Blood-cancer	Treated(6hours-selinexor+MK2206-Fraction1-Cytosolic compartment@MV4-11 human AML cell line)	TMT	TiO2	Q Exactive HF-X	19389	Levin	70323	[-0.727451801300049, -0.752862930297852, -0.848024368286133, -0.717073440551758]	pri_2803_129	Q14680	MELK	S529	Ws	Selinexor+MK2206@MV4-11 cell line F1 CC	Prat_1056
8448481	35947955	Q14680		MELK	SPERRCRSVELDLNQ	sPERRCRsVELDLNQ	S505	S505	1	H	C	Profiling	Blood-cancer	Treated(6hours-selinexor+MK2206-Fraction2-Cytosolic compartment@MV4-11 human AML cell line)	TMT	TiO2	Q Exactive HF-X	20494	Levin	70323	[0.753180503845215, -0.143370151519775, -0.282849788665771, -0.48649787902832]	pri_2803_129	Q14680	MELK	S505	Ws	Selinexor+MK2206@MV4-11 cell line F2 CC	Prat_1057
8504564	35947955	Q14680		MELK	SPERRCRSVELDLNQ	sPERRCRsVELDLNQ	S505	S505	1	H	C	Profiling	Blood-cancer	Treated(6hours-selinexor-Fraction2-Cytosolic compartment@MV4-11 human AML cell line)	TMT	TiO2	Q Exactive HF-X	20494	Levin	70323	[0.02978515625, -0.229555606842041, 0.282849788665771, 0.619656562805176]	pri_2803_129	Q14680	MELK	S505	Ws	Selinexor@MV4-11 cell line F2 CC	Prat_1047
8575621	35947955	Q14680		MELK	SPERRCRSVELDLNQ	sPERRCRsVELDLNQ	S505	S505	1	H	C	Profiling	Blood-cancer	Treated(DMSO-Fraction2-Cytosolic compartment@MV4-11 human AML cell line)	TMT	TiO2	Q Exactive HF-X	20494	Levin	70323	[-0.02978515625, 0.339102268218994, -0.384124279022217, 0.0450963973999023]	pri_2803_129	Q14680	MELK	S505	Ws	DMSO@MV4-11 cell line F2 CC	Prat_353
8629598	36060052	Q14680		MELK	DKLMTGVISPERRCRSVELDLNQAHMEETPK		S505	S505	1	H	C	Profiling	PPM1D inhibition	Treated (Eto @U2OS cells)	SILAC	TiO2	Q Exactive Plus	10134	Stalcy	130323	['Present']	pri_1204_216	Q14680	MELK	S505	Ws	Eto@U2OS cells	Prat_450
8629599	36060052	Q14680		MELK	HMEETPKRKGAKVFGSLERGLDKVITVLTRS		S529	S529	1	H	C	Profiling	PPM1D inhibition	Treated (Eto @U2OS cells)	SILAC	TiO2	Q Exactive Plus	10134	Stalcy	130323	['Present']	pri_1204_216	Q14680	MELK	S529	Ws	Eto@U2OS cells	Prat_450
8650468	36060052	Q14680		MELK	DKLMTGVISPERRCRSVELDLNQAHMEETPK		S505	S505	1	H	C	Profiling	PPM1D inhibition	Treated (Eto+PPM1Di @U2OS cells)	SILAC	TiO2	Q Exactive Plus	10134	Stalcy	130323	['Present']	pri_1204_216	Q14680	MELK	S505	Ws	Eto+PPM1Di@U2OS cells	Prat_452
8650469	36060052	Q14680		MELK	HMEETPKRKGAKVFGSLERGLDKVITVLTRS		S529	S529	1	H	C	Profiling	PPM1D inhibition	Treated (Eto+PPM1Di @U2OS cells)	SILAC	TiO2	Q Exactive Plus	10134	Stalcy	130323	['Present']	pri_1204_216	Q14680	MELK	S529	Ws	Eto+PPM1Di@U2OS cells	Prat_452
8671338	36060052	Q14680		MELK	DKLMTGVISPERRCRSVELDLNQAHMEETPK		S505	S505	1	H	C	Profiling	PPM1D inhibition	Untreated (DMSO @U2OS cells)	SILAC	TiO2	Q Exactive Plus	10134	Stalcy	130323	['Present']	pri_1204_216	Q14680	MELK	S505	Ws	DMSO@U2OS cells_36060052	dup_3799
8671339	36060052	Q14680		MELK	HMEETPKRKGAKVFGSLERGLDKVITVLTRS		S529	S529	1	H	C	Profiling	PPM1D inhibition	Untreated (DMSO @U2OS cells)	SILAC	TiO2	Q Exactive Plus	10134	Stalcy	130323	['Present']	pri_1204_216	Q14680	MELK	S529	Ws	DMSO@U2OS cells_36060052	dup_3799
8803404	36357940	Q14680					S529	S529	100	H	C	Profiling	Signaling	Treated(30 ÃŽÂ¼M JPH203-15min@KKU-055-BTC cell lines)	TMT	IMAC	Q-Exactive-orbitrap	15231	Nandini	303023	['Present', 'Present', 'Present', 'Present']	pri_3103_135	Q14680	MELK	S529	phospo_copy	JPH203 (15min)@KKU-055-BTC cell line	Prat_648
8806885	36357940	Q14680					S356	S356	100	H	C	Profiling	Signaling	Treated(30 ÃŽÂ¼M JPH203-15min@KKU-055-BTC cell lines)	TMT	IMAC	Q-Exactive-orbitrap	15231	Nandini	303023	['Present', 'Present', 'Present', 'Present']	pri_3103_135	Q14680	MELK	S356	phospo_copy	JPH203 (15min)@KKU-055-BTC cell line	Prat_648
8807053	36357940	Q14680					S498	S498	100	H	C	Profiling	Signaling	Treated(30 ÃŽÂ¼M JPH203-15min@KKU-055-BTC cell lines)	TMT	IMAC	Q-Exactive-orbitrap	15231	Nandini	303023	['Present', 'Present', 'Present', 'Present']	pri_3103_135	Q14680	MELK	S498	phospo_copy	JPH203 (15min)@KKU-055-BTC cell line	Prat_648
8812173	36357940	Q14680					S505	S505	100	H	C	Profiling	Signaling	Treated(30 ÃŽÂ¼M JPH203-15min@KKU-055-BTC cell lines)	TMT	IMAC	Q-Exactive-orbitrap	15231	Nandini	303023	['Present', 'Present', 'Present', 'Present']	pri_3103_135	Q14680	MELK	S505	phospo_copy	JPH203 (15min)@KKU-055-BTC cell line	Prat_648
8828972	36357940	Q14680					S529	S529	100	H	C	Profiling	Signaling	Treated(30 ÃŽÂ¼M JPH203-15min@KKU-100-BTC cell lines)	TMT	IMAC	Q-Exactive-orbitrap	16192	Nandini	303023	['Present', 'Present', 'Present', 'Present']	pri_3103_135	Q14680	MELK	S529	phospo_copy	JPH203 (15min)@KKU-100-BTC cell line	Prat_649
8829881	36357940	Q14680					S505	S505	100	H	C	Profiling	Signaling	Treated(30 ÃŽÂ¼M JPH203-15min@KKU-100-BTC cell lines)	TMT	IMAC	Q-Exactive-orbitrap	16192	Nandini	303023	['Present', 'Present', 'Present', 'Present']	pri_3103_135	Q14680	MELK	S505	phospo_copy	JPH203 (15min)@KKU-100-BTC cell line	Prat_649
8834022	36357940	Q14680					S529	S529	100	H	C	Profiling	Signaling	Treated(30 ÃŽÂ¼M JPH203-15min@KKU-213-BTC cell lines)	TMT	IMAC	Q-Exactive-orbitrap	16021	Nandini	303023	['Present', 'Present', 'Present', 'Present']	pri_3103_135	Q14680	MELK	S529	phospo_copy	JPH203 (15min)@KKU-213-BTC cell line	Prat_650
8835560	36357940	Q14680					S356	S356	100	H	C	Profiling	Signaling	Treated(30 ÃŽÂ¼M JPH203-15min@KKU-213-BTC cell lines)	TMT	IMAC	Q-Exactive-orbitrap	16021	Nandini	303023	['Present', 'Present', 'Present', 'Present']	pri_3103_135	Q14680	MELK	S356	phospo_copy	JPH203 (15min)@KKU-213-BTC cell line	Prat_650
8839738	36357940	Q14680					S505	S505	100	H	C	Profiling	Signaling	Treated(30 ÃŽÂ¼M JPH203-15min@KKU-213-BTC cell lines)	TMT	IMAC	Q-Exactive-orbitrap	16021	Nandini	303023	['Present', 'Present', 'Present', 'Present']	pri_3103_135	Q14680	MELK	S505	phospo_copy	JPH203 (15min)@KKU-213-BTC cell line	Prat_650
8845869	36357940	Q14680					S505	S505	100	H	C	Profiling	Signaling	Treated(30 ÃŽÂ¼M JPH203-30min@KKU-055-BTC cell lines)	TMT	IMAC	Q-Exactive-orbitrap	13444	Nandini	303023	['Present', 'Present', 'Present', 'Present']	pri_3103_135	Q14680	MELK	S505	phospo_copy	JPH203 (30min)@KKU-055-BTC cell line	Prat_651
8848044	36357940	Q14680					S356	S356	100	H	C	Profiling	Signaling	Treated(30 ÃŽÂ¼M JPH203-30min@KKU-055-BTC cell lines)	TMT	IMAC	Q-Exactive-orbitrap	13444	Nandini	303023	['Present', 'Present', 'Present', 'Present']	pri_3103_135	Q14680	MELK	S356	phospo_copy	JPH203 (30min)@KKU-055-BTC cell line	Prat_651
8849942	36357940	Q14680					S498	S498	100	H	C	Profiling	Signaling	Treated(30 ÃŽÂ¼M JPH203-30min@KKU-055-BTC cell lines)	TMT	IMAC	Q-Exactive-orbitrap	13444	Nandini	303023	['Present', 'Present', 'Present', 'Present']	pri_3103_135	Q14680	MELK	S498	phospo_copy	JPH203 (30min)@KKU-055-BTC cell line	Prat_651
8851877	36357940	Q14680					S529	S529	100	H	C	Profiling	Signaling	Treated(30 ÃŽÂ¼M JPH203-30min@KKU-055-BTC cell lines)	TMT	IMAC	Q-Exactive-orbitrap	13444	Nandini	303023	['Present', 'Present', 'Present', 'Present']	pri_3103_135	Q14680	MELK	S529	phospo_copy	JPH203 (30min)@KKU-055-BTC cell line	Prat_651
8861187	36357940	Q14680					S505	S505	100	H	C	Profiling	Signaling	Treated(30 ÃŽÂ¼M JPH203-30min@KKU-100-BTC cell lines)	TMT	IMAC	Q-Exactive-orbitrap	15428	Nandini	303023	['Present', 'Present', 'Present', 'Present']	pri_3103_135	Q14680	MELK	S505	phospo_copy	JPH203 (30min)@KKU-100-BTC cell line	Prat_652
8866000	36357940	Q14680					S529	S529	100	H	C	Profiling	Signaling	Treated(30 ÃŽÂ¼M JPH203-30min@KKU-100-BTC cell lines)	TMT	IMAC	Q-Exactive-orbitrap	15428	Nandini	303023	['Present', 'Present', 'Present', 'Present']	pri_3103_135	Q14680	MELK	S529	phospo_copy	JPH203 (30min)@KKU-100-BTC cell line	Prat_652
8876850	36357940	Q14680					S498	S498	100	H	C	Profiling	Signaling	Treated(30 ÃŽÂ¼M JPH203-30min@KKU-213-BTC cell lines)	TMT	IMAC	Q-Exactive-orbitrap	15703	Nandini	303023	['Present', 'Present', 'Present', 'Present']	pri_3103_135	Q14680	MELK	S498	phospo_copy	JPH203 (30min)@KKU-213-BTC cell line	Prat_653
8878270	36357940	Q14680					S356	S356	100	H	C	Profiling	Signaling	Treated(30 ÃŽÂ¼M JPH203-30min@KKU-213-BTC cell lines)	TMT	IMAC	Q-Exactive-orbitrap	15703	Nandini	303023	['Present', 'Present', 'Present', 'Present']	pri_3103_135	Q14680	MELK	S356	phospo_copy	JPH203 (30min)@KKU-213-BTC cell line	Prat_653
8879241	36357940	Q14680					S505	S505	100	H	C	Profiling	Signaling	Treated(30 ÃŽÂ¼M JPH203-30min@KKU-213-BTC cell lines)	TMT	IMAC	Q-Exactive-orbitrap	15703	Nandini	303023	['Present', 'Present', 'Present', 'Present']	pri_3103_135	Q14680	MELK	S505	phospo_copy	JPH203 (30min)@KKU-213-BTC cell line	Prat_653
8881016	36357940	Q14680					S529	S529	100	H	C	Profiling	Signaling	Treated(30 ÃŽÂ¼M JPH203-30min@KKU-213-BTC cell lines)	TMT	IMAC	Q-Exactive-orbitrap	15703	Nandini	303023	['Present', 'Present', 'Present', 'Present']	pri_3103_135	Q14680	MELK	S529	phospo_copy	JPH203 (30min)@KKU-213-BTC cell line	Prat_653
8888420	36357940	Q14680					S529	S529	100	H	C	Profiling	Signaling	Untreated(control DMSO@KKU-055-BTC cell lines)	TMT	IMAC	Q-Exactive-orbitrap	13444	Nandini	303023	['Present', 'Present', 'Present', 'Present']	pri_3103_135	Q14680	MELK	S529	phospo_copy	DMSO@KKU-055-BTC cell line	Prat_340
8891446	36357940	Q14680					S498	S498	100	H	C	Profiling	Signaling	Untreated(control DMSO@KKU-055-BTC cell lines)	TMT	IMAC	Q-Exactive-orbitrap	15231	Nandini	303023	['Present', 'Present', 'Present', 'Present']	pri_3103_135	Q14680	MELK	S498	phospo_copy	DMSO@KKU-055-BTC cell line	Prat_340
8891452	36357940	Q14680					S356	S356	100	H	C	Profiling	Signaling	Untreated(control DMSO@KKU-055-BTC cell lines)	TMT	IMAC	Q-Exactive-orbitrap	13444	Nandini	303023	['Present', 'Present', 'Present', 'Present']	pri_3103_135	Q14680	MELK	S356	phospo_copy	DMSO@KKU-055-BTC cell line	Prat_340
8897081	36357940	Q14680					S529	S529	100	H	C	Profiling	Signaling	Untreated(control DMSO@KKU-055-BTC cell lines)	TMT	IMAC	Q-Exactive-orbitrap	15231	Nandini	303023	['Present', 'Present', 'Present', 'Present']	pri_3103_135	Q14680	MELK	S529	phospo_copy	DMSO@KKU-055-BTC cell line	Prat_340
8899651	36357940	Q14680					S498	S498	100	H	C	Profiling	Signaling	Untreated(control DMSO@KKU-055-BTC cell lines)	TMT	IMAC	Q-Exactive-orbitrap	13444	Nandini	303023	['Present', 'Present', 'Present', 'Present']	pri_3103_135	Q14680	MELK	S498	phospo_copy	DMSO@KKU-055-BTC cell line	Prat_340
8900976	36357940	Q14680					S505	S505	100	H	C	Profiling	Signaling	Untreated(control DMSO@KKU-055-BTC cell lines)	TMT	IMAC	Q-Exactive-orbitrap	13444	Nandini	303023	['Present', 'Present', 'Present', 'Present']	pri_3103_135	Q14680	MELK	S505	phospo_copy	DMSO@KKU-055-BTC cell line	Prat_340
8906033	36357940	Q14680					S505	S505	100	H	C	Profiling	Signaling	Untreated(control DMSO@KKU-055-BTC cell lines)	TMT	IMAC	Q-Exactive-orbitrap	15231	Nandini	303023	['Present', 'Present', 'Present', 'Present']	pri_3103_135	Q14680	MELK	S505	phospo_copy	DMSO@KKU-055-BTC cell line	Prat_340
8910415	36357940	Q14680					S356	S356	100	H	C	Profiling	Signaling	Untreated(control DMSO@KKU-055-BTC cell lines)	TMT	IMAC	Q-Exactive-orbitrap	15231	Nandini	303023	['Present', 'Present', 'Present', 'Present']	pri_3103_135	Q14680	MELK	S356	phospo_copy	DMSO@KKU-055-BTC cell line	Prat_340
8916179	36357940	Q14680					S505	S505	100	H	C	Profiling	Signaling	Untreated(control DMSO@KKU-100-BTC cell lines)	TMT	IMAC	Q-Exactive-orbitrap	15428	Nandini	303023	['Present', 'Present', 'Present', 'Present']	pri_3103_135	Q14680	MELK	S505	phospo_copy	DMSO@KKU-100-BTC cell line	Prat_341
8917940	36357940	Q14680					S529	S529	100	H	C	Profiling	Signaling	Untreated(control DMSO@KKU-100-BTC cell lines)	TMT	IMAC	Q-Exactive-orbitrap	15428	Nandini	303023	['Present', 'Present', 'Present', 'Present']	pri_3103_135	Q14680	MELK	S529	phospo_copy	DMSO@KKU-100-BTC cell line	Prat_341
8931707	36357940	Q14680					S505	S505	100	H	C	Profiling	Signaling	Untreated(control DMSO@KKU-100-BTC cell lines)	TMT	IMAC	Q-Exactive-orbitrap	16192	Nandini	303023	['Present', 'Present', 'Present', 'Present']	pri_3103_135	Q14680	MELK	S505	phospo_copy	DMSO@KKU-100-BTC cell line	Prat_341
8937984	36357940	Q14680					S529	S529	100	H	C	Profiling	Signaling	Untreated(control DMSO@KKU-100-BTC cell lines)	TMT	IMAC	Q-Exactive-orbitrap	16192	Nandini	303023	['Present', 'Present', 'Present', 'Present']	pri_3103_135	Q14680	MELK	S529	phospo_copy	DMSO@KKU-100-BTC cell line	Prat_341
8946437	36357940	Q14680					S529	S529	100	H	C	Profiling	Signaling	Untreated(control DMSO@KKU-213-BTC cell lines)	TMT	IMAC	Q-Exactive-orbitrap	15703	Nandini	303023	['Present', 'Present', 'Present', 'Present']	pri_3103_135	Q14680	MELK	S529	phospo_copy	DMSO@KKU-213-BTC cell line	Prat_342
8946438	36357940	Q14680					S356	S356	100	H	C	Profiling	Signaling	Untreated(control DMSO@KKU-213-BTC cell lines)	TMT	IMAC	Q-Exactive-orbitrap	15703	Nandini	303023	['Present', 'Present', 'Present', 'Present']	pri_3103_135	Q14680	MELK	S356	phospo_copy	DMSO@KKU-213-BTC cell line	Prat_342
8952911	36357940	Q14680					S529	S529	100	H	C	Profiling	Signaling	Untreated(control DMSO@KKU-213-BTC cell lines)	TMT	IMAC	Q-Exactive-orbitrap	16021	Nandini	303023	['Present', 'Present', 'Present', 'Present']	pri_3103_135	Q14680	MELK	S529	phospo_copy	DMSO@KKU-213-BTC cell line	Prat_342
8959939	36357940	Q14680					S505	S505	100	H	C	Profiling	Signaling	Untreated(control DMSO@KKU-213-BTC cell lines)	TMT	IMAC	Q-Exactive-orbitrap	16021	Nandini	303023	['Present', 'Present', 'Present', 'Present']	pri_3103_135	Q14680	MELK	S505	phospo_copy	DMSO@KKU-213-BTC cell line	Prat_342
8965520	36357940	Q14680					S498	S498	100	H	C	Profiling	Signaling	Untreated(control DMSO@KKU-213-BTC cell lines)	TMT	IMAC	Q-Exactive-orbitrap	15703	Nandini	303023	['Present', 'Present', 'Present', 'Present']	pri_3103_135	Q14680	MELK	S498	phospo_copy	DMSO@KKU-213-BTC cell line	Prat_342
8965526	36357940	Q14680					S356	S356	100	H	C	Profiling	Signaling	Untreated(control DMSO@KKU-213-BTC cell lines)	TMT	IMAC	Q-Exactive-orbitrap	16021	Nandini	303023	['Present', 'Present', 'Present', 'Present']	pri_3103_135	Q14680	MELK	S356	phospo_copy	DMSO@KKU-213-BTC cell line	Prat_342
8967116	36357940	Q14680					S505	S505	100	H	C	Profiling	Signaling	Untreated(control DMSO@KKU-213-BTC cell lines)	TMT	IMAC	Q-Exactive-orbitrap	15703	Nandini	303023	['Present', 'Present', 'Present', 'Present']	pri_3103_135	Q14680	MELK	S505	phospo_copy	DMSO@KKU-213-BTC cell line	Prat_342
9143824	26572502	Q14680-3		MELK	IKSNNWSLEDVTA	SNNWS(ph)LEDVTASDK	S 162	S162	0.994832	H	C	Profiling	Cancer	Treated( ATR inhibitor VE-821+hydroxyurea@U2OS cells)	SILAC	TiO2	Q-Exactive Plus	11641	Diya	120123	['Present', 'Present ', 'Present ', 'Present ', 'Present ', 'Present ']	Uba_1603_15	Q14680-3	MELK	S162	Ws	VE-821+Hydroxyurea@U2OS cells	Prat_1358
9147237	26572502	Q14680-3		MELK	IKSNNWSLEDVTA	SNNWS(ph)LEDVTASDK	S 162	S162	0.994832	H	C	Profiling	Cancer	Treated( DMSO@U2OS cells)	SILAC	TiO2	Q-Exactive Plus	11641	Diya	120123	['Present', 'Present ', 'Present ', 'Present ', 'Present ', 'Present ']	Uba_1603_15	Q14680-3	MELK	S162	Ws	DMSO@U2OS cells_26572502	dup_377
9150650	26572502	Q14680-3		MELK	IKSNNWSLEDVTA	SNNWS(ph)LEDVTASDK	S 162	S162	0.994832	H	C	Profiling	Cancer	Treated( hydroxyurea@U2OS cells)	SILAC	TiO2	Q-Exactive Plus	11641	Diya	120123	['Present', 'Present ', 'Present ', 'Present ', 'Present ', 'Present ']	Uba_1603_15	Q14680-3	MELK	S162	Ws	Hydroxyurea@U2OS cells	Prat_561
9242521	27794612	Q14680-3		MELK		SVELDLNQAHMEET(ph)PK	T324	T324	0.999032	H	C	Profiling	Squamous cell carcinoma	Treated(Gefitinib+FGF2@A431cell line	TMT	Fe IMAC	Q Exactive	13410	Mejo	90123	[16.7154, 16.7014, 16.6646]	pri_2003_102	Q14680-3	MELK	T324	Mode_Seq	Gefitinib+FGF2@A431cell line	Prat_487
9245656	27794612	Q14680-3		MELK		SVELDLNQAHMEET(ph)PK	T324	T324	0.999032	H	C	Profiling	Squamous cell carcinoma	Treated(Gefitinib@A431cell line	TMT	Fe IMAC	Q Exactive	13410	Mejo	90123	[16.4924, 16.3367, 16.2938]	pri_2003_102	Q14680-3	MELK	T324	Mode_Seq	Gefitinib@A431cell line	Prat_485
9248791	27794612	Q14680-3		MELK		SVELDLNQAHMEET(ph)PK	T324	T324	0.999032	H	C	Profiling	Squamous cell carcinoma	Untreated( DMSO@A431cell line	TMT	Fe IMAC	Q Exactive	13410	Mejo	90123	[16.5376, 16.6633, 16.5648, 'Na']	pri_2003_102	Q14680-3	MELK	T324	Mode_Seq	DMSO@A431cell line	Prat_304
9397380	29514088	Q14680-3	-	MELK	FGSLERGLDKVITVLTRSKRKGSARDGPRRL	VITVLT(ph)RSK	T348	T348	0.892358	H	C	Profiling	Retinal pigment epithelial	Condition(Intensity-H@RPE-1 cell line)	SILAC	TiO2	Orbitrap HF	6312	Levin	100123	[6442200, '-', '-', '-']	Raf_0603_07	Q14680-3	MELK	T348	Ws	TGF-beta@RPE-1 cell line	Prat_1188
9399958	29514088	Q14680-3	-	MELK	FGSLERGLDKVITVLTRSKRKGSARDGPRRL	VITVLT(ph)RSK	T348	T348	0.892358	H	C	Profiling	Retinal pigment epithelial	Condition(Intensity-L@RPE-1 cell line)	SILAC	TiO2	Orbitrap HF	6700	Levin	100123	[22304000, '-', '-', '-']	Raf_0603_07	Q14680-3	MELK	T348	Ws	Unstimulated@RPE-1 cell line	Prat_1262
9421607	30890564	Q14680-3	MELK		QASATPFTDIKSNNWSLEDVTASDKNYVAGL	SNNWS(ph)LEDVTASDK	S162;225;285;285;308;324;356	S162;T324	0.998509	H	C	Profiling	Skin cancer	Treated(A375 NESKO @A375 cell line-Biological replicate 2)	SILAC	TiO2	Q Exactive HF	3781	Mejo	100123	[0]	Raf_0305_106	Q14680-3	MELK	S162	Ws	A375 NESKO@A375 cell line BR2	Prat_22
9423070	30890564	Q14680-3	MELK		QASATPFTDIKSNNWSLEDVTASDKNYVAGL	SNNWS(ph)LEDVTASDK	S162;225;285;285;308;324;356	S162;T324	0.998509	H	C	Profiling	Skin cancer	Treated(A375 R @A375 cell line-Biological replicate 2)	SILAC	TiO2	Q Exactive HF	3781	Mejo	100123	[0]	Raf_0305_106	Q14680-3	MELK	S162	Ws	A375 R@A375 cell line BR2	Prat_24
9424744	30890564	Q14680-3	MELK		QASATPFTDIKSNNWSLEDVTASDKNYVAGL	SNNWS(ph)LEDVTASDK	S162;225;285;285;308;324;356	S162;T324	0.998509	H	C	Profiling	Skin cancer	Treated(A375 S @A375 cell line-Biological replicate 2)	SILAC	TiO2	Q Exactive HF	3781	Mejo	100123	[5585700]	Raf_0305_106	Q14680-3	MELK	S162	Ws	A375 S@A375 cell line BR2	Prat_26
9473661	32755597	Q14680-3			PIKIPVNSTGTDKLMTGVISPERRCRSVELD	LMT(ph)GVISPERR	S695	S695	0.868703	H	C	profiling	Liver Cancer	Treated(AXL-RNAi@HCC)	Labelling Not mention	IMAC	Orbitrap Elite or Orbitrap Fusion Lumos Tribrid	1797	Diya	250123	[-0.7011642, -1.230927, -0.2506027, 0.6665134]	Raf_0803_13	Q14680-3	MELK	T300	Ws	AXL-RNAi@HCC	Prat_81
9477357	32755597	Q14680-3			LAKKARGKPVRLRLSSFSCGQASATPFTDIK	LSS(ph)FSCGQASATPFTDIK	S142	S142	0.836531	H	C	profiling	Liver Cancer	Untreated(FZD2-RNAi@HCC)	Labelling Not mention	IMAC	Orbitrap Elite or Orbitrap Fusion Lumos Tribrid	2548	Diya	250123	[-1.498508]	Raf_0803_13	Q14680-3	MELK	S142	Ws	FZD2-RNAi@HCC	Prat_476
9477934	32755597	Q14680-3			PIKIPVNSTGTDKLMTGVISPERRCRSVELD	LMT(ph)GVISPERR	S695	S695	0.868703	H	C	profiling	Liver Cancer	Untreated(WT-AXL-RNAi@HCC)	Labelling Not mention	IMAC	Orbitrap Elite or Orbitrap Fusion Lumos Tribrid	1797	Diya	250123	[-0.2582989]	Raf_0803_13	Q14680-3	MELK	T300	Ws	WT-AXL-RNAi@HCC	Prat_1377
9478451	32755597	Q14680-3			LAKKARGKPVRLRLSSFSCGQASATPFTDIK	LSS(ph)FSCGQASATPFTDIK	S142	S142	0.836531	H	C	profiling	Liver Cancer	Untreated(WT-FZD2-RNAi@HCC)	Labelling Not mention	IMAC	Orbitrap Elite or Orbitrap Fusion Lumos Tribrid	2548	Diya	250123	[]	Raf_0803_13	Q14680-3	MELK	S142	Ws	WT-FZD2-RNAi@HCC	Prat_1378
9567731	33863878	Q14680-2		MELK	KTPVNKNQHKREILTTPNRYTTPSKARNQCL		T389	T389	0.994027	H	C	Profiling	Glioblastoma	Treated(ALGERNON (1 ÃŽÂ¼M) treated (72h)@U251 glioblastoma cells)	Label free	TiO2	Q Exactive HF X benchtop Orbitrap	27293	Athira	50123	[1.038091302]	pri_0903_64	Q14680-2	MELK	T389	Ws	ALGERNON(1ÂµM)(72h)@U251 cells	Prat_51
9571504	33863878	Q14680-2		MELK	KTPVNKNQHKREILTTPNRYTTPSKARNQCL		T389	T389	0.994027	H	C	Profiling	Glioblastoma	Treated(ALGERNON (10 ÃŽÂ¼M) treated (72h)@U251 glioblastoma cells)	Label free	TiO2	Q Exactive HF X benchtop Orbitrap	27293	Athira	50123	[2.114065647]	pri_0903_64	Q14680-2	MELK	T389	Ws	ALGERNON(10ÂµM)(72h)@U251 cells	Prat_50
9575284	33863878	Q14680-2		MELK	KTPVNKNQHKREILTTPNRYTTPSKARNQCL		T389	T389	0.994027	H	C	Profiling	Glioblastoma	Treated(doxycycline (DOX) (48h)@U251 glioblastoma cells)	Label free	TiO2	Q Exactive HF X benchtop Orbitrap	27293	Athira	50123	[0.9927260876]	pri_0903_64	Q14680-2	MELK	T389	Ws	DOX(48h)@U251 cells	Prat_396
9579094	33863878	Q14680-2		MELK	KTPVNKNQHKREILTTPNRYTTPSKARNQCL		T389	T389	0.994027	H	C	Profiling	Glioblastoma	Treated(doxycycline (DOX) (72h)@U251 glioblastoma cells)	Label free	TiO2	Q Exactive HF X benchtop Orbitrap	27293	Athira	50123	[0.7050782442]	pri_0903_64	Q14680-2	MELK	T389	Ws	DOX(72h)@U251 cells	Prat_397
9582897	33863878	Q14680-2		MELK	KTPVNKNQHKREILTTPNRYTTPSKARNQCL		T389	T389	0.994027	H	C	Profiling	Glioblastoma	Treated(leucettine 41(1 ÃŽÂ¼M) treated (72h)@U251 glioblastoma cells)	Label free	TiO2	Q Exactive HF X benchtop Orbitrap	27293	Athira	50123	[0.8028089404]	pri_0903_64	Q14680-2	MELK	T389	Ws	Leucettine41(1ÂµM)(72h)@U251 cells	Prat_705
9586664	33863878	Q14680-2		MELK	KTPVNKNQHKREILTTPNRYTTPSKARNQCL		T389	T389	0.994027	H	C	Profiling	Glioblastoma	Treated(leucettine 41(10 ÃŽÂ¼M) treated (72h)@U251 glioblastoma cells)	Label free	TiO2	Q Exactive HF X benchtop Orbitrap	27293	Athira	50123	[0.8218281865]	pri_0903_64	Q14680-2	MELK	T389	Ws	Leucettine41(10ÂµM)(72h)@U251 cells	Prat_704
9603936	34417301	Q14680-3		MELK	PANKLKNKENVYTPKSAVKNEEYFMFPEPKT	EILTTPNRYT(ph)TPSK	T271;334;394;394;417;424;433;465	T271	0.759168	H	C	Profiling	KIF2A	Control(RPE1 cells@ Medium labeled-G1 arrest-Mitotic)	SILAC	TiO2	Orbitrap	21317	Tanuja	200123	[11100000, 16800000.0]	pri_0703_57	Q14680-3	MELK	S237	Ws	Mitotic arrest G1@RPE1 cells	Prat_724
9608442	34417301	Q14680-3		MELK	PANKLKNKENVYTPKSAVKNEEYFMFPEPKT	EILTTPNRYT(ph)TPSK	T271;334;394;394;417;424;433;465	T271	0.759168	H	C	Profiling	KIF2A	Treated(RPE1 cells@Heavy labeled-DKK1)	SILAC	TiO2	Orbitrap	21317	Tanuja	200123	[7910000, 28700000.0]	pri_0703_57	Q14680-3	MELK	S237	Ws	DKK1@RPE1 cells	Prat_267
9786270	30624053	Q14680				S(ph)VELDLNQAHMEETPK	S1	S1	100	H	C	Profiling	Colon carcinoma	SCX-RPLC-CZE-MS/MS@HCT116 cell	Not mentioned	TiO2	Q-Exactive HF	Class I (9372)	Lubaba	20082024	Presesnt	Prat_2208_24	Q14680	MELK	S505	Mode_Seq	SCX-RPLC-CZE-MS/MS@HCT116 cell	Prat_1039
9786365	30624053	Q14680				S(ph)VELDLNQAHMEETPKR	S1	S1	100	H	C	Profiling	Colon carcinoma	SCX-RPLC-CZE-MS/MS@HCT116 cell	Not mentioned	TiO2	Q-Exactive HF	Class I (9372)	Lubaba	20082024	Presesnt	Prat_2208_24	Q14680	MELK	S505	Mode_Seq	SCX-RPLC-CZE-MS/MS@HCT116 cell	Prat_1039
26708	20097925	Q14680	Na	Na	KREILTTPNRYTT	EILTT(ph)PNR	Na	Na	0.996564	H	C	Profiling	mitotic progression	Treated(R0K0-telophase)	SILAC	TiO2	LTQ-Orbitrap	2318	Mejo	280523	['Present', 'Present', 'Present', 'Present']	pri_2905_238	Q14680	MELK	T460	Ws	Telophase@HeLa S cells	Prat_1164
26725	20097925	Q14680	Na	Na	HKREILTTPNRYT	REILT(ph)TPNR	Na	Na	0.915044	H	C	Profiling	mitotic progression	Treated(R0K0-telophase)	SILAC	TiO2	LTQ-Orbitrap	2318	Mejo	280523	['Present', 'Present', 'Present', 'Present']	pri_2905_238	Q14680	MELK	T459	Ws	Telophase@HeLa S cells	Prat_1164
28730	20097925	Q14680	Na	Na	KREILTTPNRYTT	EILTT(ph)PNR	Na	Na	0.996564	H	C	Profiling	mitotic progression	Treated(R10K8-metaphase)	SILAC	TiO2	LTQ-Orbitrap	2318	Mejo	280523	['Present', 'Present', 'Present', 'Present']	pri_2905_238	Q14680	MELK	T460	Ws	Metaphase@HeLa S cells	Prat_717
28747	20097925	Q14680	Na	Na	HKREILTTPNRYT	REILT(ph)TPNR	Na	Na	0.915044	H	C	Profiling	mitotic progression	Treated(R10K8-metaphase)	SILAC	TiO2	LTQ-Orbitrap	2318	Mejo	280523	['Present', 'Present', 'Present', 'Present']	pri_2905_238	Q14680	MELK	T459	Ws	Metaphase@HeLa S cells	Prat_717
30752	20097925	Q14680	Na	Na	KREILTTPNRYTT	EILTT(ph)PNR	Na	Na	0.996564	H	C	Profiling	mitotic progression	Treated(R6K4-prometaphase)	SILAC	TiO2	LTQ-Orbitrap	2318	Mejo	280523	['Present', 'Present', 'Present', 'Present']	pri_2905_238	Q14680	MELK	T460	Ws	Prometaphase@HeLa S cells	Prat_925
30769	20097925	Q14680	Na	Na	HKREILTTPNRYT	REILT(ph)TPNR	Na	Na	0.915044	H	C	Profiling	mitotic progression	Treated(R6K4-prometaphase)	SILAC	TiO2	LTQ-Orbitrap	2318	Mejo	280523	['Present', 'Present', 'Present', 'Present']	pri_2905_238	Q14680	MELK	T459	Ws	Prometaphase@HeLa S cells	Prat_925
367443	23898821	Q14680		MELK	VESKSLTPALCRT	SLT(ph)PALCRT(ph)PANK	T409	T409	0.998585	H	C	Profiling	Lung cancer	Treated(Crizotinib@H3122 cell line)	mTRAQ	IMAC	Q Exactive	16681	Mejo	90123	[]	pri_1204_200	Q14680	MELK	T409	Ws	Crizotinib@H3122 cell line	Prat_207
922016	25159151	Q14680		MELK	TDIKSNNWSLEDVTASDKNYVAGLIDYDWCE		S363	S363	0.971374	H	C	Profiling	Cancer	Treated( Nocodazole@Hela cell line)	label-free	pY	Q Exactive	38069	Diya	50123	[0.0, 0.0, 0.0, 0.0]	uba_0703_01	Q14680	MELK	S363	Ws	Nocodazole(pY)@Hela cell line	Prat_797
952437	25159151	Q14680		MELK	TDIKSNNWSLEDVTASDKNYVAGLIDYDWCE		S363	S363	0.971374	H	C	Profiling	Cancer	Treated( pervanadate@Hela cell line)	label-free	pY	Q Exactive	38069	Diya	50123	[0.0, 0.0, 0.0, 0.0]	uba_0703_01	Q14680	MELK	S363	Ws	Pervanadate@Hela cell line_25159151	Prat_845
983812	25159151	Q14680		MELK	TDIKSNNWSLEDVTASDKNYVAGLIDYDWCE		S363	S363	0.971374	H	C	Profiling	Cancer	Treated(EGF-15min@HeLa cell line)	label-free	TiO2	Q Exactive mass spectrometer	38069	Diya	50123	[0, 0, 0, 0, 'Yes', 'Yes']	Uba_0903_10	Q14680	MELK	S363	Ws	EGF(15min)@HeLa cell line	Prat_412
1015172	25159151	Q14680		MELK	TDIKSNNWSLEDVTASDKNYVAGLIDYDWCE		S363	S363	0.971374	H	C	Profiling	Cancer	Treated(EGF-5min@Hela cell line)	label-free	pY	Q Exactive	38069	Diya	50123	[262590000.0, 0.0, 0.0, 0.0]	uba_0703_01	Q14680	MELK	S363	Ws	EGF(5min)@HeLa cell line	Prat_414
1046548	25159151	Q14680		MELK	TDIKSNNWSLEDVTASDKNYVAGLIDYDWCE		S363	S363	0.971374	H	C	Profiling	Cancer	Treated(Nocodazole@HeLa cell line)	label-free	TiO2	Q Exactive mass spectrometer	38069	Diya	50123	[0, 65582000, 71567000, 57652000, 'Yes', 'Yes']	Uba_0903_10	Q14680	MELK	S363	Ws	Nocodazole(TiO2)@Hela cell line	Prat_798
1097843	25159151	Q14680		MELK	TDIKSNNWSLEDVTASDKNYVAGLIDYDWCE		S363	S363	0.971374	H	C	Profiling	Cancer	Untreated(HeLa cell line)	label-free	TiO2	Q Exactive mass spectrometer	38069	Diya	50123	[19600000, 14867000, 8957700, 12239000, 12129000, 0]	Uba_0903_10	Q14680	MELK	S363	Ws	Untreated@HeLa cell line	Prat_1327
1097853	25159151	Q14680		MELK	TDIKSNNWSLEDVTASDKNYVAGLIDYDWCE		S363	S363	0.971374	H	C	Profiling	Cancer	Untreated(HeLa cell line)	label-free	pY	Q Exactive	38069	Diya	50123	[0.0, 0.0, 0.0]	uba_0703_01	Q14680	MELK	S363	Ws	Untreated@HeLa cell line	Prat_1327
1289823	25954137	IPI00922782				S(ph)VELDLNQAHMEETPK	S1	S1	67.0456	H	C	Profiling	lymphoma	Treated (PBS@ DG75 cells )	SILAC	PolyMAC-Fe or PolyMAC-Ti	LTQ Orbitrap Velos hybrid	4198	Diya	180123	['Present']	pri_0803_61	Q14680	MELK	S505	Mode_Seq	PBS@DG75 cells	Prat_831
1306266	26265067	Q14680		MELK	PERRCRSVELDLN	S(ph)VELDLNQAHMEETPR	S505	S505	145.275	H	C	Profiling	Pancreatic cancer	(serum starvation+Mock treatment@PaSC)	TMT	TiO2	Orbitrap Fusion	9356	Athira	80223	[2967.467340947, 2609.352178488, 2750.180031978]	pri_0903_65	Q14680	MELK	S505	Ws	Serum starvation+Mock treatment@PaSC	Prat_1079
1831150	27642862	Q14680		MELK	DVTASDKNYVAGLIDYDWCEDDLSTGAATPR	NYVAGLIDY(ph)DWCEDDLSTGAATPR	Y374	Y374	0.998759	H	C	Profile	Enrichment-study	Condition(Pervanadate treated-Dataset S7@JURKAT cell line)	Label-free	Src superbinder+Ti-IMAC	LTQ-Orbitrap Velos	7637	Levin	180423	[986270.0, 0.0, 0.0]	pri_2804_227	Q14680	MELK	Y374	Ws	Pervanadate@JURKAT cell line	Prat_848
1840766	27642862	Q14680		MELK	DVTASDKNYVAGLIDYDWCEDDLSTGAATPR	NYVAGLIDY(ph)DWCEDDLSTGAATPR	Y374	Y374	0.995808	H	C	Profile	Enrichment-study	Condition(Pervanadate treated-Dataset S7@MCF7 cell line)	Label-free	Src superbinder+Ti-IMAC	LTQ-Orbitrap Velos	3689	Levin	180423	[102800.0, 0.0, 0.0]	pri_2804_227	Q14680	MELK	Y374	Ws	Pervanadate@MCF7 cell line	Prat_852
2753899	28331001	Q14680		MELK	KENVYTPKSAVKNEEYFMFPEPKTPVNKNQH	_SAVKNEEY(ph)FMFPEPK_	Y438	Y438	0.997022	H	C	Profiling	Lung cancer	treated(afatinib @H3255cell line)	SILAC	pY-100 or pY1000	LTQ-Orbitrap Elite	316	Spoorthi	50123	['Present', 'Present']	Raf_2804_100	Q14680	MELK	Y438	Ws	Afatinib @H3255cell line	Prat_46
3704477	29523821	Q14680		MELK	PVNSTGTDKLMTGVISPERRCRSVELDLNQA	LMTGVIS(ph)PERR	S498	S498	0.999838	H	C	Profiling	Stimuli	Treated(MK2/3/5 inhibitor(PF-3644022)+IR-UV@U2OS cells)	SILAC	TiO2	Q Exactive or Q Exactive Plus	13554	Athira	190123	['Present', 'Present', 'Present', 'Present']	52_1504_Raf	Q14680	MELK	S498	Ws	PF-3644022+IR-UV@U2OS cells	Prat_877
3723236	29523821	Q14680		MELK	PVNSTGTDKLMTGVISPERRCRSVELDLNQA	LMTGVIS(ph)PERR	S498	S498	0.999838	H	C	Profiling	Stimuli	Treated(p38 inhibitor(SB203580)+IR-UV@U2OS cells)	SILAC	TiO2	Q Exactive or Q Exactive Plus	13554	Athira	190123	['Present', 'Present', 'Present', 'Present']	52_1504_Raf	Q14680	MELK	S498	Ws	SB203580+IR-UV@U2OS cells	Prat_1035
3780364	29967110	Q14680		MELK	QASATPFTDIKSNNWSLEDVTASDKNYVAGL		S356	S356	0.999985	H	C	Profiling	Lung Cancer	Control( DMSO (negative control) or 1 or 10 ÃŽÂ¼mol/L afatinib (cytotoxic concentration as positive control@PC9 cell line)	Label free	Fe3+-IMAC	Orbitrap Q-Exactive HF	20252	Tanuja	50123	[-2.042856]	pri_2804_220	Q14680	MELK	S356	Ws	DMSO@PC9 cell line	Prat_362
3799573	29967110	Q14680		MELK	QASATPFTDIKSNNWSLEDVTASDKNYVAGL		S356	S356	0.999985	H	C	Profiling	Lung Cancer	Treated(10 nmol/L afatinib for 30 minutes@ PC9 cell line)	Label free	Fe3+-IMAC	Orbitrap Q-Exactive HF	20252	Tanuja	50123	[-1.821461, -0.6762028, -0.551115]	pri_2804_220	Q14680	MELK	S356	Ws	Afatinib (30min)@PC9 cell line	Prat_44
3818793	29967110	Q14680		MELK	QASATPFTDIKSNNWSLEDVTASDKNYVAGL		S356	S356	0.999985	H	C	Profiling	Lung Cancer	Treated(afatinib-2day interval@PC9 cell line)	Label free	Fe3+-IMAC	Orbitrap Q-Exactive HF	20252	Tanuja	50123	[-2.597887, -1.702787, -2.77803]	pri_2804_220	Q14680	MELK	S356	Ws	Afatinib (2d)@PC9 cell line	Prat_43
3838240	29967110	Q14680		MELK	QASATPFTDIKSNNWSLEDVTASDKNYVAGL		S356	S356	0.999985	H	C	Profiling	Lung Cancer	Treated(afatinib-5day interval@PC9 cell line)	Label free	Fe3+-IMAC	Orbitrap Q-Exactive HF	20252	Tanuja	50123	[-1.764347, -1.818899, -0.8389683]	pri_2804_220	Q14680	MELK	S356	Ws	Afatinib (5d)@PC9 cell line	Prat_45
3874327	30001349	Q14680	-	MELK	PVNSTGTDKLMTGVISPERRCRSVELDLNQA	LMTGVIS(ph)PERR	S498	S498	Class I	H	C	Profiling	T-Lymphoblast	Control(Low dose-IR+IR@MOLT-4 cell line)	SILAC	TiO	Exactive	4314(Class I)	Levin	140223	['Present', 'Present', 'Present']	pri_2502_3	Q14680	MELK	S498	Ws	IR@MOLT-4 cell line	Prat_639
3874351	30001349	Q14680	-	MELK	HMEETPKRKGAKVFGSLERGLDKVITVLTRS	VFGS(ph)LER	S529	S529	Class I	H	C	Profiling	T-Lymphoblast	Control(Low dose-IR+IR@MOLT-4 cell line)	SILAC	TiO	Exactive	4314(Class I)	Levin	140223	['Present', 'Present', 'Present']	pri_2502_3	Q14680	MELK	S529	Ws	IR@MOLT-4 cell line	Prat_639
3878625	30001349	Q14680	-	MELK	PVNSTGTDKLMTGVISPERRCRSVELDLNQA	LMTGVIS(ph)PERR	S498	S498	Class I	H	C	Profiling	T-Lymphoblast	Treated(VE-821+IR@MOLT-4 cell line)	SILAC	TiO	Exactive	4314(Class I)	Levin	140223	['Present', 'Present', 'Present']	pri_2502_3	Q14680	MELK	S498	Ws	VE-821+IR@MOLT-4 cell line	Prat_1359
3878649	30001349	Q14680	-	MELK	HMEETPKRKGAKVFGSLERGLDKVITVLTRS	VFGS(ph)LER	S529	S529	Class I	H	C	Profiling	T-Lymphoblast	Treated(VE-821+IR@MOLT-4 cell line)	SILAC	TiO	Exactive	4314(Class I)	Levin	140223	['Present', 'Present', 'Present']	pri_2502_3	Q14680	MELK	S529	Ws	VE-821+IR@MOLT-4 cell line	Prat_1359
3889697	30061712	Q14680		MELK			T 478	T478	0.999991	H	C	Profiling	Colorectal Cancer	Untreated (2D cultured HCT116 spheroids-Rep 1)	TMT	IMAC	Q Exactive	16272	Diya	260523	[-1.322054]	pri_2905_237	Q14680	MELK	T478	phospo_copy	2D cultured HCT116 spheroids-R1	Prat_4
3913013	30061712	Q14680		MELK			T 409	T409	0.999364	H	C	Profiling	Colorectal Cancer	Untreated (2D cultured HCT116 spheroids-Rep 3)	TMT	IMAC	Q Exactive	19354	Diya	260523	[-4.31645]	pri_2905_237	Q14680	MELK	T409	phospo_copy	2D cultured HCT116 spheroids-R3	Prat_6
3965225	30061712	Q14680		MELK			S 336	S336	0.768579	H	C	Profiling	Colorectal Cancer	Untreated (3D cultured(Cell Recovery)HCT116 spheroids-Rep 3)	TMT	IMAC	Q Exactive	12880	Diya	260523	[-2.013123]	pri_2905_237	Q14680	MELK	S336	phospo_copy	3D cultured(CR)HCT116 spheroids-R3	Prat_14
3974891	30061712	Q14680		MELK			S 336	S336	0.985645	H	C	Profiling	Colorectal Cancer	Untreated (3D cultured(Dispase)HCT116 spheroids-Rep 1)	TMT	IMAC	Q Exactive	17852	Diya	260523	[0.62994]	pri_2905_237	Q14680	MELK	S336	phospo_copy	3D cultured(Dispase)HCT116 spheroids-R1	Prat_15
3974917	30061712	Q14680		MELK			T 415	T415	0.999979	H	C	Profiling	Colorectal Cancer	Untreated (3D cultured(Dispase)HCT116 spheroids-Rep 1)	TMT	IMAC	Q Exactive	17852	Diya	260523	[-3.223227]	pri_2905_237	Q14680	MELK	T415	phospo_copy	3D cultured(Dispase)HCT116 spheroids-R1	Prat_15
3985802	30061712	Q14680		MELK			T 428	T428	0.998081	H	C	Profiling	Colorectal Cancer	Untreated (3D cultured(Dispase)HCT116 spheroids-Rep 2)	TMT	IMAC	Q Exactive	16226	Diya	260523	[-3.416334]	pri_2905_237	Q14680	MELK	T428	phospo_copy	3D cultured(Dispase)HCT116 spheroids-R2	Prat_16
3996238	30061712	Q14680		MELK			S 336	S336	0.98394	H	C	Profiling	Colorectal Cancer	Untreated (3D cultured(Dispase)HCT116 spheroids-Rep 3)	TMT	IMAC	Q Exactive	16624	Diya	260523	[1.21875]	pri_2905_237	Q14680	MELK	S336	phospo_copy	3D cultured(Dispase)HCT116 spheroids-R3	Prat_17
4004819	30061712	Q14680		MELK			T428	T428	0.919228	H	C	Profiling	Colorectal Cancer	Untreated (HCT116 spheroids)	TMT	IMAC	Q Exactive	10415	Diya	280223	[-0.4559498]	pri_2905_237	Q14680	MELK	T428	phospo_copy	Untreated@HCT116 spheroids	Prat_1324
4004820	30061712	Q14680		MELK			T409	T409	0.99998	H	C	Profiling	Colorectal Cancer	Untreated (HCT116 spheroids)	TMT	IMAC	Q Exactive	10415	Diya	280223	[-0.01516724]	pri_2905_237	Q14680	MELK	T409	phospo_copy	Untreated@HCT116 spheroids	Prat_1324
4501414	31665227	Q14680		MELK	QASATPFTDIKSNNWSLEDVTASDKNYVAGL		S 356	S356	0.999984	H	C	Profiling	Cancer	Treated(14H@HEK293 cells)	TMT	TiO2	Orbitrap Fusion Tribrid	22882	Diya	160123	[20.46722, 20.42675, 20.618]	Uba_0803_05	Q14680	MELK	S356	Ws	14H@HEK293 cells	Prat_1
4516984	31665227	Q14680		MELK	QASATPFTDIKSNNWSLEDVTASDKNYVAGL		S 356	S356	0.999984	H	C	Profiling	Cancer	Treated(DMSO@HEK293 cells)	TMT	TiO2	Orbitrap Fusion Tribrid	22882	Diya	160123	[20.39414, 20.52621, 20.50572]	Uba_0803_05	Q14680	MELK	S356	Ws	DMSO@HEK293 cells	Prat_333
4542485	31665227	Q14680		MELK	QASATPFTDIKSNNWSLEDVTASDKNYVAGL		S 356	S356	0.999984	H	C	Profiling	Cancer	Treated(MK2206@HEK293 cells)	TMT	TiO2	Orbitrap Fusion Tribrid	22882	Diya	160123	[20.38205, 20.53098, 20.51912]	Uba_0803_05	Q14680	MELK	S356	Ws	MK2206@HEK293	Prat_731
4655133	32071079	Q14680	-	-	VFGSLER		S529	S529	Class I	H	C	Profiling	Cervical cancer	Control(DMSO@@HeLa cell line)	Label-free	TiO2	Q Exactive quadrupole-orbitrap	2285	Levin	50123	['Present', '-', '-', '-']	Raf_0603_07	Q14680	MELK	S529	phospo_copy	DMSO@HeLa cell line	Prat_334
4657687	32071079	Q14680	-	-	VFGSLER		S529	S529	Class I	H	C	Profiling	Cervical cancer	Treated(CIP2A@HeLa cell line)	Label-free	TiO2	Q Exactive quadrupole-orbitrap	2285	Levin	50123	['Present', '-', '-', '-']	Raf_0603_07	Q14680	MELK	S529	phospo_copy	CIP2A@HeLa cell line	Prat_168
4659673	32071079	Q14680	-	-	VFGSLER		S529	S529	Class I	H	C	Profiling	Cervical cancer	Treated(PME-1@HeLa cell line)	Label-free	TiO2	Q Exactive quadrupole-orbitrap	2285	Levin	50123	['Present', '-', '-', '-']	Raf_0603_07	Q14680	MELK	S529	phospo_copy	PME-1@HeLa cell line	Prat_919
4661612	32071079	Q14680	-	-	VFGSLER		S529	S529	Class I	H	C	Profiling	Cervical cancer	Treated(PPP2R1A@HeLa cell line)	Label-free	TiO2	Q Exactive quadrupole-orbitrap	2285	Levin	50123	['Present', '-', '-', '-']	Raf_0603_07	Q14680	MELK	S529	phospo_copy	PPP2R1A@HeLa cell line	Prat_920
4664389	32071079	Q14680	-	-	VFGSLER		S529	S529	Class I	H	C	Profiling	Cervical cancer	Treated(SET@HeLa cell line)	Label-free	TiO2	Q Exactive quadrupole-orbitrap	2285	Levin	50123	['Present', '-', '-', '-']	Raf_0603_07	Q14680	MELK	S529	phospo_copy	SET@HeLa cell line	Prat_1081
4672533	32156701	Q14680		MELK	QASATPFTDIKSNNWSLEDVTASDKNYVAGL		S356	S356	0.996489	H	C	Profiling	Dephosphorylation	Treated(+Dox +isoproterenol@RE cell line)	TMT	Ti-MAC	QExactive HF	7997	Mejo	10223	[15485.54217]	pri_0603_39	Q14680	MELK	S356	Ws	Dox +isoproterenol@RE cell line	Prat_389
4680241	32156701	Q14680		MELK	QASATPFTDIKSNNWSLEDVTASDKNYVAGL		S356	S356	0.996489	H	C	Profiling	Dephosphorylation	Treated(+Dox basal@OE cell line)	TMT	Ti-MAC	QExactive HF	7997	Mejo	10223	[23775.29412]	pri_0603_39	Q14680	MELK	S356	Ws	Dox basal@OE cell line	Prat_390
4687949	32156701	Q14680		MELK	QASATPFTDIKSNNWSLEDVTASDKNYVAGL		S356	S356	0.996489	H	C	Profiling	Dephosphorylation	Treated(+Dox basal@RE cell line)	TMT	Ti-MAC	QExactive HF	7997	Mejo	10223	[17309.63855]	pri_0603_39	Q14680	MELK	S356	Ws	Dox basal@RE cell line	Prat_391
4695657	32156701	Q14680		MELK	QASATPFTDIKSNNWSLEDVTASDKNYVAGL		S356	S356	0.996489	H	C	Profiling	Dephosphorylation	Treated(+Dox+ isoproterenol @OE cell line)	TMT	Ti-MAC	QExactive HF	7997	Mejo	10223	[20646.34146]	pri_0603_39	Q14680	MELK	S356	Ws	Dox+isoproterenol@OE cell line	Prat_398
4703365	32156701	Q14680		MELK	QASATPFTDIKSNNWSLEDVTASDKNYVAGL		S356	S356	0.996489	H	C	Profiling	Dephosphorylation	Treated(-Dox + isoproterenol@OE cell line)	TMT	Ti-MAC	QExactive HF	7997	Mejo	10223	[21047]	pri_0603_39	Q14680	MELK	S356	Ws	Isoproterenol@OE cell line	Prat_642
4711073	32156701	Q14680		MELK	QASATPFTDIKSNNWSLEDVTASDKNYVAGL		S356	S356	0.996489	H	C	Profiling	Dephosphorylation	Treated(-Dox basal@OE cell line)	TMT	Ti-MAC	QExactive HF	7997	Mejo	10223	[22131.74603]	pri_0603_39	Q14680	MELK	S356	Ws	Basal@OE cell line	Prat_88
4718779	32156701	Q14680		MELK	QASATPFTDIKSNNWSLEDVTASDKNYVAGL		S356	S356	0.996489	H	C	Profiling	Dephosphorylation	Treated(-Dox+isoproterenol@RE cell line)	TMT	Ti-MAC	QExactive HF	7997	Mejo	10223	[20276.19048]	pri_0603_39	Q14680	MELK	S356	Ws	Isoproterenol@RE cell line	Prat_643
4726486	32156701	Q14680		MELK	QASATPFTDIKSNNWSLEDVTASDKNYVAGL		S356	S356	0.996489	H	C	Profiling	Dephosphorylation	Treated(-Dox-basal@RE cell line)	TMT	Ti-MAC	QExactive HF	7997	Mejo	10223	[21560.91954]	pri_0603_39	Q14680	MELK	S356	Ws	Basal@RE cell line	Prat_90
5675603	33357429	Q14680		MELK	PVNSTGTDKLMTGVISPERRCRSVELDLNQA	LMTGVIS(ph)PER	S498	S498	0.999903	H	C	Profiling	Cytokine stimulation	HyIL6+MSC stimulated@Th-1 cells	SILAC	Ti-IMAC	Q Exactive Plus	17934	Kp	170223	[]	pri_0903_67	Q14680	MELK	S498	Ws	HyIL6+MSC@Th-1 cells	Prat_563
5682678	33438746	Q14680		MELK	LSSFSCGQASATPFTDIK		S336	S336	99.69	H	C	Profiling	DNA damage	Treated(ETO(120 min)@HA-RelA U2OS cells)	Label free	IP+TiO2	QExactive HF	1673	Athira	110123	['Present', 'Present', 'Present', 'Present', 'Present']	pri_0903_68	Q14680	MELK	S336	phospo_copy	ETO(120 min)@HA-RelA U2OS cells	Prat_446
5685268	33438746	Q14680		MELK	LSSFSCGQASATPFTDIK		S336	S336	99.69	H	C	Profiling	DNA damage	Treated(ETO(60 min)@HA-RelA U2OS cells)	Label free	IP+TiO2	QExactive HF	1668	Athira	110123	['Present', 'Present', 'Present', 'Present', 'Present']	pri_0903_68	Q14680	MELK	S336	phospo_copy	ETO(60 min)@HA-RelA U2OS cells	Prat_448
6074382	33797919	Q14680	-	MELK	LSSFSCGQASATPFTDIK		S336	S336	0.99731	H	C	Profiling	Cervical cancer	Control(non-treated-Experiment3@HeLa cell line)	SILAC	TiO2	Q Exactive	7152	Levin	110123	[11081000, 'PRESENT', 'PRESENT', 'PRESENT']	Raf_0603_07	Q14680	MELK	S336	phospo_copy	Untreated control@HeLa cell line R3	Prat_1303
6123349	33845483	Q14680		MELK	TKYWTESNGVESKSLTPALCRTPANKLKNKE		T409	T409	provided	H	C	Profiling	SARS-Infection	Control(DMSO- 24Hours@A549 lung carcinoma cell lines)	Label-free	Fe3+NTA	Orbitrap Exploris 480	5658	Levin	170123	['Present', 'Present', 'Present', 'Present']	pri_2502_02	Q14680	MELK	T409	Ws	DMSO(24h)@A549 cell line	Prat_288
6128973	33845483	Q14680		MELK	DKLMTGVISPERRCRSVELDLNQAHMEETPK		S505	S505	provided	H	C	Profiling	SARS-Infection	Control(DMSO- 36Hours@A549 lung carcinoma cell lines)	Label-free	Fe3+NTA	Orbitrap Exploris 480	6363	Levin	170123	['Present', 'Present', 'Present', 'Present']	pri_2502_02	Q14680	MELK	S505	Ws	DMSO(36h)@A549 cell line	Prat_293
6129136	33845483	Q14680		MELK	HMEETPKRKGAKVFGSLERGLDKVITVLTRS		S529	S529	provided	H	C	Profiling	SARS-Infection	Control(DMSO- 36Hours@A549 lung carcinoma cell lines)	Label-free	Fe3+NTA	Orbitrap Exploris 480	6363	Levin	170123	['Present', 'Present', 'Present', 'Present']	pri_2502_02	Q14680	MELK	S529	Ws	DMSO(36h)@A549 cell line	Prat_293
6138132	33845483	Q14680		MELK	TKYWTESNGVESKSLTPALCRTPANKLKNKE		T409	T409	provided	H	C	Profiling	SARS-Infection	Treated(SARS-CoV- 24Hours@A549 lung carcinoma cell lines)	Label-free	Fe3+NTA	Orbitrap Exploris 480	4735	Levin	170123	['Present', 'Present', 'Present', 'Present']	pri_2502_02	Q14680	MELK	T409	Ws	SARS-CoV(24h)@A549 cell line	Prat_1012
6146172	33845483	Q14680		MELK	DKLMTGVISPERRCRSVELDLNQAHMEETPK		S505	S505	provided	H	C	Profiling	SARS-Infection	Treated(SARS-CoV- 36Hours@A549 lung carcinoma cell lines)	Label-free	Fe3+NTA	Orbitrap Exploris 480	11442	Levin	170123	['Present', 'Present', 'Present', 'Present']	pri_2502_02	Q14680	MELK	S505	Ws	SARS-CoV(36h)@A549 cell line	Prat_1013
6146232	33845483	Q14680		MELK	TKYWTESNGVESKSLTPALCRTPANKLKNKE		T409	T409	provided	H	C	Profiling	SARS-Infection	Treated(SARS-CoV- 36Hours@A549 lung carcinoma cell lines)	Label-free	Fe3+NTA	Orbitrap Exploris 480	11442	Levin	170123	['Present', 'Present', 'Present', 'Present']	pri_2502_02	Q14680	MELK	T409	Ws	SARS-CoV(36h)@A549 cell line	Prat_1013
6146377	33845483	Q14680		MELK	PVNSTGTDKLMTGVISPERRCRSVELDLNQA		S498	S498	provided	H	C	Profiling	SARS-Infection	Treated(SARS-CoV- 36Hours@A549 lung carcinoma cell lines)	Label-free	Fe3+NTA	Orbitrap Exploris 480	11442	Levin	170123	['Present', 'Present', 'Present', 'Present']	pri_2502_02	Q14680	MELK	S498	Ws	SARS-CoV(36h)@A549 cell line	Prat_1013
6146435	33845483	Q14680		MELK	HMEETPKRKGAKVFGSLERGLDKVITVLTRS		S529	S529	provided	H	C	Profiling	SARS-Infection	Treated(SARS-CoV- 36Hours@A549 lung carcinoma cell lines)	Label-free	Fe3+NTA	Orbitrap Exploris 480	11442	Levin	170123	['Present', 'Present', 'Present', 'Present']	pri_2502_02	Q14680	MELK	S529	Ws	SARS-CoV(36h)@A549 cell line	Prat_1013
6157931	33845483	Q14680		MELK	TKYWTESNGVESKSLTPALCRTPANKLKNKE		T409	T409	provided	H	C	Profiling	SARS-Infection	Treated(SARS-CoV2- 24Hours@A549 lung carcinoma cell lines)	Label-free	Fe3+NTA	Orbitrap Exploris 480	5658	Levin	170123	['Present', 'Present', 'Present', 'Present']	pri_2502_02	Q14680	MELK	T409	Ws	SARS-CoV2(24h)@A549 cell line	Prat_1016
6163555	33845483	Q14680		MELK	DKLMTGVISPERRCRSVELDLNQAHMEETPK		S505	S505	provided	H	C	Profiling	SARS-Infection	Treated(SARS-CoV2- 36Hours@A549 lung carcinoma cell lines)	Label-free	Fe3+NTA	Orbitrap Exploris 480	6363	Levin	170123	['Present', 'Present', 'Present', 'Present']	pri_2502_02	Q14680	MELK	S505	Ws	SARS-CoV2(36h)@A549 cell line	Prat_1017
6163718	33845483	Q14680		MELK	HMEETPKRKGAKVFGSLERGLDKVITVLTRS		S529	S529	provided	H	C	Profiling	SARS-Infection	Treated(SARS-CoV2- 36Hours@A549 lung carcinoma cell lines)	Label-free	Fe3+NTA	Orbitrap Exploris 480	6363	Levin	170123	['Present', 'Present', 'Present', 'Present']	pri_2502_02	Q14680	MELK	S529	Ws	SARS-CoV2(36h)@A549 cell line	Prat_1017
6597820	33953186	Q14680		MELK			T518	T518	0.999987	H	C	Profiling	Lung cancer	treated(pervanadate-DDA method@CL68 cell line)	TMT	IMAC	LTQ Orbitrap Fusion Lumos Tribrid	12598	spoorthi	90123	[27213000.0, 30881000.0]	pri_1703_98	Q14680	MELK	T518	phospo_copy	Pervanadate@CL68 cell line DDA	Prat_842
6664260	34186244	Q14680	-	-	KKARGKPVRLRLSSFSCGQASATPFTDIKSN	-	338	S338	Class I	H	C	Profiling	Kinase-study	Control1(HEK293T cell line)	TMT	TIO2(HAMMOC)	Orbitrap Fusion Lumos or Q Exactive	7188(Class I)	Levin	90123	[73560.82815, 71982.07516, 67762.52436, '-']	pri_2502_5	Q14680	MELK	S338	Ws	DMSO ctrl1@HEK293T cell line	Prat_270
6664283	34186244	Q14680	-	-	DKLMTGVISPERRCRSVELDLNQAHMEETPK	-	505	S505	Class I	H	C	Profiling	Kinase-study	Control1(HEK293T cell line)	TMT	TIO2(HAMMOC)	Orbitrap Fusion Lumos or Q Exactive	7188(Class I)	Levin	90123	[395700.7026, 425278.9946, 406303.9881, '-']	pri_2502_5	Q14680	MELK	S505	Ws	DMSO ctrl1@HEK293T cell line	Prat_270
6664413	34186244	Q14680	-	-	QASATPFTDIKSNNWSLEDVTASDKNYVAGL	-	356	S356	Class I	H	C	Profiling	Kinase-study	Control1(HEK293T cell line)	TMT	TIO2(HAMMOC)	Orbitrap Fusion Lumos or Q Exactive	7188(Class I)	Levin	90123	[875319.4493, 884100.0233, 942413.0556, '-']	pri_2502_5	Q14680	MELK	S356	Ws	DMSO ctrl1@HEK293T cell line	Prat_270
6670985	34186244	Q14680	-	-	KKARGKPVRLRLSSFSCGQASATPFTDIKSN	-	338	S338	Class I	H	C	Profiling	Kinase-study	Control2(HEK293T cell line)	TMT	TIO2(HAMMOC)	Orbitrap Fusion Lumos or Q Exactive	8704(Class I)	Levin	90123	[306877, 292039, 289038, '-']	pri_2502_5	Q14680	MELK	S338	Ws	DMSO ctrl2@HEK293T cell line	Prat_271
6671010	34186244	Q14680	-	-	DKLMTGVISPERRCRSVELDLNQAHMEETPK	-	505	S505	Class I	H	C	Profiling	Kinase-study	Control2(HEK293T cell line)	TMT	TIO2(HAMMOC)	Orbitrap Fusion Lumos or Q Exactive	8704(Class I)	Levin	90123	[197132, 201427, 185069, '-']	pri_2502_5	Q14680	MELK	S505	Ws	DMSO ctrl2@HEK293T cell line	Prat_271
6677695	34186244	Q14680	-	-	KKARGKPVRLRLSSFSCGQASATPFTDIKSN	-	338	S338	Class I	H	C	Profiling	Kinase-study	Treated(CX-4945@HEK293T cell line)	TMT	TIO2(HAMMOC)	Orbitrap Fusion Lumos or Q Exactive	7188(Class I)	Levin	90123	[36306.74612, 39897.20617, 36609.99842, '-']	pri_2502_5	Q14680	MELK	S338	Ws	CX-4945@HEK293T cell line	Prat_224
6677718	34186244	Q14680	-	-	DKLMTGVISPERRCRSVELDLNQAHMEETPK	-	505	S505	Class I	H	C	Profiling	Kinase-study	Treated(CX-4945@HEK293T cell line)	TMT	TIO2(HAMMOC)	Orbitrap Fusion Lumos or Q Exactive	7188(Class I)	Levin	90123	[446113.1095, 489890.6068, 461397.3175, '-']	pri_2502_5	Q14680	MELK	S505	Ws	CX-4945@HEK293T cell line	Prat_224
6677848	34186244	Q14680	-	-	QASATPFTDIKSNNWSLEDVTASDKNYVAGL	-	356	S356	Class I	H	C	Profiling	Kinase-study	Treated(CX-4945@HEK293T cell line)	TMT	TIO2(HAMMOC)	Orbitrap Fusion Lumos or Q Exactive	7188(Class I)	Levin	90123	[1328116.266, 1251390.047, 1260487.247, '-']	pri_2502_5	Q14680	MELK	S356	Ws	CX-4945@HEK293T cell line	Prat_224
6684420	34186244	Q14680	-	-	KKARGKPVRLRLSSFSCGQASATPFTDIKSN	-	338	S338	Class I	H	C	Profiling	Kinase-study	Treated(Forskolin@HEK293T cell line)	TMT	TIO2(HAMMOC)	Orbitrap Fusion Lumos or Q Exactive	8704(Class I)	Levin	90123	[495697, 436978, 526802, '-']	pri_2502_5	Q14680	MELK	S338	Ws	Forskolin@HEK293T cell line	Prat_474
6684445	34186244	Q14680	-	-	DKLMTGVISPERRCRSVELDLNQAHMEETPK	-	505	S505	Class I	H	C	Profiling	Kinase-study	Treated(Forskolin@HEK293T cell line)	TMT	TIO2(HAMMOC)	Orbitrap Fusion Lumos or Q Exactive	8704(Class I)	Levin	90123	[202477, 202057, 242546, '-']	pri_2502_5	Q14680	MELK	S505	Ws	Forskolin@HEK293T cell line	Prat_474
6710295	34343000	Q14680		MELK	QASATPFTDIKSNNWSLEDVTASDKNYVAGL		S356	S356	0.99695	H	C	Profiling	Melanoma	(ERK1 KO(day0)@BRAFMUT 451Lu cells)	Label free	IMAC(Fe(III)-NTA)	Orbitrap Q Exactive HF	15124	Athira	160223	[]	pri_1003_69	Q14680	MELK	S356	phospo_copy	ERK1 KO(0d)@BRAFMUT 451Lu cells	Prat_429
6724465	34343000	Q14680		MELK	QASATPFTDIKSNNWSLEDVTASDKNYVAGL		S356	S356	0.99695	H	C	Profiling	Melanoma	(ERK1 KO(day1)@BRAFMUT 451Lu cells)	Label free	IMAC(Fe(III)-NTA)	Orbitrap Q Exactive HF	15124	Athira	160223	[]	pri_1003_69	Q14680	MELK	S356	phospo_copy	ERK1 KO(1d)@BRAFMUT 451Lu cells	Prat_430
6738636	34343000	Q14680		MELK	QASATPFTDIKSNNWSLEDVTASDKNYVAGL		S356	S356	0.99695	H	C	Profiling	Melanoma	(ERK1 KO(day3)@BRAFMUT 451Lu cells)	Label free	IMAC(Fe(III)-NTA)	Orbitrap Q Exactive HF	15124	Athira	160223	[]	pri_1003_69	Q14680	MELK	S356	phospo_copy	ERK1 KO(3d)@BRAFMUT 451Lu cells	Prat_431
6752805	34343000	Q14680		MELK	QASATPFTDIKSNNWSLEDVTASDKNYVAGL		S356	S356	0.99695	H	C	Profiling	Melanoma	(ERK2 KO(day0)@BRAFMUT 451Lu cells)	Label free	IMAC(Fe(III)-NTA)	Orbitrap Q Exactive HF	15124	Athira	160223	[]	pri_1003_69	Q14680	MELK	S356	phospo_copy	ERK2 KO(0d)@BRAFMUT 451Lu cells	Prat_432
6766975	34343000	Q14680		MELK	QASATPFTDIKSNNWSLEDVTASDKNYVAGL		S356	S356	0.99695	H	C	Profiling	Melanoma	(ERK2 KO(day1)@BRAFMUT 451Lu cells)	Label free	IMAC(Fe(III)-NTA)	Orbitrap Q Exactive HF	15124	Athira	160223	[]	pri_1003_69	Q14680	MELK	S356	phospo_copy	ERK2 KO(1d)@BRAFMUT 451Lu cells	Prat_433
6781145	34343000	Q14680		MELK	QASATPFTDIKSNNWSLEDVTASDKNYVAGL		S356	S356	0.99695	H	C	Profiling	Melanoma	(ERK2 KO(day3)@BRAFMUT 451Lu cells)	Label free	IMAC(Fe(III)-NTA)	Orbitrap Q Exactive HF	15124	Athira	160223	[]	pri_1003_69	Q14680	MELK	S356	phospo_copy	ERK2 KO(3d)@BRAFMUT 451Lu cells	Prat_434
6795313	34343000	Q14680		MELK	QASATPFTDIKSNNWSLEDVTASDKNYVAGL		S356	S356	0.99695	H	C	Profiling	Melanoma	(JUNB KO(day0)@BRAFMUT 451Lu cells)	Label free	IMAC(Fe(III)-NTA)	Orbitrap Q Exactive HF	15124	Athira	160223	[]	pri_1003_69	Q14680	MELK	S356	phospo_copy	JUNB KO(0d)@BRAFMUT 451Lu cells	Prat_654
6809483	34343000	Q14680		MELK	QASATPFTDIKSNNWSLEDVTASDKNYVAGL		S356	S356	0.99695	H	C	Profiling	Melanoma	(JUNB KO(day1)@BRAFMUT 451Lu cells)	Label free	IMAC(Fe(III)-NTA)	Orbitrap Q Exactive HF	15124	Athira	160223	[]	pri_1003_69	Q14680	MELK	S356	phospo_copy	JUNB KO(1d)@BRAFMUT 451Lu cells	Prat_655
6823653	34343000	Q14680		MELK	QASATPFTDIKSNNWSLEDVTASDKNYVAGL		S356	S356	0.99695	H	C	Profiling	Melanoma	(JUNB KO(day3)@BRAFMUT 451Lu cells)	Label free	IMAC(Fe(III)-NTA)	Orbitrap Q Exactive HF	15124	Athira	160223	[]	pri_1003_69	Q14680	MELK	S356	phospo_copy	JUNB KO(3d)@BRAFMUT 451Lu cells	Prat_656
6837823	34343000	Q14680		MELK	QASATPFTDIKSNNWSLEDVTASDKNYVAGL		S356	S356	0.99695	H	C	Profiling	Melanoma	(WT(day0)@BRAFMUT 451Lu cells)	Label free	IMAC(Fe(III)-NTA)	Orbitrap Q Exactive HF	15124	Athira	160223	[-2.99]	pri_1003_69	Q14680	MELK	S356	phospo_copy	WT(0d)@BRAFMUT 451Lu cells	Prat_1380
6851993	34343000	Q14680		MELK	QASATPFTDIKSNNWSLEDVTASDKNYVAGL		S356	S356	0.99695	H	C	Profiling	Melanoma	(WT(day1)@BRAFMUT 451Lu cells)	Label free	IMAC(Fe(III)-NTA)	Orbitrap Q Exactive HF	15124	Athira	160223	[]	pri_1003_69	Q14680	MELK	S356	phospo_copy	WT(1d)@BRAFMUT 451Lu cells	Prat_1381
6866163	34343000	Q14680		MELK	QASATPFTDIKSNNWSLEDVTASDKNYVAGL		S356	S356	0.99695	H	C	Profiling	Melanoma	(WT(day3)@BRAFMUT 451Lu cells)	Label free	IMAC(Fe(III)-NTA)	Orbitrap Q Exactive HF	15124	Athira	160223	[]	pri_1003_69	Q14680	MELK	S356	phospo_copy	WT(3d)@BRAFMUT 451Lu cells	Prat_1382
6959311	34673281	Q14680	ENSG00000165304	MELK	KTPVNKNQHKREILTTPNRYTTPSKARNQCL	EILTT(ph)PNRYTTPSK	T460;460;428;428;412;419;389;389;412;419;389;389;329;329;266	T460;T428	0.818401	H	C	Profiling	Melanoma	Untreated(BRAFi Resistant A375 cells)	SILAC	TiO2	Quadrupole Orbitrap	17480	Athira	50123	[9128400, 87178000, 0]	52_1504_Raf	Q14680	MELK	T460	Ws	BRAFi-resistant@A375 cells	Prat_106
6974932	34673281	Q14680	ENSG00000165304	MELK	KTPVNKNQHKREILTTPNRYTTPSKARNQCL	EILTT(ph)PNRYTTPSK	T460;460;428;428;412;419;389;389;412;419;389;389;329;329;266	T460;T428	0.818401	H	C	Profiling	Melanoma	Untreated(BRAFi Sensitive A375 cells)	SILAC	TiO2	Quadrupole Orbitrap	17480	Athira	50123	[13926000, 89586000, 0]	52_1504_Raf	Q14680	MELK	T460	Ws	BRAFi-sensitive@A375 cells	Prat_107
7428755	35688186	Q14680		MELK	LAKKARGKPVRLRLSSFSCGQASATPFTDIK	LSS(ph)FSCGQASATPFTDIK	S336	S336	0.914258	H	C	Profiling	Signaling	Control(Intensities 0 ÃŽÂ¼M untreated Quercetin@HepG2 cells)	label-free	Enrichment (no details)	Orbitrap Lumos	16900	Tanuja	3032023	[10529000.0, 7445400.0, 7988700.0]	pri_2803_121	Q14680	MELK	S336	Ws	Quercetin(0Î¼M)@HepG2 cells	Prat_928
7504647	35688186	Q14680		MELK	LAKKARGKPVRLRLSSFSCGQASATPFTDIK	LSS(ph)FSCGQASATPFTDIK	S336	S336	0.997509	H	C	Profiling	Signaling	Treated(Intensities 0.01 ÃŽÂ¼M treated caffeine@HepG2 cells)	label-free	Enrichment (no details)	Orbitrap Lumos	35402	Tanuja	3032023	[24456000.0, 41913000.0, 3960200.0]	pri_2803_121	Q14680	MELK	S336	Ws	Caffeine(0.01Î¼M)@HepG2 cells	Prat_121
7505105	35688186	Q14680		MELK	QASATPFTDIKSNNWSLEDVTASDKNYVAGL	SNNWS(ph)LEDVTASDK	S356	S356	0.999915	H	C	Profiling	Signaling	Treated(Intensities 0.01 ÃŽÂ¼M treated caffeine@HepG2 cells)	label-free	Enrichment (no details)	Orbitrap Lumos	35402	Tanuja	3032023	[0.0, 0.0, 0.0]	pri_2803_121	Q14680	MELK	S356	Ws	Caffeine(0.01Î¼M)@HepG2 cells	Prat_121
7563290	35688186	Q14680		MELK	LAKKARGKPVRLRLSSFSCGQASATPFTDIK	LSS(ph)FSCGQASATPFTDIK	S336	S336	0.997509	H	C	Profiling	Signaling	Treated(Intensities 0.1 ÃŽÂ¼M treated caffeine@HepG2 cells)	label-free	Enrichment (no details)	Orbitrap Lumos	35402	Tanuja	3032023	[0.0, 32311000.0, 41325000.0]	pri_2803_121	Q14680	MELK	S336	Ws	Caffeine(0.1Î¼M)@HepG2 cells	Prat_122
7563750	35688186	Q14680		MELK	QASATPFTDIKSNNWSLEDVTASDKNYVAGL	SNNWS(ph)LEDVTASDK	S356	S356	0.999915	H	C	Profiling	Signaling	Treated(Intensities 0.1 ÃŽÂ¼M treated caffeine@HepG2 cells)	label-free	Enrichment (no details)	Orbitrap Lumos	35402	Tanuja	3032023	[0.0, 0.0, 0.0]	pri_2803_121	Q14680	MELK	S356	Ws	Caffeine(0.1Î¼M)@HepG2 cells	Prat_122
7621934	35688186	Q14680		MELK	LAKKARGKPVRLRLSSFSCGQASATPFTDIK	LSS(ph)FSCGQASATPFTDIK	S336	S336	0.997509	H	C	Profiling	Signaling	Treated(Intensities 1 ÃŽÂ¼M treated caffeine@HepG2 cells)	label-free	Enrichment (no details)	Orbitrap Lumos	35402	Tanuja	3032023	[29074000.0, 10325000.0, 33822000.0]	pri_2803_121	Q14680	MELK	S336	Ws	Caffeine(1Î¼M)@HepG2 cells	Prat_129
7622394	35688186	Q14680		MELK	QASATPFTDIKSNNWSLEDVTASDKNYVAGL	SNNWS(ph)LEDVTASDK	S356	S356	0.999915	H	C	Profiling	Signaling	Treated(Intensities 1 ÃŽÂ¼M treated caffeine@HepG2 cells)	label-free	Enrichment (no details)	Orbitrap Lumos	35402	Tanuja	3032023	[0.0, 0.0, 0.0]	pri_2803_121	Q14680	MELK	S356	Ws	Caffeine(1Î¼M)@HepG2 cells	Prat_129
7680577	35688186	Q14680		MELK	LAKKARGKPVRLRLSSFSCGQASATPFTDIK	LSS(ph)FSCGQASATPFTDIK	S336	S336	0.997509	H	C	Profiling	Signaling	Treated(Intensities 10 ÃŽÂ¼M treated caffeine@HepG2 cells)	label-free	Enrichment (no details)	Orbitrap Lumos	35401	Tanuja	3032023	[121160000.0, 100080000.0, 102710000.0]	pri_2803_121	Q14680	MELK	S336	Ws	Caffeine(10Î¼M)@HepG2 cells	Prat_127
7681037	35688186	Q14680		MELK	QASATPFTDIKSNNWSLEDVTASDKNYVAGL	SNNWS(ph)LEDVTASDK	S356	S356	0.999915	H	C	Profiling	Signaling	Treated(Intensities 10 ÃŽÂ¼M treated caffeine@HepG2 cells)	label-free	Enrichment (no details)	Orbitrap Lumos	35401	Tanuja	3032023	[0.0, 0.0, 7867600.0]	pri_2803_121	Q14680	MELK	S356	Ws	Caffeine(10Î¼M)@HepG2 cells	Prat_127
7739220	35688186	Q14680		MELK	LAKKARGKPVRLRLSSFSCGQASATPFTDIK	LSS(ph)FSCGQASATPFTDIK	S336	S336	0.997509	H	C	Profiling	Signaling	Treated(Intensities 100 ÃŽÂ¼M treated caffeine@HepG2 cells)	label-free	Enrichment (no details)	Orbitrap Lumos	35402	Tanuja	3032023	[5945000.0, 0.0, 38147000.0]	pri_2803_121	Q14680	MELK	S336	Ws	Caffeine(100Î¼M)@HepG2 cells	Prat_125
7739681	35688186	Q14680		MELK	QASATPFTDIKSNNWSLEDVTASDKNYVAGL	SNNWS(ph)LEDVTASDK	S356	S356	0.999915	H	C	Profiling	Signaling	Treated(Intensities 100 ÃŽÂ¼M treated caffeine@HepG2 cells)	label-free	Enrichment (no details)	Orbitrap Lumos	35402	Tanuja	3032023	[0.0, 10069000.0, 0.0]	pri_2803_121	Q14680	MELK	S356	Ws	Caffeine(100Î¼M)@HepG2 cells	Prat_125
7774400	35688186	Q14680		MELK	LAKKARGKPVRLRLSSFSCGQASATPFTDIK	LSS(ph)FSCGQASATPFTDIK	S336	S336	0.997509	H	C	Profiling	Signaling	Treated(Intensities 1000 ÃŽÂ¼M treated caffeine@HepG2 cells)	label-free	Enrichment (no details)	Orbitrap Lumos	35402	Tanuja	3032023	[12170000.0, 112450000.0, 11200000.0]	pri_2803_121	Q14680	MELK	S336	Ws	Caffeine(1000Î¼M)@HepG2 cells	Prat_123
7774860	35688186	Q14680		MELK	QASATPFTDIKSNNWSLEDVTASDKNYVAGL	SNNWS(ph)LEDVTASDK	S356	S356	0.999915	H	C	Profiling	Signaling	Treated(Intensities 1000 ÃŽÂ¼M treated caffeine@HepG2 cells)	label-free	Enrichment (no details)	Orbitrap Lumos	35402	Tanuja	3032023	[0.0, 0.0, 4973300.0]	pri_2803_121	Q14680	MELK	S356	Ws	Caffeine(1000Î¼M)@HepG2 cells	Prat_123
7797426	35688186	Q14680		MELK	LAKKARGKPVRLRLSSFSCGQASATPFTDIK	LSS(ph)FSCGQASATPFTDIK	S336	S336	0.914258	H	C	Profiling	Signaling	Treatred(Intensities 0.2 ÃŽÂ¼M treated Quercetin@HepG2 cells)	label-free	Enrichment (no details)	Orbitrap Lumos	16900	Tanuja	3032023	[0.0, 5915500.0, 6725200.0]	pri_2803_121	Q14680	MELK	S336	Ws	Quercetin(0.2Î¼M)@HepG2 cells	Prat_927
7835991	35688186	Q14680		MELK	LAKKARGKPVRLRLSSFSCGQASATPFTDIK	LSS(ph)FSCGQASATPFTDIK	S336	S336	0.914258	H	C	Profiling	Signaling	Treatred(Intensities 10 ÃŽÂ¼M treated Quercetin@HepG2 cells)	label-free	Enrichment (no details)	Orbitrap Lumos	52302	Tanuja	3032023	[3427700.0, 0.0, 4807600.0]	pri_2803_121	Q14680	MELK	S336	Ws	Quercetin(10Î¼M)@HepG2 cells	Prat_929
7835992	35688186	Q14680		MELK	LAKKARGKPVRLRLSSFSCGQASATPFTDIK	LSS(ph)FSCGQASATPFTDIK	S336	S336	0.997509	H	C	Profiling	Signaling	Treatred(Intensities 10 ÃŽÂ¼M treated Quercetin@HepG2 cells)	label-free	Enrichment (no details)	Orbitrap Lumos	52302	Tanuja	3032023	[41907000.0, 42414000.0, 56038000.0]	pri_2803_121	Q14680	MELK	S336	Ws	Quercetin(10Î¼M)@HepG2 cells	Prat_929
7836652	35688186	Q14680		MELK	QASATPFTDIKSNNWSLEDVTASDKNYVAGL	SNNWS(ph)LEDVTASDK	S356	S356	0.999915	H	C	Profiling	Signaling	Treatred(Intensities 10 ÃŽÂ¼M treated Quercetin@HepG2 cells)	label-free	Enrichment (no details)	Orbitrap Lumos	52302	Tanuja	3032023	[0.0, 0.0, 0.0]	pri_2803_121	Q14680	MELK	S356	Ws	Quercetin(10Î¼M)@HepG2 cells	Prat_929
7943108	35880733	Q14680	-	MELK	VFGSLER	VFGS(ph)LER			Class I	H	C	Profiling	ovarian cancer	Condition(siSILAC-with Match between run(MBR)--Sample1X-R1 to R6@Human ovarian SK-OV-3 cell line)	SILAC	IMAC-Fe	Orbitrap	3092	Levin	20323	[0.3751883852132402, 0.25791215499791154, 0.25857367488704447, 0.2508863399374348, 0.2856233124458709, 0.273349829879369]	pri_2803_131	Q14680	MELK	S529	Mode_Seq	siSILAC+MBR(1X-R1-R6)@SK-OV-3 cell line	Prat_1108
7950488	35880733	Q14680	-	MELK	VFGSLER	VFGS(ph)LER			Class I	H	C	Profiling	ovarian cancer	Condition(siSILAC-without Match between run(MBR)--Sample1X-R1 to R6@Human ovarian SK-OV-3 cell line)	SILAC	IMAC-Fe	Orbitrap	2041	Levin	20323	[0.0, 0.0, 0.25857367488704447, 0.0, 0.0, 0.0]	pri_2803_131	Q14680	MELK	S529	Mode_Seq	siSILAC(1X-R1-R6)@SK-OV-3 cell line	Prat_1107
8629673	36060052	Q14680		MELK	QASATPFTDIKSNNWSLEDVTASDKNYVAGL		S356	S356	0.999987	H	C	Profiling	PPM1D inhibition	Treated (Eto @U2OS cells)	SILAC	TiO2	Q Exactive Plus	10134	Stalcy	130323	['Present']	pri_1204_216	Q14680	MELK	S356	Ws	Eto@U2OS cells	Prat_450
8650543	36060052	Q14680		MELK	QASATPFTDIKSNNWSLEDVTASDKNYVAGL		S356	S356	0.999987	H	C	Profiling	PPM1D inhibition	Treated (Eto+PPM1Di @U2OS cells)	SILAC	TiO2	Q Exactive Plus	10134	Stalcy	130323	['Present']	pri_1204_216	Q14680	MELK	S356	Ws	Eto+PPM1Di@U2OS cells	Prat_452
8671413	36060052	Q14680		MELK	QASATPFTDIKSNNWSLEDVTASDKNYVAGL		S356	S356	0.999987	H	C	Profiling	PPM1D inhibition	Untreated (DMSO @U2OS cells)	SILAC	TiO2	Q Exactive Plus	10134	Stalcy	130323	['Present']	pri_1204_216	Q14680	MELK	S356	Ws	DMSO@U2OS cells_36060052	dup_3799
8805174	36357940	Q14680					S336	S336	99.2	H	C	Profiling	Signaling	Treated(30 ÃŽÂ¼M JPH203-15min@KKU-055-BTC cell lines)	TMT	IMAC	Q-Exactive-orbitrap	15231	Nandini	303023	['Present', 'Present', 'Present', 'Present']	pri_3103_135	Q14680	MELK	S336	phospo_copy	JPH203 (15min)@KKU-055-BTC cell line	Prat_648
8894477	36357940	Q14680					S336	S336	99.2	H	C	Profiling	Signaling	Untreated(control DMSO@KKU-055-BTC cell lines)	TMT	IMAC	Q-Exactive-orbitrap	15231	Nandini	303023	['Present', 'Present', 'Present', 'Present']	pri_3103_135	Q14680	MELK	S336	phospo_copy	DMSO@KKU-055-BTC cell line	Prat_340
9115180	26378887	Q14680-3				SNNWS(ph)LEDVTASDK	S162	S162	0.999942	H	C	Profiling	Kinase activity	Treated(pervanadate@SK-N-BE cell line )	Label Free	Fe-IMAC	Orbitrap Q-Exactive	5842	Diya	110123	[27.3656]	Raf_0803_12	Q14680-3	MELK	S162	Mode_Seq	Pervanadate@SK-N-BE cell line	Prat_855
9116891	26378887	Q14680-3				SNNWS(ph)LEDVTASDK	S162	S162	0.999942	H	C	Profiling	Kinase activity	Untreated(SK-N-BE cell line )	Label Free	Fe-IMAC	Orbitrap Q-Exactive	5842	Diya	110123	[27.3656]	Raf_0803_12	Q14680-3	MELK	S162	Mode_Seq	Untreated@SK-N-BE cell line	Prat_1350
9143821	26572502	Q14680-3		MELK	MFPEPKTPVNKNQ	NEEYFMFPEPKT(ph)PVNK	T 252	T252	0.999985	H	C	Profiling	Cancer	Treated( ATR inhibitor VE-821+hydroxyurea@U2OS cells)	SILAC	TiO2	Q-Exactive Plus	11641	Diya	120123	['Present', 'Present ', 'Present ', 'Present ', 'Present ', 'Present ']	Uba_1603_15	Q14680-3	MELK	T252	Ws	VE-821+Hydroxyurea@U2OS cells	Prat_1358
9143823	26572502	Q14680-3		MELK	LMTGVISPERRCR	LMTGVIS(ph)PER	S 304	S304	0.999718	H	C	Profiling	Cancer	Treated( ATR inhibitor VE-821+hydroxyurea@U2OS cells)	SILAC	TiO2	Q-Exactive Plus	11641	Diya	120123	['Present', 'Present ', 'Present ', 'Present ', 'Present ', 'Present ']	Uba_1603_15	Q14680-3	MELK	S304	Ws	VE-821+Hydroxyurea@U2OS cells	Prat_1358
9147234	26572502	Q14680-3		MELK	MFPEPKTPVNKNQ	NEEYFMFPEPKT(ph)PVNK	T 252	T252	0.999985	H	C	Profiling	Cancer	Treated( DMSO@U2OS cells)	SILAC	TiO2	Q-Exactive Plus	11641	Diya	120123	['Present', 'Present ', 'Present ', 'Present ', 'Present ', 'Present ']	Uba_1603_15	Q14680-3	MELK	T252	Ws	DMSO@U2OS cells_26572502	dup_377
9147236	26572502	Q14680-3		MELK	LMTGVISPERRCR	LMTGVIS(ph)PER	S 304	S304	0.999718	H	C	Profiling	Cancer	Treated( DMSO@U2OS cells)	SILAC	TiO2	Q-Exactive Plus	11641	Diya	120123	['Present', 'Present ', 'Present ', 'Present ', 'Present ', 'Present ']	Uba_1603_15	Q14680-3	MELK	S304	Ws	DMSO@U2OS cells_26572502	dup_377
9150647	26572502	Q14680-3		MELK	MFPEPKTPVNKNQ	NEEYFMFPEPKT(ph)PVNK	T 252	T252	0.999985	H	C	Profiling	Cancer	Treated( hydroxyurea@U2OS cells)	SILAC	TiO2	Q-Exactive Plus	11641	Diya	120123	['Present', 'Present ', 'Present ', 'Present ', 'Present ', 'Present ']	Uba_1603_15	Q14680-3	MELK	T252	Ws	Hydroxyurea@U2OS cells	Prat_561
9150649	26572502	Q14680-3		MELK	LMTGVISPERRCR	LMTGVIS(ph)PER	S 304	S304	0.999718	H	C	Profiling	Cancer	Treated( hydroxyurea@U2OS cells)	SILAC	TiO2	Q-Exactive Plus	11641	Diya	120123	['Present', 'Present ', 'Present ', 'Present ', 'Present ', 'Present ']	Uba_1603_15	Q14680-3	MELK	S304	Ws	Hydroxyurea@U2OS cells	Prat_561
9223017	27732954	Q14680-3		MELK	KTPVNKNQHKREILTTPNRYTTPSKARNQCL	_EILTT(ph)PNR_	T5	T5	0.997826	H	C	Profiling	Inhibition	Treated(Crizotinib@SHSY5Y cell-line)	SILAC	IMAC	LTQ-Orbitrap Elite	17440	Athira	230123	[3249100, 0]	pri_1003_69	Q14680-3	MELK	T266	Ws	Crizotinib@SHSY5Y cell-line	Prat_211
9237289	27732954	Q14680-3		MELK	KTPVNKNQHKREILTTPNRYTTPSKARNQCL	_EILTT(ph)PNR_	T5	T5	0.997826	H	C	Profiling	Inhibition	Treated(DMSO@SHSY5Y cell-line)	SILAC	IMAC	LTQ-Orbitrap Elite	17440	Athira	230123	[0, 0]	pri_1003_69	Q14680-3	MELK	T266	Ws	DMSO@SHSY5Y cell-line	Prat_371
9477080	32755597	Q14680-3			FSCGQASATPFTDIKSNNWSLEDVTASDKNY	S(ph)NNWSLEDVTASDK	S158	S158	0.967412	H	C	profiling	Liver Cancer	Untreated(FZD2-RNAi@HCC)	Labelling Not mention	IMAC	Orbitrap Elite or Orbitrap Fusion Lumos Tribrid	2548	Diya	250123	[]	Raf_0803_13	Q14680-3	MELK	S158	Ws	FZD2-RNAi@HCC	Prat_476
9478174	32755597	Q14680-3			FSCGQASATPFTDIKSNNWSLEDVTASDKNY	S(ph)NNWSLEDVTASDK	S158	S158	0.967412	H	C	profiling	Liver Cancer	Untreated(WT-FZD2-RNAi@HCC)	Labelling Not mention	IMAC	Orbitrap Elite or Orbitrap Fusion Lumos Tribrid	2548	Diya	250123	[-1.661934]	Raf_0803_13	Q14680-3	MELK	S158	Ws	WT-FZD2-RNAi@HCC	Prat_1378
9555872	33768672	Q14680-2		MELK	KENVYTPKSAVKNEEYFMFPEPKTPVNKNQH	SAVKNEEY(ph)FMFPEPK	Y367	Y367	Class I	H	C	Profiling	Kidney epithelial	Control(HEK 293T cell line)	SILAC	P-Tyr-1000	Q Exactive Plus	4781	Levin	130123	['Present', 'Present', 'Present', 'Present']	pri_2702_08	Q14680-2	MELK	Y367	Ws	Untreated control@HEK 293T cell line	Prat_1300
9556108	33768672	Q14680-2		MELK	KENVYTPKSAVKNEEYFMFPEPKTPVNKNQH	SAVKNEEY(ph)FMFPEPK	Y367	Y367	Class I	H	C	Profiling	Kidney epithelial	Treated(CD74-ROS1@HEK 293T cell line)	SILAC	P-Tyr-1000	Q Exactive Plus	3273	Levin	130123	['Present', 'Present', 'Present', 'Present']	pri_2702_08	Q14680-2	MELK	Y367	Ws	CD74-ROS1@HEK 293T cell line	Prat_154
9556278	33768672	Q14680-2		MELK	KENVYTPKSAVKNEEYFMFPEPKTPVNKNQH	SAVKNEEY(ph)FMFPEPK	Y367	Y367	Class I	H	C	Profiling	Kidney epithelial	Treated(Echinoderm Microtubule-associated protein-Like 4 (EML4)@HEK 293T cell line)	SILAC	P-Tyr-1000	Q Exactive Plus	2242	Levin	130123	['Present', 'Present', 'Present', 'Present']	pri_2702_08	Q14680-2	MELK	Y367	Ws	EML4-ALK@HEK 293T cell line	Prat_422
9556493	33768672	Q14680-2		MELK	KENVYTPKSAVKNEEYFMFPEPKTPVNKNQH	SAVKNEEY(ph)FMFPEPK	Y367	Y367	Class I	H	C	Profiling	Kidney epithelial	Treated(KIF5B-ALK@HEK 293T cell line)	SILAC	P-Tyr-1000	Q Exactive Plus	2241	Levin	130123	['Present', 'Present', 'Present', 'Present']	pri_2702_08	Q14680-2	MELK	Y367	Ws	KIF5B-ALK@HEK 293T cell line	Prat_668
9556494	33768672	Q14680-2		MELK	KENVYTPKSAVKNEEYFMFPEPKTPVNKNQH	SAVKNEEY(ph)FMFPEPK	Y367	Y367	Class I	H	C	Profiling	Kidney epithelial	Treated(KIF5B-ALK@HEK 293T cell line)	SILAC	P-Tyr-1000	Q Exactive Plus	2894	Levin	130123	['Present', 'Present', 'Present', 'Present']	pri_2702_08	Q14680-2	MELK	Y367	Ws	KIF5B-ALK@HEK 293T cell line	Prat_668
9556724	33768672	Q14680-2		MELK	KENVYTPKSAVKNEEYFMFPEPKTPVNKNQH	SAVKNEEY(ph)FMFPEPK	Y367	Y367	Class I	H	C	Profiling	Kidney epithelial	Treated(KIF5B-RET@HEK 293T cell line)	SILAC	P-Tyr-1000	Q Exactive Plus	2874	Levin	130123	['Present', 'Present', 'Present', 'Present']	pri_2702_08	Q14680-2	MELK	Y367	Ws	KIF5B-RET@HEK 293T cell line	Prat_669
9556903	33768672	Q14680-2		MELK	KENVYTPKSAVKNEEYFMFPEPKTPVNKNQH	SAVKNEEY(ph)FMFPEPK	Y367	Y367	Class I	H	C	Profiling	Kidney epithelial	Treated(SDC4-ROS1@HEK 293T cell line)	SILAC	P-Tyr-1000	Q Exactive Plus	3272	Levin	130123	['Present', 'Present', 'Present', 'Present']	pri_2702_08	Q14680-2	MELK	Y367	Ws	SDC4-ROS1@HEK 293T cell line	Prat_1045
9603978	34417301	Q14680-3		MELK	KTPVNKNQHKREILTTPNRYTTPSKARNQCL	LMTGVIS(ph)PERR	S304;367;427;427;450;457;466;498	S304;Y367	0.826114	H	C	Profiling	KIF2A	Control(RPE1 cells@ Medium labeled-G1 arrest-Mitotic)	SILAC	TiO2	Orbitrap	21317	Tanuja	200123	[0, 18200000.0]	pri_0703_57	Q14680-3	MELK	T266	Ws	Mitotic arrest G1@RPE1 cells	Prat_724
9606146	34417301	Q14680-3		MELK	PKTPVNKNQHKREILTTPNRYTTPSKARNQC	EILTT(ph)PNRYTT(ph)PSK	T272;335;395;395;418;425;434;466	T272;S335	0.915525	H	C	Profiling	KIF2A	Control(RPE1 cells@ Medium labeled-G1 arrest-Mitotic)	SILAC	TiO2	Orbitrap	21317	Tanuja	200123	[57000000, 73000000.0]	pri_0703_57	Q14680-3	MELK	T265	Ws	Mitotic arrest G1@RPE1 cells	Prat_724
9606179	34417301	Q14680-3		MELK	SAVKNEEYFMFPEPKTPVNKNQHKREILTTP	S(ph)AVKNEEYFMFPEPKT(ph)PVNK	T252;315;375;375;398;405;414;446	T414;T252	0.99999	H	C	Profiling	KIF2A	Control(RPE1 cells@ Medium labeled-G1 arrest-Mitotic)	SILAC	TiO2	Orbitrap	21317	Tanuja	200123	[0, 16700000.0]	pri_0703_57	Q14680-3	MELK	T252	Ws	Mitotic arrest G1@RPE1 cells	Prat_724
9606180	34417301	Q14680-3		MELK	PVNSTGTDKLMTGVISPERRCRSVELDLNQA	EILTT(ph)PNRYTT(ph)PSK	T266;329;389;389;412;419;428;460	T266	0.985623	H	C	Profiling	KIF2A	Control(RPE1 cells@ Medium labeled-G1 arrest-Mitotic)	SILAC	TiO2	Orbitrap	21317	Tanuja	200123	[27800000, 59700000.0]	pri_0703_57	Q14680-3	MELK	S304	Ws	Mitotic arrest G1@RPE1 cells	Prat_724
9608482	34417301	Q14680-3		MELK	KTPVNKNQHKREILTTPNRYTTPSKARNQCL	LMTGVIS(ph)PERR	S304;367;427;427;450;457;466;498	S304;Y367	0.826114	H	C	Profiling	KIF2A	Treated(RPE1 cells@Heavy labeled-DKK1)	SILAC	TiO2	Orbitrap	21317	Tanuja	200123	[0, 13000000.0]	pri_0703_57	Q14680-3	MELK	T266	Ws	DKK1@RPE1 cells	Prat_267
9610650	34417301	Q14680-3		MELK	PKTPVNKNQHKREILTTPNRYTTPSKARNQC	EILTT(ph)PNRYTT(ph)PSK	T272;335;395;395;418;425;434;466	T272;S335	0.915525	H	C	Profiling	KIF2A	Treated(RPE1 cells@Heavy labeled-DKK1)	SILAC	TiO2	Orbitrap	21317	Tanuja	200123	[38300000, 49200000.0]	pri_0703_57	Q14680-3	MELK	T265	Ws	DKK1@RPE1 cells	Prat_267
9610683	34417301	Q14680-3		MELK	SAVKNEEYFMFPEPKTPVNKNQHKREILTTP	S(ph)AVKNEEYFMFPEPKT(ph)PVNK	T252;315;375;375;398;405;414;446	T414;T252	0.99999	H	C	Profiling	KIF2A	Treated(RPE1 cells@Heavy labeled-DKK1)	SILAC	TiO2	Orbitrap	21317	Tanuja	200123	[0, 12800000.0]	pri_0703_57	Q14680-3	MELK	T252	Ws	DKK1@RPE1 cells	Prat_267
9610684	34417301	Q14680-3		MELK	PVNSTGTDKLMTGVISPERRCRSVELDLNQA	EILTT(ph)PNRYTT(ph)PSK	T266;329;389;389;412;419;428;460	T266	0.985623	H	C	Profiling	KIF2A	Treated(RPE1 cells@Heavy labeled-DKK1)	SILAC	TiO2	Orbitrap	21317	Tanuja	200123	[17600000, 38600000.0]	pri_0703_57	Q14680-3	MELK	S304	Ws	DKK1@RPE1 cells	Prat_267
9644930	35608653	Q14680-2		MELK	PVNSTGTDKLMTGVISPERRCRSVELDLNQA		S427	S427	0.999821	H	C	profiling	SARS-CoV-2 r	infected(Mock-12hrs@Calu-3 cells)	Labelling not mention	Enrichment (no details)	OrbiMS not mention	10449	Diya	130124	[-0.157412016391444, -0.00258589477951609, -0.0561216281640881]	Raf_0803_16	Q14680-2	MELK	S427	Ws	Mock(12h)@Calu-3 cells	Prat_759
9646398	35608653	Q14680-2		MELK	PVNSTGTDKLMTGVISPERRCRSVELDLNQA		S427	S427	0.999821	H	C	profiling	SARS-CoV-2 r	infected(Mock-4hrs@Calu-3 cells)	Labelling not mention	Enrichment (no details)	OrbiMS not mention	10449	Diya	130124	[0.0403116881649829, 0.0633182954884059, 0.0390905595944303]	Raf_0803_16	Q14680-2	MELK	S427	Ws	Mock(4h)@Calu-3 cells	Prat_762
9647866	35608653	Q14680-2		MELK	PVNSTGTDKLMTGVISPERRCRSVELDLNQA		S427	S427	0.999821	H	C	profiling	SARS-CoV-2 r	infected(SARS2infected-12hrs@Calu-3 cells)	Labelling not mention	Enrichment (no details)	OrbiMS not mention	10449	Diya	130124	[-0.0801563645239822, -0.087315054023261, -0.088580454989031]	Raf_0803_16	Q14680-2	MELK	S427	Ws	SARS2(12h)@Calu-3 cells	Prat_1019
9649334	35608653	Q14680-2		MELK	PVNSTGTDKLMTGVISPERRCRSVELDLNQA		S427	S427	0.999821	H	C	profiling	SARS-CoV-2 r	infected(SARS2infected-4hrs@Calu-3 cells)	Labelling not mention	Enrichment (no details)	OrbiMS not mention	10449	Diya	130124	[0.0595204553168584, 0.0324001182027047, 0.0612723738811136]	Raf_0803_16	Q14680-2	MELK	S427	Ws	SARS2(4h)@Calu-3 cells	Prat_1020
9650802	35608653	Q14680-2		MELK	PVNSTGTDKLMTGVISPERRCRSVELDLNQA		S427	S427	0.999821	H	C	profiling	SARS-CoV-2 r	infected(SARS2infected-8hrs@Calu-3 cells)	Labelling not mention	Enrichment (no details)	OrbiMS not mention	10449	Diya	130124	[-0.0557327105812648, -0.0925032406701511, -0.129336426063803]	Raf_0803_16	Q14680-2	MELK	S427	Ws	SARS2(8h)@Calu-3 cells	Prat_1021
9729121	29449344	Q14680		MELK	PVNSTGTDKLMTGVISPERRCRSVELDLNQA	LMTGVIS(ph)PERR	S498	S498	0.999989	H	C	Profiling	Benzonase digestion	Optimised cell lysis@HEK cells		Fe3+-IMAC	Orbitrap Q- Exactive HF	Class I (12843)	Lubaba	12082024	Present	Prat_2208_24	Q14680	MELK	S498	Ws	Optimised cell lysis@HEK cells	Prat_814
14317	20071362	IPI00006471			IKSNNWSLEDVTA	SNNWS(ph)LEDVTASDK	S356	S356	1	H	C	Profiling	cellular signaling	Untreated(0.5 ng/ml HB-EGF(3min)@A498 cell line)	SILAC	TiO2	LTQ-Orbitrap	5332	spoorthi	290523	['Present', 'Present', 'Present']	pri_2905_239	Q14680	MELK	S356	Ws	HB-EGF(3min)@A498 cell line	Prat_520
14318	20071362	IPI00006471			PERRCRSVELDLN	S(ph)VELDLNQAHMEETPK	S505	S505	1	H	C	Profiling	cellular signaling	Untreated(0.5 ng/ml HB-EGF(3min)@A498 cell line)	SILAC	TiO2	LTQ-Orbitrap	5332	spoorthi	290523	['Present', 'Present', 'Present']	pri_2905_239	Q14680	MELK	S505	Ws	HB-EGF(3min)@A498 cell line	Prat_520
14319	20071362	IPI00006471			GAKVFGSLERGLD	VFGS(ph)LER	S529	S529	1	H	C	Profiling	cellular signaling	Untreated(0.5 ng/ml HB-EGF(3min)@A498 cell line)	SILAC	TiO2	LTQ-Orbitrap	5332	spoorthi	290523	['Present', 'Present', 'Present']	pri_2905_239	Q14680	MELK	S529	Ws	HB-EGF(3min)@A498 cell line	Prat_520
18804	20071362	IPI00006471			IKSNNWSLEDVTA	SNNWS(ph)LEDVTASDK	S356	S356	1	H	C	Profiling	cellular signaling	Untreated(10 ÃŽÂ¼m LPA(3min)@A498 cell line)	SILAC	TiO2	LTQ-Orbitrap	5332	spoorthi	290523	['Present', 'Present', 'Present']	pri_2905_239	Q14680	MELK	S356	Ws	LPA(3min)@A498 cell line	Prat_707
18805	20071362	IPI00006471			PERRCRSVELDLN	S(ph)VELDLNQAHMEETPK	S505	S505	1	H	C	Profiling	cellular signaling	Untreated(10 ÃŽÂ¼m LPA(3min)@A498 cell line)	SILAC	TiO2	LTQ-Orbitrap	5332	spoorthi	290523	['Present', 'Present', 'Present']	pri_2905_239	Q14680	MELK	S505	Ws	LPA(3min)@A498 cell line	Prat_707
18806	20071362	IPI00006471			GAKVFGSLERGLD	VFGS(ph)LER	S529	S529	1	H	C	Profiling	cellular signaling	Untreated(10 ÃŽÂ¼m LPA(3min)@A498 cell line)	SILAC	TiO2	LTQ-Orbitrap	5332	spoorthi	290523	['Present', 'Present', 'Present']	pri_2905_239	Q14680	MELK	S529	Ws	LPA(3min)@A498 cell line	Prat_707
23291	20071362	IPI00006471			IKSNNWSLEDVTA	SNNWS(ph)LEDVTASDK	S356	S356	1	H	C	Profiling	cellular signaling	Untreated(serum-starved @A498 cell line)	SILAC	TiO2	LTQ-Orbitrap	5332	spoorthi	290523	['Present', 'Present', 'Present']	pri_2905_239	Q14680	MELK	S356	Ws	Serum starvation@A498 cell line	Prat_1077
23292	20071362	IPI00006471			PERRCRSVELDLN	S(ph)VELDLNQAHMEETPK	S505	S505	1	H	C	Profiling	cellular signaling	Untreated(serum-starved @A498 cell line)	SILAC	TiO2	LTQ-Orbitrap	5332	spoorthi	290523	['Present', 'Present', 'Present']	pri_2905_239	Q14680	MELK	S505	Ws	Serum starvation@A498 cell line	Prat_1077
23293	20071362	IPI00006471			GAKVFGSLERGLD	VFGS(ph)LER	S529	S529	1	H	C	Profiling	cellular signaling	Untreated(serum-starved @A498 cell line)	SILAC	TiO2	LTQ-Orbitrap	5332	spoorthi	290523	['Present', 'Present', 'Present']	pri_2905_239	Q14680	MELK	S529	Ws	Serum starvation@A498 cell line	Prat_1077
26676	20097925	Q14680	Na	Na	NQCLKETPIKIPV	ET(ph)PIKIPVNSTGTDK	Na	Na	1	H	C	Profiling	mitotic progression	Treated(R0K0-telophase)	SILAC	TiO2	LTQ-Orbitrap	2318	Mejo	280523	['Present', 'Present', 'Present', 'Present']	pri_2905_238	Q14680	MELK	T478	Ws	Telophase@HeLa S cells	Prat_1164
26678	20097925	Q14680	Na	Na	GAKVFGSLERGLD	VFGS(ph)LER	Na	Na	1	H	C	Profiling	mitotic progression	Treated(R0K0-telophase)	SILAC	TiO2	LTQ-Orbitrap	2318	Mejo	280523	['Present', 'Present', 'Present', 'Present']	pri_2905_238	Q14680	MELK	S529	Ws	Telophase@HeLa S cells	Prat_1164
26679	20097925	Q14680	Na	Na	PERRCRSVELDLN	S(ph)VELDLNQAHMEETPK	Na	Na	1	H	C	Profiling	mitotic progression	Treated(R0K0-telophase)	SILAC	TiO2	LTQ-Orbitrap	2318	Mejo	280523	['Present', 'Present', 'Present', 'Present']	pri_2905_238	Q14680	MELK	S505	Ws	Telophase@HeLa S cells	Prat_1164
26680	20097925	Q14680	Na	Na	LMTGVISPERRCR	LMTGVIS(ph)PER	Na	Na	1	H	C	Profiling	mitotic progression	Treated(R0K0-telophase)	SILAC	TiO2	LTQ-Orbitrap	2318	Mejo	280523	['Present', 'Present', 'Present', 'Present']	pri_2905_238	Q14680	MELK	S498	Ws	Telophase@HeLa S cells	Prat_1164
26681	20097925	Q14680	Na	Na	IKSNNWSLEDVTA	SNNWS(ph)LEDVTASDK	Na	Na	1	H	C	Profiling	mitotic progression	Treated(R0K0-telophase)	SILAC	TiO2	LTQ-Orbitrap	2318	Mejo	280523	['Present', 'Present', 'Present', 'Present']	pri_2905_238	Q14680	MELK	S356	Ws	Telophase@HeLa S cells	Prat_1164
26710	20097925	Q14680	Na	Na	IKIPVNSTGTDKL	IPVNS(ph)TGTDK	Na	Na	0.995328	H	C	Profiling	mitotic progression	Treated(R0K0-telophase)	SILAC	TiO2	LTQ-Orbitrap	2318	Mejo	280523	['Present', 'Present', 'Present', 'Present']	pri_2905_238	Q14680	MELK	S486	Ws	Telophase@HeLa S cells	Prat_1164
26720	20097925	Q14680	Na	Na	PFTDIKSNNWSLE	S(ph)NNWSLEDVTASDK	Na	Na	0.941449	H	C	Profiling	mitotic progression	Treated(R0K0-telophase)	SILAC	TiO2	LTQ-Orbitrap	2318	Mejo	280523	['Present', 'Present', 'Present', 'Present']	pri_2905_238	Q14680	MELK	S352	Ws	Telophase@HeLa S cells	Prat_1164
27584	20097925	Q14680	Na	Na	LTTPNRYTTPSKA	EILTTPNRY(ph)TT(ph)PSK	Na	Na	0.845941	H	C	Profiling	mitotic progression	Treated(R0K0-telophase)	SILAC	TiO2	LTQ-Orbitrap	2318	Mejo	280523	['Present', 'Present', 'Present', 'Present']	pri_2905_238	Q14680	MELK	Y464	Ws	Telophase@HeLa S cells	Prat_1164
28698	20097925	Q14680	Na	Na	NQCLKETPIKIPV	ET(ph)PIKIPVNSTGTDK	Na	Na	1	H	C	Profiling	mitotic progression	Treated(R10K8-metaphase)	SILAC	TiO2	LTQ-Orbitrap	2318	Mejo	280523	['Present', 'Present', 'Present', 'Present']	pri_2905_238	Q14680	MELK	T478	Ws	Metaphase@HeLa S cells	Prat_717
28700	20097925	Q14680	Na	Na	GAKVFGSLERGLD	VFGS(ph)LER	Na	Na	1	H	C	Profiling	mitotic progression	Treated(R10K8-metaphase)	SILAC	TiO2	LTQ-Orbitrap	2318	Mejo	280523	['Present', 'Present', 'Present', 'Present']	pri_2905_238	Q14680	MELK	S529	Ws	Metaphase@HeLa S cells	Prat_717
28701	20097925	Q14680	Na	Na	PERRCRSVELDLN	S(ph)VELDLNQAHMEETPK	Na	Na	1	H	C	Profiling	mitotic progression	Treated(R10K8-metaphase)	SILAC	TiO2	LTQ-Orbitrap	2318	Mejo	280523	['Present', 'Present', 'Present', 'Present']	pri_2905_238	Q14680	MELK	S505	Ws	Metaphase@HeLa S cells	Prat_717
28702	20097925	Q14680	Na	Na	LMTGVISPERRCR	LMTGVIS(ph)PER	Na	Na	1	H	C	Profiling	mitotic progression	Treated(R10K8-metaphase)	SILAC	TiO2	LTQ-Orbitrap	2318	Mejo	280523	['Present', 'Present', 'Present', 'Present']	pri_2905_238	Q14680	MELK	S498	Ws	Metaphase@HeLa S cells	Prat_717
28703	20097925	Q14680	Na	Na	IKSNNWSLEDVTA	SNNWS(ph)LEDVTASDK	Na	Na	1	H	C	Profiling	mitotic progression	Treated(R10K8-metaphase)	SILAC	TiO2	LTQ-Orbitrap	2318	Mejo	280523	['Present', 'Present', 'Present', 'Present']	pri_2905_238	Q14680	MELK	S356	Ws	Metaphase@HeLa S cells	Prat_717
28732	20097925	Q14680	Na	Na	IKIPVNSTGTDKL	IPVNS(ph)TGTDK	Na	Na	0.995328	H	C	Profiling	mitotic progression	Treated(R10K8-metaphase)	SILAC	TiO2	LTQ-Orbitrap	2318	Mejo	280523	['Present', 'Present', 'Present', 'Present']	pri_2905_238	Q14680	MELK	S486	Ws	Metaphase@HeLa S cells	Prat_717
28742	20097925	Q14680	Na	Na	PFTDIKSNNWSLE	S(ph)NNWSLEDVTASDK	Na	Na	0.941449	H	C	Profiling	mitotic progression	Treated(R10K8-metaphase)	SILAC	TiO2	LTQ-Orbitrap	2318	Mejo	280523	['Present', 'Present', 'Present', 'Present']	pri_2905_238	Q14680	MELK	S352	Ws	Metaphase@HeLa S cells	Prat_717
29606	20097925	Q14680	Na	Na	LTTPNRYTTPSKA	EILTTPNRY(ph)TT(ph)PSK	Na	Na	0.845941	H	C	Profiling	mitotic progression	Treated(R10K8-metaphase)	SILAC	TiO2	LTQ-Orbitrap	2318	Mejo	280523	['Present', 'Present', 'Present', 'Present']	pri_2905_238	Q14680	MELK	Y464	Ws	Metaphase@HeLa S cells	Prat_717
30720	20097925	Q14680	Na	Na	NQCLKETPIKIPV	ET(ph)PIKIPVNSTGTDK	Na	Na	1	H	C	Profiling	mitotic progression	Treated(R6K4-prometaphase)	SILAC	TiO2	LTQ-Orbitrap	2318	Mejo	280523	['Present', 'Present', 'Present', 'Present']	pri_2905_238	Q14680	MELK	T478	Ws	Prometaphase@HeLa S cells	Prat_925
30722	20097925	Q14680	Na	Na	GAKVFGSLERGLD	VFGS(ph)LER	Na	Na	1	H	C	Profiling	mitotic progression	Treated(R6K4-prometaphase)	SILAC	TiO2	LTQ-Orbitrap	2318	Mejo	280523	['Present', 'Present', 'Present', 'Present']	pri_2905_238	Q14680	MELK	S529	Ws	Prometaphase@HeLa S cells	Prat_925
30723	20097925	Q14680	Na	Na	PERRCRSVELDLN	S(ph)VELDLNQAHMEETPK	Na	Na	1	H	C	Profiling	mitotic progression	Treated(R6K4-prometaphase)	SILAC	TiO2	LTQ-Orbitrap	2318	Mejo	280523	['Present', 'Present', 'Present', 'Present']	pri_2905_238	Q14680	MELK	S505	Ws	Prometaphase@HeLa S cells	Prat_925
30724	20097925	Q14680	Na	Na	LMTGVISPERRCR	LMTGVIS(ph)PER	Na	Na	1	H	C	Profiling	mitotic progression	Treated(R6K4-prometaphase)	SILAC	TiO2	LTQ-Orbitrap	2318	Mejo	280523	['Present', 'Present', 'Present', 'Present']	pri_2905_238	Q14680	MELK	S498	Ws	Prometaphase@HeLa S cells	Prat_925
30725	20097925	Q14680	Na	Na	IKSNNWSLEDVTA	SNNWS(ph)LEDVTASDK	Na	Na	1	H	C	Profiling	mitotic progression	Treated(R6K4-prometaphase)	SILAC	TiO2	LTQ-Orbitrap	2318	Mejo	280523	['Present', 'Present', 'Present', 'Present']	pri_2905_238	Q14680	MELK	S356	Ws	Prometaphase@HeLa S cells	Prat_925
30754	20097925	Q14680	Na	Na	IKIPVNSTGTDKL	IPVNS(ph)TGTDK	Na	Na	0.995328	H	C	Profiling	mitotic progression	Treated(R6K4-prometaphase)	SILAC	TiO2	LTQ-Orbitrap	2318	Mejo	280523	['Present', 'Present', 'Present', 'Present']	pri_2905_238	Q14680	MELK	S486	Ws	Prometaphase@HeLa S cells	Prat_925
30764	20097925	Q14680	Na	Na	PFTDIKSNNWSLE	S(ph)NNWSLEDVTASDK	Na	Na	0.941449	H	C	Profiling	mitotic progression	Treated(R6K4-prometaphase)	SILAC	TiO2	LTQ-Orbitrap	2318	Mejo	280523	['Present', 'Present', 'Present', 'Present']	pri_2905_238	Q14680	MELK	S352	Ws	Prometaphase@HeLa S cells	Prat_925
31628	20097925	Q14680	Na	Na	LTTPNRYTTPSKA	EILTTPNRY(ph)TT(ph)PSK	Na	Na	0.845941	H	C	Profiling	mitotic progression	Treated(R6K4-prometaphase)	SILAC	TiO2	LTQ-Orbitrap	2318	Mejo	280523	['Present', 'Present', 'Present', 'Present']	pri_2905_238	Q14680	MELK	Y464	Ws	Prometaphase@HeLa S cells	Prat_925
93191	20873877	IPI00006471		MELK	GAKVFGSLERGLD	VFGS(ph)LER	S529	S529	1	H	C	Profiling	No Disease	Treated(high collision dissociation fragment-HCD2@HeLa S3 cells)	Label free	TiO2	LTQ-Orbitrap Velos instrument	8855	Tanuja	90123	[322330.0]	Raf_0605_113	Q14680	MELK	S529	Ws	High collision dissociation fragment-HCD2@HeLa S3 cells	Prat_538
195828	21949786	Q14680		MELK	GAKVFGSLERGLD	VFGS(ph)LER	S529	S529	1	H	C	Profiling	Inflammation	Treated(Heavy labeled-light CXCL12-stimulated 1 @ CEM cell line)	SILAC	IMAC	hybrid LTQ Orbitrap	3636	Mejo	90123	[1032600, 0]	pri_2802_13	Q14680	MELK	S529	Ws	Untreated(LS1)@CEM cell line	Prat_1316
198822	21949786	Q14680		MELK	PERRCRSVELDLN	S(ph)VELDLNQAHMEETPK	S505	S505	1	H	C	Profiling	Inflammation	Treated(Light labeled-heavy CXCL12-stimulated @ CEM cell line)	SILAC	IMAC	hybrid LTQ Orbitrap	3636	Mejo	90123	[0]	pri_2802_13	Q14680	MELK	S505	Ws	Untreated(HS)@CEM cell line	Prat_1315
198824	21949786	Q14680		MELK	GAKVFGSLERGLD	VFGS(ph)LER	S529	S529	1	H	C	Profiling	Inflammation	Treated(Light labeled-heavy CXCL12-stimulated @ CEM cell line)	SILAC	IMAC	hybrid LTQ Orbitrap	3636	Mejo	90123	[1559500]	pri_2802_13	Q14680	MELK	S529	Ws	Untreated(HS)@CEM cell line	Prat_1315
200479	21949786	Q14680		MELK	PERRCRSVELDLN	S(ph)VELDLNQAHMEETPK	S505	S505	1	H	C	Profiling	Inflammation	Treated(Light labeled-light CXCL12-stimulated 1 @ CEM cell line)	SILAC	IMAC	hybrid LTQ Orbitrap	3636	Mejo	90123	[917350, 0]	pri_2802_13	Q14680	MELK	S505	Ws	CXCL12(LS1)@CEM cell line	Prat_227
200481	21949786	Q14680		MELK	GAKVFGSLERGLD	VFGS(ph)LER	S529	S529	1	H	C	Profiling	Inflammation	Treated(Light labeled-light CXCL12-stimulated 1 @ CEM cell line)	SILAC	IMAC	hybrid LTQ Orbitrap	3636	Mejo	90123	[173950, 0]	pri_2802_13	Q14680	MELK	S529	Ws	CXCL12(LS1)@CEM cell line	Prat_227
202137	21949786	Q14680		MELK	PERRCRSVELDLN	S(ph)VELDLNQAHMEETPK	S505	S505	1	H	C	Profiling	Inflammation	Treated(Light labeled-light CXCL12-stimulated 2 @ CEM cell line)	SILAC	IMAC	hybrid LTQ Orbitrap	3636	Mejo	90123	[1261500]	pri_2802_13	Q14680	MELK	S505	Ws	CXCL12(LS2)@CEM cell line	Prat_228
202140	21949786	Q14680		MELK	GAKVFGSLERGLD	VFGS(ph)LER	S529	S529	1	H	C	Profiling	Inflammation	Treated(Light labeled-light CXCL12-stimulated 2 @ CEM cell line)	SILAC	IMAC	hybrid LTQ Orbitrap	3636	Mejo	90123	[231810]	pri_2802_13	Q14680	MELK	S529	Ws	CXCL12(LS2)@CEM cell line	Prat_228
209844	22424773	IPI00006471		MELK	PERRCRSVELDLN	S(ph)VELDLNQAHMEETPK	S505	S505	1	H	C	Profiling	DNA damage response	Treated( Etoposide for 24 hours@U2OS cells)	SILAC	TiO2	LTQ Orbitrap	11541	Mejo	290523	['Present', 'Present', 'Present', 'Present']	pri_2905_238	Q14680	MELK	S505	Ws	Etoposide(24h)@U2OS cells	Prat_453
209845	22424773	IPI00006471		MELK	IKSNNWSLEDVTA	SNNWS(ph)LEDVTASDK	S356	S356	0.999978	H	C	Profiling	DNA damage response	Treated( Etoposide for 24 hours@U2OS cells)	SILAC	TiO2	LTQ Orbitrap	11541	Mejo	290523	['Present', 'Present', 'Present', 'Present']	pri_2905_238	Q14680	MELK	S356	Ws	Etoposide(24h)@U2OS cells	Prat_453
220905	22424773	IPI00006471		MELK	IKSNNWSLEDVTA	SNNWS(ph)LEDVTASDK	S356	S356	1	H	C	Profiling	DNA damage response	Treated( IR for 1hours@U2OS cells)	SILAC	TiO2	LTQ Orbitrap	11541	Mejo	290523	['Present', 'Present', 'Present', 'Present']	pri_2905_238	Q14680	MELK	S356	Ws	IR(1h)@U2OS cells	Prat_635
220906	22424773	IPI00006471		MELK	PERRCRSVELDLN	S(ph)VELDLNQAHMEETPK	S505	S505	1	H	C	Profiling	DNA damage response	Treated( IR for 1hours@U2OS cells)	SILAC	TiO2	LTQ Orbitrap	11541	Mejo	290523	['Present', 'Present', 'Present', 'Present']	pri_2905_238	Q14680	MELK	S505	Ws	IR(1h)@U2OS cells	Prat_635
220907	22424773	IPI00006471		MELK	GAKVFGSLERGLD	VFGS(ph)LER	S529	S529	1	H	C	Profiling	DNA damage response	Treated( IR for 1hours@U2OS cells)	SILAC	TiO2	LTQ Orbitrap	11541	Mejo	290523	['Present', 'Present', 'Present', 'Present']	pri_2905_238	Q14680	MELK	S529	Ws	IR(1h)@U2OS cells	Prat_635
231763	22424773	IPI00006471		MELK	IKSNNWSLEDVTA	SNNWS(ph)LEDVTASDK	S356	S356	1	H	C	Profiling	DNA damage response	Untreated( DMSO(IR study)@U2OS cells)	SILAC	TiO2	LTQ Orbitrap	11541	Mejo	290523	['Present', 'Present', 'Present', 'Present']	pri_2905_238	Q14680	MELK	S356	Ws	DMSO (IR study)@U2OS cells	Prat_269
231764	22424773	IPI00006471		MELK	PERRCRSVELDLN	S(ph)VELDLNQAHMEETPK	S505	S505	1	H	C	Profiling	DNA damage response	Untreated( DMSO(IR study)@U2OS cells)	SILAC	TiO2	LTQ Orbitrap	11541	Mejo	290523	['Present', 'Present', 'Present', 'Present']	pri_2905_238	Q14680	MELK	S505	Ws	DMSO (IR study)@U2OS cells	Prat_269
231765	22424773	IPI00006471		MELK	GAKVFGSLERGLD	VFGS(ph)LER	S529	S529	1	H	C	Profiling	DNA damage response	Untreated( DMSO(IR study)@U2OS cells)	SILAC	TiO2	LTQ Orbitrap	11541	Mejo	290523	['Present', 'Present', 'Present', 'Present']	pri_2905_238	Q14680	MELK	S529	Ws	DMSO (IR study)@U2OS cells	Prat_269
242480	22424773	IPI00006471		MELK	PERRCRSVELDLN	S(ph)VELDLNQAHMEETPK	S505	S505	1	H	C	Profiling	DNA damage response	Untreated(DMSO@U2OS cells)	SILAC	TiO2	LTQ Orbitrap	11541	Mejo	290523	['Present', 'Present', 'Present', 'Present']	pri_2905_238	Q14680	MELK	S505	Ws	DMSO@U2OS cells_22424773	Prat_377
242481	22424773	IPI00006471		MELK	IKSNNWSLEDVTA	SNNWS(ph)LEDVTASDK	S356	S356	0.999978	H	C	Profiling	DNA damage response	Untreated(DMSO@U2OS cells)	SILAC	TiO2	LTQ Orbitrap	11541	Mejo	290523	['Present', 'Present', 'Present', 'Present']	pri_2905_238	Q14680	MELK	S356	Ws	DMSO@U2OS cells_22424773	Prat_377
250728	23684312	Q14680		MELK	PERRCRSVELDLN	S(ph)VELDLNQAHMEETPK	S505	S505	1	H	C	Profiling	HIV-1-Infection	Treated( Heavy labeled @CD4+ T cells -RM )	SILAC	IMAC	Hybrid LTQ Orbitrap	5113	Mejo	160123	[0]	Raf_0305_106	Q14680	MELK	S505	Ws	Refrence CEM cells RM	Prat_943
250729	23684312	Q14680		MELK	IKSNNWSLEDVTA	SNNWS(ph)LEDVTASDK	S356	S356	1	H	C	Profiling	HIV-1-Infection	Treated( Heavy labeled @CD4+ T cells -RM )	SILAC	IMAC	Hybrid LTQ Orbitrap	5113	Mejo	160123	[0]	Raf_0305_106	Q14680	MELK	S356	Ws	Refrence CEM cells RM	Prat_943
250730	23684312	Q14680		MELK	GAKVFGSLERGLD	VFGS(ph)LER	S529	S529	1	H	C	Profiling	HIV-1-Infection	Treated( Heavy labeled @CD4+ T cells -RM )	SILAC	IMAC	Hybrid LTQ Orbitrap	5113	Mejo	160123	[0]	Raf_0305_106	Q14680	MELK	S529	Ws	Refrence CEM cells RM	Prat_943
253050	23684312	Q14680		MELK	PERRCRSVELDLN	S(ph)VELDLNQAHMEETPK	S505	S505	1	H	C	Profiling	HIV-1-Infection	Treated( Heavy labeled @CD4+ T cells -RV )	SILAC	IMAC	Hybrid LTQ Orbitrap	6720	Mejo	160123	[0]	Raf_0305_106	Q14680	MELK	S505	Ws	Refrence CEM cells RV	Prat_944
253051	23684312	Q14680		MELK	GAKVFGSLERGLD	VFGS(ph)LER	S529	S529	1	H	C	Profiling	HIV-1-Infection	Treated( Heavy labeled @CD4+ T cells -RV )	SILAC	IMAC	Hybrid LTQ Orbitrap	6720	Mejo	160123	[0]	Raf_0305_106	Q14680	MELK	S529	Ws	Refrence CEM cells RV	Prat_944
255255	23684312	Q14680		MELK	PERRCRSVELDLN	S(ph)VELDLNQAHMEETPK	S505	S505	1	H	C	Profiling	HIV-1-Infection	Treated( Liight labeled @CD4+ T cells -RV )	SILAC	IMAC	Hybrid LTQ Orbitrap	4260	Mejo	160123	[0]	Raf_0305_106	Q14680	MELK	S505	Ws	HIV@CD4+ T cells RV	Prat_544
255256	23684312	Q14680		MELK	GAKVFGSLERGLD	VFGS(ph)LER	S529	S529	1	H	C	Profiling	HIV-1-Infection	Treated( Liight labeled @CD4+ T cells -RV )	SILAC	IMAC	Hybrid LTQ Orbitrap	4260	Mejo	160123	[0]	Raf_0305_106	Q14680	MELK	S529	Ws	HIV@CD4+ T cells RV	Prat_544
257290	23684312	Q14680		MELK	PERRCRSVELDLN	S(ph)VELDLNQAHMEETPK	S505	S505	1	H	C	Profiling	HIV-1 Infection	treated( Light labeled @CD4+ T cells -RM )	SILAC	IMAC	Hybrid LTQ Orbitrap	5113	Mejo	160123	[0]	Raf_0305_106	Q14680	MELK	S505	Ws	Mock@CD4+ T cells RM	Prat_766
257291	23684312	Q14680		MELK	IKSNNWSLEDVTA	SNNWS(ph)LEDVTASDK	S356	S356	1	H	C	Profiling	HIV-1 Infection	treated( Light labeled @CD4+ T cells -RM )	SILAC	IMAC	Hybrid LTQ Orbitrap	5113	Mejo	160123	[0]	Raf_0305_106	Q14680	MELK	S356	Ws	Mock@CD4+ T cells RM	Prat_766
257292	23684312	Q14680		MELK	GAKVFGSLERGLD	VFGS(ph)LER	S529	S529	1	H	C	Profiling	HIV-1 Infection	treated( Light labeled @CD4+ T cells -RM )	SILAC	IMAC	Hybrid LTQ Orbitrap	5113	Mejo	160123	[0]	Raf_0305_106	Q14680	MELK	S529	Ws	Mock@CD4+ T cells RM	Prat_766
315072	23898821	Q14680		MELK	PERRCRSVELDLN	S(ph)VELDLNQAHMEETPK	S505	S505	1	H	C	Profiling	Lung cancer	Treated(Crizotinib@H3122 cell line)	SILAC	IMAC	Q Exactive	16648	Mejo	90123	[]	pri_1204_200	Q14680	MELK	S505	Ws	Crizotinib@H3122 cell line	Prat_207
315073	23898821	Q14680		MELK	LMTGVISPERRCR	LMTGVIS(ph)PERR	S498	S498	1	H	C	Profiling	Lung cancer	Treated(Crizotinib@H3122 cell line)	SILAC	IMAC	Q Exactive	16648	Mejo	90123	[]	pri_1204_200	Q14680	MELK	S498	Ws	Crizotinib@H3122 cell line	Prat_207
315074	23898821	Q14680		MELK	GAKVFGSLERGLD	VFGS(ph)LER	S529	S529	1	H	C	Profiling	Lung cancer	Treated(Crizotinib@H3122 cell line)	SILAC	IMAC	Q Exactive	16648	Mejo	90123	[]	pri_1204_200	Q14680	MELK	S529	Ws	Crizotinib@H3122 cell line	Prat_207
315677	23898821	Q14680		MELK	NQCLKETPIKIPV	NQCLKET(ph)PIK	T478	T478	1	H	C	Profiling	Lung cancer	Treated(Crizotinib@H3122 cell line)	SILAC	IMAC	Q Exactive	16648	Mejo	90123	[]	pri_1204_200	Q14680	MELK	T478	Ws	Crizotinib@H3122 cell line	Prat_207
315678	23898821	Q14680		MELK	TPALCRTPANKLK	SLTPALCRT(ph)PANK	T415	T415	1	H	C	Profiling	Lung cancer	Treated(Crizotinib@H3122 cell line)	SILAC	IMAC	Q Exactive	16648	Mejo	90123	[]	pri_1204_200	Q14680	MELK	T415	Ws	Crizotinib@H3122 cell line	Prat_207
315933	23898821	Q14680		MELK	PERRCRSVELDLN	S(ph)VELDLNQAHMEETPK	S505	S505	1	H	C	Profiling	Lung cancer	Treated(Crizotinib@H3122 cell line)	mTRAQ	IMAC	Q Exactive	16681	Mejo	90123	[]	pri_1204_200	Q14680	MELK	S505	Ws	Crizotinib@H3122 cell line	Prat_207
315934	23898821	Q14680		MELK	LMTGVISPERRCR	LMTGVIS(ph)PERR	S498	S498	1	H	C	Profiling	Lung cancer	Treated(Crizotinib@H3122 cell line)	mTRAQ	IMAC	Q Exactive	16681	Mejo	90123	[]	pri_1204_200	Q14680	MELK	S498	Ws	Crizotinib@H3122 cell line	Prat_207
315935	23898821	Q14680		MELK	IKSNNWSLEDVTA	SNNWS(ph)LEDVTASDK	S356	S356	1	H	C	Profiling	Lung cancer	Treated(Crizotinib@H3122 cell line)	mTRAQ	IMAC	Q Exactive	16681	Mejo	90123	[]	pri_1204_200	Q14680	MELK	S356	Ws	Crizotinib@H3122 cell line	Prat_207
315936	23898821	Q14680		MELK	GAKVFGSLERGLD	VFGS(ph)LER	S529	S529	1	H	C	Profiling	Lung cancer	Treated(Crizotinib@H3122 cell line)	mTRAQ	IMAC	Q Exactive	16681	Mejo	90123	[]	pri_1204_200	Q14680	MELK	S529	Ws	Crizotinib@H3122 cell line	Prat_207
316403	23898821	Q14680		MELK	QAHMEETPKRKGA	SVELDLNQAHMEET(ph)PK	T518	T518	1	H	C	Profiling	Lung cancer	Treated(Crizotinib@H3122 cell line)	mTRAQ	IMAC	Q Exactive	16681	Mejo	90123	[]	pri_1204_200	Q14680	MELK	T518	Ws	Crizotinib@H3122 cell line	Prat_207
367027	23898821	Q14680		MELK	VESKSLTPALCRT	SLT(ph)PALCRT(ph)PANK	T409	T409	0.999563	H	C	Profiling	Lung cancer	Treated(Crizotinib@H3122 cell line)	SILAC	IMAC	Q Exactive	16648	Mejo	90123	[]	pri_1204_200	Q14680	MELK	T409	Ws	Crizotinib@H3122 cell line	Prat_207
443934	24850871	Q14680		MELK	DKLMTGVISPERRCRSVELDLNQAHMEETPK	_S(ph)VELDLNQAHMEETPK_	S505	S505	1	H	C	profiling	T cells stimulated with PGE2	Treated(10min PGE2-MS1@ Jurkat T cells )	Label Free	Ti-IMAC	LTQ-Orbitrap Elite	18957	Diya	140123	[]	Raf_2804_102	Q14680	MELK	S505	Ws	PGE2(10min)-MS1@Jurkat T cells	Prat_881
443937	24850871	Q14680		MELK	QASATPFTDIKSNNWSLEDVTASDKNYVAGL	_SNNWS(ph)LEDVTASDK_	S356	S356	1	H	C	profiling	T cells stimulated with PGE2	Treated(10min PGE2-MS1@ Jurkat T cells )	Label Free	Ti-IMAC	LTQ-Orbitrap Elite	18957	Diya	140123	[0.5534673]	Raf_2804_102	Q14680	MELK	S356	Ws	PGE2(10min)-MS1@Jurkat T cells	Prat_881
443938	24850871	Q14680		MELK	HMEETPKRKGAKVFGSLERGLDKVITVLTRS	_VFGS(ph)LERGLDK_	S529	S529	1	H	C	profiling	T cells stimulated with PGE2	Treated(10min PGE2-MS1@ Jurkat T cells )	Label Free	Ti-IMAC	LTQ-Orbitrap Elite	18957	Diya	140123	[-0.7422738]	Raf_2804_102	Q14680	MELK	S529	Ws	PGE2(10min)-MS1@Jurkat T cells	Prat_881
462300	24850871	Q14680		MELK	DKLMTGVISPERRCRSVELDLNQAHMEETPK	_S(ph)VELDLNQAHMEETPK_	S505	S505	1	H	C	profiling	T cells stimulated with PGE2	Treated(10min PGE2-MS2@ Jurkat T cells )	Label Free	Ti-IMAC	LTQ-Orbitrap Elite	18957	Diya	140123	[-0.154973]	Raf_2804_102	Q14680	MELK	S505	Ws	PGE2(10min)-MS2@Jurkat T cells	Prat_882
462303	24850871	Q14680		MELK	QASATPFTDIKSNNWSLEDVTASDKNYVAGL	_SNNWS(ph)LEDVTASDK_	S356	S356	1	H	C	profiling	T cells stimulated with PGE2	Treated(10min PGE2-MS2@ Jurkat T cells )	Label Free	Ti-IMAC	LTQ-Orbitrap Elite	18957	Diya	140123	[0.2561765]	Raf_2804_102	Q14680	MELK	S356	Ws	PGE2(10min)-MS2@Jurkat T cells	Prat_882
462304	24850871	Q14680		MELK	HMEETPKRKGAKVFGSLERGLDKVITVLTRS	_VFGS(ph)LERGLDK_	S529	S529	1	H	C	profiling	T cells stimulated with PGE2	Treated(10min PGE2-MS2@ Jurkat T cells )	Label Free	Ti-IMAC	LTQ-Orbitrap Elite	18957	Diya	140123	[-0.6405196]	Raf_2804_102	Q14680	MELK	S529	Ws	PGE2(10min)-MS2@Jurkat T cells	Prat_882
480590	24850871	Q14680		MELK	DKLMTGVISPERRCRSVELDLNQAHMEETPK	_S(ph)VELDLNQAHMEETPK_	S505	S505	1	H	C	profiling	T cells stimulated with PGE2	Treated(20min PGE2-MS1@ Jurkat T cells )	Label Free	Ti-IMAC	LTQ-Orbitrap Elite	18957	Diya	140123	[]	Raf_2804_102	Q14680	MELK	S505	Ws	PGE2(20min)-MS1@Jurkat T cells	Prat_883
480593	24850871	Q14680		MELK	QASATPFTDIKSNNWSLEDVTASDKNYVAGL	_SNNWS(ph)LEDVTASDK_	S356	S356	1	H	C	profiling	T cells stimulated with PGE2	Treated(20min PGE2-MS1@ Jurkat T cells )	Label Free	Ti-IMAC	LTQ-Orbitrap Elite	18957	Diya	140123	[0.4724379]	Raf_2804_102	Q14680	MELK	S356	Ws	PGE2(20min)-MS1@Jurkat T cells	Prat_883
480594	24850871	Q14680		MELK	HMEETPKRKGAKVFGSLERGLDKVITVLTRS	_VFGS(ph)LERGLDK_	S529	S529	1	H	C	profiling	T cells stimulated with PGE2	Treated(20min PGE2-MS1@ Jurkat T cells )	Label Free	Ti-IMAC	LTQ-Orbitrap Elite	18957	Diya	140123	[-1.069395]	Raf_2804_102	Q14680	MELK	S529	Ws	PGE2(20min)-MS1@Jurkat T cells	Prat_883
499893	24850871	Q14680		MELK	DKLMTGVISPERRCRSVELDLNQAHMEETPK	_S(ph)VELDLNQAHMEETPK_	S505	S505	1	H	C	profiling	T cells stimulated with PGE2	Treated(20min PGE2-MS2@ Jurkat T cells )	Label Free	Ti-IMAC	LTQ-Orbitrap Elite	18957	Diya	140123	[-0.2336488]	Raf_2804_102	Q14680	MELK	S505	Ws	PGE2(20min)-MS2@Jurkat T cells	Prat_884
499896	24850871	Q14680		MELK	QASATPFTDIKSNNWSLEDVTASDKNYVAGL	_SNNWS(ph)LEDVTASDK_	S356	S356	1	H	C	profiling	T cells stimulated with PGE2	Treated(20min PGE2-MS2@ Jurkat T cells )	Label Free	Ti-IMAC	LTQ-Orbitrap Elite	18957	Diya	140123	[0.2132893]	Raf_2804_102	Q14680	MELK	S356	Ws	PGE2(20min)-MS2@Jurkat T cells	Prat_884
499897	24850871	Q14680		MELK	HMEETPKRKGAKVFGSLERGLDKVITVLTRS	_VFGS(ph)LERGLDK_	S529	S529	1	H	C	profiling	T cells stimulated with PGE2	Treated(20min PGE2-MS2@ Jurkat T cells )	Label Free	Ti-IMAC	LTQ-Orbitrap Elite	18957	Diya	140123	[-0.407577]	Raf_2804_102	Q14680	MELK	S529	Ws	PGE2(20min)-MS2@Jurkat T cells	Prat_884
519343	24850871	Q14680		MELK	DKLMTGVISPERRCRSVELDLNQAHMEETPK	_S(ph)VELDLNQAHMEETPK_	S505	S505	1	H	C	profiling	T cells stimulated with PGE2	Treated(30min PGE2-MS1@ Jurkat T cells )	Label Free	Ti-IMAC	LTQ-Orbitrap Elite	18957	Diya	140123	[]	Raf_2804_102	Q14680	MELK	S505	Ws	PGE2(30min)-MS1@Jurkat T cells	Prat_885
519346	24850871	Q14680		MELK	QASATPFTDIKSNNWSLEDVTASDKNYVAGL	_SNNWS(ph)LEDVTASDK_	S356	S356	1	H	C	profiling	T cells stimulated with PGE2	Treated(30min PGE2-MS1@ Jurkat T cells )	Label Free	Ti-IMAC	LTQ-Orbitrap Elite	18957	Diya	140123	[0.4441142]	Raf_2804_102	Q14680	MELK	S356	Ws	PGE2(30min)-MS1@Jurkat T cells	Prat_885
519347	24850871	Q14680		MELK	HMEETPKRKGAKVFGSLERGLDKVITVLTRS	_VFGS(ph)LERGLDK_	S529	S529	1	H	C	profiling	T cells stimulated with PGE2	Treated(30min PGE2-MS1@ Jurkat T cells )	Label Free	Ti-IMAC	LTQ-Orbitrap Elite	18957	Diya	140123	[]	Raf_2804_102	Q14680	MELK	S529	Ws	PGE2(30min)-MS1@Jurkat T cells	Prat_885
537661	24850871	Q14680		MELK	DKLMTGVISPERRCRSVELDLNQAHMEETPK	_S(ph)VELDLNQAHMEETPK_	S505	S505	1	H	C	profiling	T cells stimulated with PGE2	Treated(30min PGE2-MS2@ Jurkat T cells )	Label Free	Ti-IMAC	LTQ-Orbitrap Elite	18957	Diya	140123	[-0.1956124]	Raf_2804_102	Q14680	MELK	S505	Ws	PGE2(30min)-MS2@Jurkat T cells	Prat_886
537664	24850871	Q14680		MELK	QASATPFTDIKSNNWSLEDVTASDKNYVAGL	_SNNWS(ph)LEDVTASDK_	S356	S356	1	H	C	profiling	T cells stimulated with PGE2	Treated(30min PGE2-MS2@ Jurkat T cells )	Label Free	Ti-IMAC	LTQ-Orbitrap Elite	18957	Diya	140123	[0.2333488]	Raf_2804_102	Q14680	MELK	S356	Ws	PGE2(30min)-MS2@Jurkat T cells	Prat_886
537665	24850871	Q14680		MELK	HMEETPKRKGAKVFGSLERGLDKVITVLTRS	_VFGS(ph)LERGLDK_	S529	S529	1	H	C	profiling	T cells stimulated with PGE2	Treated(30min PGE2-MS2@ Jurkat T cells )	Label Free	Ti-IMAC	LTQ-Orbitrap Elite	18957	Diya	140123	[-0.6519475]	Raf_2804_102	Q14680	MELK	S529	Ws	PGE2(30min)-MS2@Jurkat T cells	Prat_886
554824	24850871	Q14680		MELK	DKLMTGVISPERRCRSVELDLNQAHMEETPK	_S(ph)VELDLNQAHMEETPK_	S505	S505	1	H	C	profiling	T cells stimulated with PGE2	Treated(5min PGE2-MS1@ Jurkat T cells )	Label Free	Ti-IMAC	LTQ-Orbitrap Elite	18957	Diya	140123	[]	Raf_2804_102	Q14680	MELK	S505	Ws	PGE2(5min)-MS1@Jurkat T cells	Prat_887
554827	24850871	Q14680		MELK	QASATPFTDIKSNNWSLEDVTASDKNYVAGL	_SNNWS(ph)LEDVTASDK_	S356	S356	1	H	C	profiling	T cells stimulated with PGE2	Treated(5min PGE2-MS1@ Jurkat T cells )	Label Free	Ti-IMAC	LTQ-Orbitrap Elite	18957	Diya	140123	[0.4381714]	Raf_2804_102	Q14680	MELK	S356	Ws	PGE2(5min)-MS1@Jurkat T cells	Prat_887
554828	24850871	Q14680		MELK	HMEETPKRKGAKVFGSLERGLDKVITVLTRS	_VFGS(ph)LERGLDK_	S529	S529	1	H	C	profiling	T cells stimulated with PGE2	Treated(5min PGE2-MS1@ Jurkat T cells )	Label Free	Ti-IMAC	LTQ-Orbitrap Elite	18957	Diya	140123	[]	Raf_2804_102	Q14680	MELK	S529	Ws	PGE2(5min)-MS1@Jurkat T cells	Prat_887
573008	24850871	Q14680		MELK	DKLMTGVISPERRCRSVELDLNQAHMEETPK	_S(ph)VELDLNQAHMEETPK_	S505	S505	1	H	C	profiling	T cells stimulated with PGE2	Treated(5min PGE2-MS2@ Jurkat T cells )	Label Free	Ti-IMAC	LTQ-Orbitrap Elite	18957	Diya	140123	[-0.1816969]	Raf_2804_102	Q14680	MELK	S505	Ws	PGE2(5min)-MS2@Jurkat T cells	Prat_888
573011	24850871	Q14680		MELK	QASATPFTDIKSNNWSLEDVTASDKNYVAGL	_SNNWS(ph)LEDVTASDK_	S356	S356	1	H	C	profiling	T cells stimulated with PGE2	Treated(5min PGE2-MS2@ Jurkat T cells )	Label Free	Ti-IMAC	LTQ-Orbitrap Elite	18957	Diya	140123	[0.2771854]	Raf_2804_102	Q14680	MELK	S356	Ws	PGE2(5min)-MS2@Jurkat T cells	Prat_888
573012	24850871	Q14680		MELK	HMEETPKRKGAKVFGSLERGLDKVITVLTRS	_VFGS(ph)LERGLDK_	S529	S529	1	H	C	profiling	T cells stimulated with PGE2	Treated(5min PGE2-MS2@ Jurkat T cells )	Label Free	Ti-IMAC	LTQ-Orbitrap Elite	18957	Diya	140123	[-0.5926747]	Raf_2804_102	Q14680	MELK	S529	Ws	PGE2(5min)-MS2@Jurkat T cells	Prat_888
592510	24850871	Q14680		MELK	DKLMTGVISPERRCRSVELDLNQAHMEETPK	_S(ph)VELDLNQAHMEETPK_	S505	S505	1	H	C	profiling	T cells stimulated with PGE2	Treated(60min PGE2-MS1@ Jurkat T cells )	Label Free	Ti-IMAC	LTQ-Orbitrap Elite	18957	Diya	140123	[]	Raf_2804_102	Q14680	MELK	S505	Ws	PGE2(60min)-MS1@Jurkat T cells	Prat_889
592513	24850871	Q14680		MELK	QASATPFTDIKSNNWSLEDVTASDKNYVAGL	_SNNWS(ph)LEDVTASDK_	S356	S356	1	H	C	profiling	T cells stimulated with PGE2	Treated(60min PGE2-MS1@ Jurkat T cells )	Label Free	Ti-IMAC	LTQ-Orbitrap Elite	18957	Diya	140123	[0.6012716]	Raf_2804_102	Q14680	MELK	S356	Ws	PGE2(60min)-MS1@Jurkat T cells	Prat_889
592514	24850871	Q14680		MELK	HMEETPKRKGAKVFGSLERGLDKVITVLTRS	_VFGS(ph)LERGLDK_	S529	S529	1	H	C	profiling	T cells stimulated with PGE2	Treated(60min PGE2-MS1@ Jurkat T cells )	Label Free	Ti-IMAC	LTQ-Orbitrap Elite	18957	Diya	140123	[]	Raf_2804_102	Q14680	MELK	S529	Ws	PGE2(60min)-MS1@Jurkat T cells	Prat_889
610779	24850871	Q14680		MELK	DKLMTGVISPERRCRSVELDLNQAHMEETPK	_S(ph)VELDLNQAHMEETPK_	S505	S505	1	H	C	profiling	T cells stimulated with PGE2	Treated(60min PGE2-MS2@ Jurkat T cells )	Label Free	Ti-IMAC	LTQ-Orbitrap Elite	18957	Diya	140123	[0.009030342]	Raf_2804_102	Q14680	MELK	S505	Ws	PGE2(60min)-MS2@Jurkat T cells	Prat_890
610782	24850871	Q14680		MELK	QASATPFTDIKSNNWSLEDVTASDKNYVAGL	_SNNWS(ph)LEDVTASDK_	S356	S356	1	H	C	profiling	T cells stimulated with PGE2	Treated(60min PGE2-MS2@ Jurkat T cells )	Label Free	Ti-IMAC	LTQ-Orbitrap Elite	18957	Diya	140123	[0.3420725]	Raf_2804_102	Q14680	MELK	S356	Ws	PGE2(60min)-MS2@Jurkat T cells	Prat_890
610783	24850871	Q14680		MELK	HMEETPKRKGAKVFGSLERGLDKVITVLTRS	_VFGS(ph)LERGLDK_	S529	S529	1	H	C	profiling	T cells stimulated with PGE2	Treated(60min PGE2-MS2@ Jurkat T cells )	Label Free	Ti-IMAC	LTQ-Orbitrap Elite	18957	Diya	140123	[-0.6826496]	Raf_2804_102	Q14680	MELK	S529	Ws	PGE2(60min)-MS2@Jurkat T cells	Prat_890
628010	24850871	Q14680		MELK	DKLMTGVISPERRCRSVELDLNQAHMEETPK	_S(ph)VELDLNQAHMEETPK_	S505	S505	1	H	C	profiling	T cells stimulated with PGE2	Untreated(0min PGE2-MS1@ Jurkat T cells )	Label Free	Ti-IMAC	LTQ-Orbitrap Elite	18957	Diya	140123	[]	Raf_2804_102	Q14680	MELK	S505	Ws	PGE2(0min)-MS1@Jurkat T cells	Prat_879
628013	24850871	Q14680		MELK	QASATPFTDIKSNNWSLEDVTASDKNYVAGL	_SNNWS(ph)LEDVTASDK_	S356	S356	1	H	C	profiling	T cells stimulated with PGE2	Untreated(0min PGE2-MS1@ Jurkat T cells )	Label Free	Ti-IMAC	LTQ-Orbitrap Elite	18957	Diya	140123	[0.7525434]	Raf_2804_102	Q14680	MELK	S356	Ws	PGE2(0min)-MS1@Jurkat T cells	Prat_879
628014	24850871	Q14680		MELK	HMEETPKRKGAKVFGSLERGLDKVITVLTRS	_VFGS(ph)LERGLDK_	S529	S529	1	H	C	profiling	T cells stimulated with PGE2	Untreated(0min PGE2-MS1@ Jurkat T cells )	Label Free	Ti-IMAC	LTQ-Orbitrap Elite	18957	Diya	140123	[]	Raf_2804_102	Q14680	MELK	S529	Ws	PGE2(0min)-MS1@Jurkat T cells	Prat_879
646234	24850871	Q14680		MELK	DKLMTGVISPERRCRSVELDLNQAHMEETPK	_S(ph)VELDLNQAHMEETPK_	S505	S505	1	H	C	profiling	T cells stimulated with PGE2	Untreated(0min PGE2-MS2@ Jurkat T cells )	Label Free	Ti-IMAC	LTQ-Orbitrap Elite	18957	Diya	140123	[-0.01833725]	Raf_2804_102	Q14680	MELK	S505	Ws	PGE2(0min)-MS2@Jurkat T cells	Prat_880
646237	24850871	Q14680		MELK	QASATPFTDIKSNNWSLEDVTASDKNYVAGL	_SNNWS(ph)LEDVTASDK_	S356	S356	1	H	C	profiling	T cells stimulated with PGE2	Untreated(0min PGE2-MS2@ Jurkat T cells )	Label Free	Ti-IMAC	LTQ-Orbitrap Elite	18957	Diya	140123	[0.5189786]	Raf_2804_102	Q14680	MELK	S356	Ws	PGE2(0min)-MS2@Jurkat T cells	Prat_880
646238	24850871	Q14680		MELK	HMEETPKRKGAKVFGSLERGLDKVITVLTRS	_VFGS(ph)LERGLDK_	S529	S529	1	H	C	profiling	T cells stimulated with PGE2	Untreated(0min PGE2-MS2@ Jurkat T cells )	Label Free	Ti-IMAC	LTQ-Orbitrap Elite	18957	Diya	140123	[-0.513495]	Raf_2804_102	Q14680	MELK	S529	Ws	PGE2(0min)-MS2@Jurkat T cells	Prat_880
724748	25002506	Q14680		MELK		VFGS(ph)LER	S 529	S529	1	H	C	Profiling	skin cancer	Treated (PD184352+ PMA-30min@HEK293 cells)	SILAC	TiO2	Orbitrap	14506	Diya	180123	['Present', 'Present', 'Present', 'Present', 'Present']	Uba_0803_05	Q14680	MELK	S529	Mode_Seq	PD184352+ PMA(30min)@HEK293 cells	Prat_835
724749	25002506	Q14680		MELK		S(ph)VELDLNQAHMEETPK	S 505	S505	1	H	C	Profiling	skin cancer	Treated (PD184352+ PMA-30min@HEK293 cells)	SILAC	TiO2	Orbitrap	14506	Diya	180123	['Present', 'Present', 'Present', 'Present', 'Present']	Uba_0803_05	Q14680	MELK	S505	Mode_Seq	PD184352+ PMA(30min)@HEK293 cells	Prat_835
739173	25002506	Q14680		MELK		VFGS(ph)LER	S 529	S529	1	H	C	Profiling	skin cancer	Treated (BI-D1870+ PMA-30min@HEK293 cells)	SILAC	TiO2	Orbitrap	14506	Diya	180123	['Present', 'Present', 'Present', 'Present', 'Present']	Uba_0803_05	Q14680	MELK	S529	Mode_Seq	BI-D1870+ PMA(30min)@HEK293 cells	Prat_98
739174	25002506	Q14680		MELK		S(ph)VELDLNQAHMEETPK	S 505	S505	1	H	C	Profiling	skin cancer	Treated (BI-D1870+ PMA-30min@HEK293 cells)	SILAC	TiO2	Orbitrap	14506	Diya	180123	['Present', 'Present', 'Present', 'Present', 'Present']	Uba_0803_05	Q14680	MELK	S505	Mode_Seq	BI-D1870+ PMA(30min)@HEK293 cells	Prat_98
753594	25002506	Q14680		MELK		VFGS(ph)LER	S 529	S529	1	H	C	Profiling	skin cancer	Treated (BI-D1870-2hr@A375 cells)	SILAC	TiO2	Orbitrap	14506	Diya	180123	['Present', 'Present', 'Present', 'Present', 'Present']	Uba_0803_05	Q14680	MELK	S529	Mode_Seq	BI-D1870(2h)@A375 cells	Prat_97
753595	25002506	Q14680		MELK		S(ph)VELDLNQAHMEETPK	S 505	S505	1	H	C	Profiling	skin cancer	Treated (BI-D1870-2hr@A375 cells)	SILAC	TiO2	Orbitrap	14506	Diya	180123	['Present', 'Present', 'Present', 'Present', 'Present']	Uba_0803_05	Q14680	MELK	S505	Mode_Seq	BI-D1870(2h)@A375 cells	Prat_97
768016	25002506	Q14680		MELK		VFGS(ph)LER	S 529	S529	1	H	C	Profiling	skin cancer	Treated (Control RNAi @A375 cells)	SILAC	TiO2	Orbitrap	14506	Diya	180123	['Present', 'Present', 'Present', 'Present', 'Present']	Uba_0803_05	Q14680	MELK	S529	Mode_Seq	Control RNAi@A375 cells	Prat_193
768017	25002506	Q14680		MELK		S(ph)VELDLNQAHMEETPK	S 505	S505	1	H	C	Profiling	skin cancer	Treated (Control RNAi @A375 cells)	SILAC	TiO2	Orbitrap	14506	Diya	180123	['Present', 'Present', 'Present', 'Present', 'Present']	Uba_0803_05	Q14680	MELK	S505	Mode_Seq	Control RNAi@A375 cells	Prat_193
782444	25002506	Q14680		MELK		VFGS(ph)LER	S 529	S529	1	H	C	Profiling	skin cancer	Treated (Control RNAi PMA-30min@HEK293 cells)	SILAC	TiO2	Orbitrap	14506	Diya	180123	['Present', 'Present', 'Present', 'Present', 'Present']	Uba_0803_05	Q14680	MELK	S529	Mode_Seq	Control RNAi + PMA(30min)@HEK293 cells	Prat_192
782445	25002506	Q14680		MELK		S(ph)VELDLNQAHMEETPK	S 505	S505	1	H	C	Profiling	skin cancer	Treated (Control RNAi PMA-30min@HEK293 cells)	SILAC	TiO2	Orbitrap	14506	Diya	180123	['Present', 'Present', 'Present', 'Present', 'Present']	Uba_0803_05	Q14680	MELK	S505	Mode_Seq	Control RNAi + PMA(30min)@HEK293 cells	Prat_192
796865	25002506	Q14680		MELK		VFGS(ph)LER	S 529	S529	1	H	C	Profiling	skin cancer	Treated (DMSO@A375 cells)	SILAC	TiO2	Orbitrap	14506	Diya	180123	['Present', 'Present', 'Present', 'Present', 'Present']	Uba_0803_05	Q14680	MELK	S529	Mode_Seq	DMSO@A375 cells	Prat_302
796866	25002506	Q14680		MELK		S(ph)VELDLNQAHMEETPK	S 505	S505	1	H	C	Profiling	skin cancer	Treated (DMSO@A375 cells)	SILAC	TiO2	Orbitrap	14506	Diya	180123	['Present', 'Present', 'Present', 'Present', 'Present']	Uba_0803_05	Q14680	MELK	S505	Mode_Seq	DMSO@A375 cells	Prat_302
811284	25002506	Q14680		MELK		VFGS(ph)LER	S 529	S529	1	H	C	Profiling	skin cancer	Treated (PD184352-2hr@A375 cells)	SILAC	TiO2	Orbitrap	14506	Diya	180123	['Present', 'Present', 'Present', 'Present', 'Present']	Uba_0803_05	Q14680	MELK	S529	Mode_Seq	PD184352(2h)@A375 cells	Prat_834
811285	25002506	Q14680		MELK		S(ph)VELDLNQAHMEETPK	S 505	S505	1	H	C	Profiling	skin cancer	Treated (PD184352-2hr@A375 cells)	SILAC	TiO2	Orbitrap	14506	Diya	180123	['Present', 'Present', 'Present', 'Present', 'Present']	Uba_0803_05	Q14680	MELK	S505	Mode_Seq	PD184352(2h)@A375 cells	Prat_834
825706	25002506	Q14680		MELK		VFGS(ph)LER	S 529	S529	1	H	C	Profiling	skin cancer	Treated (PMA-30min@HEK293 cells)	SILAC	TiO2	Orbitrap	14506	Diya	180123	['Present', 'Present', 'Present', 'Present', 'Present']	Uba_0803_05	Q14680	MELK	S529	Mode_Seq	PMA(30min)@HEK293 cells	Prat_910
825707	25002506	Q14680		MELK		S(ph)VELDLNQAHMEETPK	S 505	S505	1	H	C	Profiling	skin cancer	Treated (PMA-30min@HEK293 cells)	SILAC	TiO2	Orbitrap	14506	Diya	180123	['Present', 'Present', 'Present', 'Present', 'Present']	Uba_0803_05	Q14680	MELK	S505	Mode_Seq	PMA(30min)@HEK293 cells	Prat_910
840128	25002506	Q14680		MELK		VFGS(ph)LER	S 529	S529	1	H	C	Profiling	skin cancer	Treated (RSK1/2 RNAi @A375 cells)	SILAC	TiO2	Orbitrap	14506	Diya	180123	['Present', 'Present', 'Present', 'Present', 'Present']	Uba_0803_05	Q14680	MELK	S529	Mode_Seq	RSK1/2 RNAi@A375 cells	Prat_967
840129	25002506	Q14680		MELK		S(ph)VELDLNQAHMEETPK	S 505	S505	1	H	C	Profiling	skin cancer	Treated (RSK1/2 RNAi @A375 cells)	SILAC	TiO2	Orbitrap	14506	Diya	180123	['Present', 'Present', 'Present', 'Present', 'Present']	Uba_0803_05	Q14680	MELK	S505	Mode_Seq	RSK1/2 RNAi@A375 cells	Prat_967
854550	25002506	Q14680		MELK		VFGS(ph)LER	S 529	S529	1	H	C	Profiling	skin cancer	Treated (RSK1/2 RNAi PMA-30min@HEK293 cells)	SILAC	TiO2	Orbitrap	14506	Diya	180123	['Present', 'Present', 'Present', 'Present', 'Present']	Uba_0803_05	Q14680	MELK	S529	Mode_Seq	RSK1/2 RNAi + PMA (30min)@HEK293 cells	Prat_966
854551	25002506	Q14680		MELK		S(ph)VELDLNQAHMEETPK	S 505	S505	1	H	C	Profiling	skin cancer	Treated (RSK1/2 RNAi PMA-30min@HEK293 cells)	SILAC	TiO2	Orbitrap	14506	Diya	180123	['Present', 'Present', 'Present', 'Present', 'Present']	Uba_0803_05	Q14680	MELK	S505	Mode_Seq	RSK1/2 RNAi + PMA (30min)@HEK293 cells	Prat_966
865017	25003641	Q14680		MELK	DKLMTGVISPERRCRSVELDLNQAHMEETPK	S(ph)VELDLNQAHMEETPK	S 505	S505	1	H	C	Profiling	leukemia	Treated(DMSO@HL-60 cells)	SILAC	TiO2	Q Exactive	7275	Diya	110123	['Present', 'Present', 'Present', 'Present', 'Present', 'Present']	Uba_0903_10	Q14680	MELK	S505	Mode_Seq	DMSO@HL-60 cells	Prat_336
865181	25003641	Q14680		MELK	HMEETPKRKGAKVFGSLERGLDKVITVLTRS	VFGS(ph)LER	S 529	S529	1	H	C	Profiling	leukemia	Treated(DMSO@HL-60 cells)	SILAC	TiO2	Q Exactive	7275	Diya	110123	['Present', 'Present', 'Present', 'Present', 'Present', 'Present']	Uba_0903_10	Q14680	MELK	S529	Mode_Seq	DMSO@HL-60 cells	Prat_336
872016	25003641	Q14680		MELK	DKLMTGVISPERRCRSVELDLNQAHMEETPK	S(ph)VELDLNQAHMEETPK	S 505	S505	1	H	C	Profiling	leukemia	Treated(inhibitor-VE-821@HL-60 cells)	SILAC	TiO2	Q Exactive	7275	Diya	110123	['Present', 'Present', 'Present', 'Present', 'Present', 'Present']	Uba_0903_10	Q14680	MELK	S505	Mode_Seq	VE-821@HL-60 cells	Prat_1356
872180	25003641	Q14680		MELK	HMEETPKRKGAKVFGSLERGLDKVITVLTRS	VFGS(ph)LER	S 529	S529	1	H	C	Profiling	leukemia	Treated(inhibitor-VE-821@HL-60 cells)	SILAC	TiO2	Q Exactive	7275	Diya	110123	['Present', 'Present', 'Present', 'Present', 'Present', 'Present']	Uba_0903_10	Q14680	MELK	S529	Mode_Seq	VE-821@HL-60 cells	Prat_1356
878404	25056879	B7Z6Y0		MELK	FGSLERGLDKVITVLTRSKRKGSARDGPRRL		T348	T348	0.999999	H	C	Profiling	TGF-beta signaling	treated(stimulated TGF-b(10 min)@HaCaT cell line)	SILAC	TiO2	Q Exactive	13121	Spoorthi	100123	['Present', 'Present', 'Present', 'Present']	pri_1003_74	Q14680	MELK	T348	phospo_copy	TGF-b(10min)@HaCaT cell line	Prat_1181
878507	25056879	B7Z6Y0		MELK	HMEETPKRKGAKVFGSLERGLDKVITVLTRS		S335	S335	1	H	C	Profiling	TGF-beta signaling	treated(stimulated TGF-b(10 min)@HaCaT cell line)	SILAC	TiO2	Q Exactive	13121	Spoorthi	100123	['Present', 'Present', 'Present', 'Present']	pri_1003_74	Q14680	MELK	S335	phospo_copy	TGF-b(10min)@HaCaT cell line	Prat_1181
883657	25056879	B7Z6Y0		MELK	FGSLERGLDKVITVLTRSKRKGSARDGPRRL		T348	T348	0.999999	H	C	Profiling	TGF-beta signaling	treated(stimulated TGF-b(15 min)@HaCaT cell line)	SILAC	TiO2	Q Exactive	13121	Spoorthi	100123	['Present', 'Present', 'Present', 'Present']	pri_1003_74	Q14680	MELK	T348	phospo_copy	TGF-b(15min)@HaCaT cell line	Prat_1182
883760	25056879	B7Z6Y0		MELK	HMEETPKRKGAKVFGSLERGLDKVITVLTRS		S335	S335	1	H	C	Profiling	TGF-beta signaling	treated(stimulated TGF-b(15 min)@HaCaT cell line)	SILAC	TiO2	Q Exactive	13121	Spoorthi	100123	['Present', 'Present', 'Present', 'Present']	pri_1003_74	Q14680	MELK	S335	phospo_copy	TGF-b(15min)@HaCaT cell line	Prat_1182
888910	25056879	B7Z6Y0		MELK	FGSLERGLDKVITVLTRSKRKGSARDGPRRL		T348	T348	0.999999	H	C	Profiling	TGF-beta signaling	treated(stimulated TGF-b(20 min)@HaCaT cell line)	SILAC	TiO2	Q Exactive	13121	Spoorthi	100123	['Present', 'Present', 'Present', 'Present']	pri_1003_74	Q14680	MELK	T348	phospo_copy	TGF-b(20min)@HaCaT cell line	Prat_1183
889013	25056879	B7Z6Y0		MELK	HMEETPKRKGAKVFGSLERGLDKVITVLTRS		S335	S335	1	H	C	Profiling	TGF-beta signaling	treated(stimulated TGF-b(20 min)@HaCaT cell line)	SILAC	TiO2	Q Exactive	13121	Spoorthi	100123	['Present', 'Present', 'Present', 'Present']	pri_1003_74	Q14680	MELK	S335	phospo_copy	TGF-b(20min)@HaCaT cell line	Prat_1183
894164	25056879	B7Z6Y0		MELK	FGSLERGLDKVITVLTRSKRKGSARDGPRRL		T348	T348	0.999999	H	C	Profiling	TGF-beta signaling	treated(stimulated TGF-b(5min)@HaCaT cell line)	SILAC	TiO2	Q Exactive	13121	Spoorthi	100123	['Present', 'Present', 'Present', 'Present']	pri_1003_74	Q14680	MELK	T348	phospo_copy	TGF-b(5min)@HaCaT cell line	Prat_1184
894264	25056879	B7Z6Y0		MELK	HMEETPKRKGAKVFGSLERGLDKVITVLTRS		S335	S335	1	H	C	Profiling	TGF-beta signaling	treated(stimulated TGF-b(5min)@HaCaT cell line)	SILAC	TiO2	Q Exactive	13121	Spoorthi	100123	['Present', 'Present', 'Present', 'Present']	pri_1003_74	Q14680	MELK	S335	phospo_copy	TGF-b(5min)@HaCaT cell line	Prat_1184
921226	25159151	Q14680		MELK	RYTTPSKARNQCLKETPIKIPVNSTGTDKLM		T478	T478	1	H	C	Profiling	Cancer	Treated( Nocodazole@Hela cell line)	label-free	pY	Q Exactive	38069	Diya	50123	[0.0, 0.0, 0.0, 0.0]	uba_0703_01	Q14680	MELK	T478	Ws	Nocodazole(pY)@Hela cell line	Prat_797
921243	25159151	Q14680		MELK	SLERGLDKVITVLTRSKRKGSARDGPRRLKL		S544	S544	1	H	C	Profiling	Cancer	Treated( Nocodazole@Hela cell line)	label-free	pY	Q Exactive	38069	Diya	50123	[0.0, 0.0, 0.0, 0.0]	uba_0703_01	Q14680	MELK	S544	Ws	Nocodazole(pY)@Hela cell line	Prat_797
921279	25159151	Q14680		MELK	DKLMTGVISPERRCRSVELDLNQAHMEETPK		S505	S505	1	H	C	Profiling	Cancer	Treated( Nocodazole@Hela cell line)	label-free	pY	Q Exactive	38069	Diya	50123	[0.0, 0.0, 0.0, 0.0]	uba_0703_01	Q14680	MELK	S505	Ws	Nocodazole(pY)@Hela cell line	Prat_797
921282	25159151	Q14680		MELK	FGSLERGLDKVITVLTRSKRKGSARDGPRRL		T542	T542	1	H	C	Profiling	Cancer	Treated( Nocodazole@Hela cell line)	label-free	pY	Q Exactive	38069	Diya	50123	[0.0, 0.0, 0.0, 0.0]	uba_0703_01	Q14680	MELK	T542	Ws	Nocodazole(pY)@Hela cell line	Prat_797
921381	25159151	Q14680		MELK	KTPVNKNQHKREILTTPNRYTTPSKARNQCL		T460	T460	0.985374	H	C	Profiling	Cancer	Treated( Nocodazole@Hela cell line)	label-free	pY	Q Exactive	38069	Diya	50123	[0.0, 0.0, 0.0, 0.0]	uba_0703_01	Q14680	MELK	T460	Ws	Nocodazole(pY)@Hela cell line	Prat_797
921385	25159151	Q14680		MELK	AATPRTSQFTKYWTESNGVESKSLTPALCRT		S400	S400	0.996878	H	C	Profiling	Cancer	Treated( Nocodazole@Hela cell line)	label-free	pY	Q Exactive	38069	Diya	50123	[0.0, 0.0, 0.0, 0.0]	uba_0703_01	Q14680	MELK	S400	Ws	Nocodazole(pY)@Hela cell line	Prat_797
921415	25159151	Q14680		MELK	TKYWTESNGVESKSLTPALCRTPANKLKNKE		T409	T409	1	H	C	Profiling	Cancer	Treated( Nocodazole@Hela cell line)	label-free	pY	Q Exactive	38069	Diya	50123	[0.0, 0.0, 0.0, 0.0]	uba_0703_01	Q14680	MELK	T409	Ws	Nocodazole(pY)@Hela cell line	Prat_797
921511	25159151	Q14680		MELK	SAVKNEEYFMFPEPKTPVNKNQHKREILTTP		T446	T446	0.999972	H	C	Profiling	Cancer	Treated( Nocodazole@Hela cell line)	label-free	pY	Q Exactive	38069	Diya	50123	[0.0, 0.0, 0.0, 0.0]	uba_0703_01	Q14680	MELK	T446	Ws	Nocodazole(pY)@Hela cell line	Prat_797
921530	25159151	Q14680		MELK	SNGVESKSLTPALCRTPANKLKNKENVYTPK		T415	T415	1	H	C	Profiling	Cancer	Treated( Nocodazole@Hela cell line)	label-free	pY	Q Exactive	38069	Diya	50123	[0.0, 0.0, 0.0, 0.0]	uba_0703_01	Q14680	MELK	T415	Ws	Nocodazole(pY)@Hela cell line	Prat_797
921671	25159151	Q14680		MELK	QFTKYWTESNGVESKSLTPALCRTPANKLKN		S407	S407	1	H	C	Profiling	Cancer	Treated( Nocodazole@Hela cell line)	label-free	pY	Q Exactive	38069	Diya	50123	[0.0, 0.0, 0.0, 0.0]	uba_0703_01	Q14680	MELK	S407	Ws	Nocodazole(pY)@Hela cell line	Prat_797
921739	25159151	Q14680		MELK	PVNSTGTDKLMTGVISPERRCRSVELDLNQA		S498	S498	1	H	C	Profiling	Cancer	Treated( Nocodazole@Hela cell line)	label-free	pY	Q Exactive	38069	Diya	50123	[0.0, 0.0, 0.0, 0.0]	uba_0703_01	Q14680	MELK	S498	Ws	Nocodazole(pY)@Hela cell line	Prat_797
921777	25159151	Q14680		MELK	QASATPFTDIKSNNWSLEDVTASDKNYVAGL		S356	S356	1	H	C	Profiling	Cancer	Treated( Nocodazole@Hela cell line)	label-free	pY	Q Exactive	38069	Diya	50123	[0.0, 0.0, 0.0, 0.0]	uba_0703_01	Q14680	MELK	S356	Ws	Nocodazole(pY)@Hela cell line	Prat_797
921931	25159151	Q14680		MELK	HMEETPKRKGAKVFGSLERGLDKVITVLTRS		S529	S529	1	H	C	Profiling	Cancer	Treated( Nocodazole@Hela cell line)	label-free	pY	Q Exactive	38069	Diya	50123	[0.0, 0.0, 0.0, 0.0]	uba_0703_01	Q14680	MELK	S529	Ws	Nocodazole(pY)@Hela cell line	Prat_797
921932	25159151	Q14680		MELK	CRSVELDLNQAHMEETPKRKGAKVFGSLERG		T518	T518	1	H	C	Profiling	Cancer	Treated( Nocodazole@Hela cell line)	label-free	pY	Q Exactive	38069	Diya	50123	[0.0, 0.0, 0.0, 0.0]	uba_0703_01	Q14680	MELK	T518	Ws	Nocodazole(pY)@Hela cell line	Prat_797
922133	25159151	Q14680		MELK	KENVYTPKSAVKNEEYFMFPEPKTPVNKNQH		Y438	Y438	1	H	C	Profiling	Cancer	Treated( Nocodazole@Hela cell line)	label-free	pY	Q Exactive	38069	Diya	50123	[0.0, 0.0, 0.0, 0.0]	uba_0703_01	Q14680	MELK	Y438	Ws	Nocodazole(pY)@Hela cell line	Prat_797
951648	25159151	Q14680		MELK	RYTTPSKARNQCLKETPIKIPVNSTGTDKLM		T478	T478	1	H	C	Profiling	Cancer	Treated( pervanadate@Hela cell line)	label-free	pY	Q Exactive	38069	Diya	50123	[0.0, 0.0, 0.0, 0.0]	uba_0703_01	Q14680	MELK	T478	Ws	Pervanadate@Hela cell line_25159151	Prat_845
951664	25159151	Q14680		MELK	SLERGLDKVITVLTRSKRKGSARDGPRRLKL		S544	S544	1	H	C	Profiling	Cancer	Treated( pervanadate@Hela cell line)	label-free	pY	Q Exactive	38069	Diya	50123	[0.0, 0.0, 0.0, 0.0]	uba_0703_01	Q14680	MELK	S544	Ws	Pervanadate@Hela cell line_25159151	Prat_845
951701	25159151	Q14680		MELK	DKLMTGVISPERRCRSVELDLNQAHMEETPK		S505	S505	1	H	C	Profiling	Cancer	Treated( pervanadate@Hela cell line)	label-free	pY	Q Exactive	38069	Diya	50123	[0.0, 0.0, 0.0, 0.0]	uba_0703_01	Q14680	MELK	S505	Ws	Pervanadate@Hela cell line_25159151	Prat_845
951704	25159151	Q14680		MELK	FGSLERGLDKVITVLTRSKRKGSARDGPRRL		T542	T542	1	H	C	Profiling	Cancer	Treated( pervanadate@Hela cell line)	label-free	pY	Q Exactive	38069	Diya	50123	[0.0, 0.0, 0.0, 0.0]	uba_0703_01	Q14680	MELK	T542	Ws	Pervanadate@Hela cell line_25159151	Prat_845
951802	25159151	Q14680		MELK	KTPVNKNQHKREILTTPNRYTTPSKARNQCL		T460	T460	0.985374	H	C	Profiling	Cancer	Treated( pervanadate@Hela cell line)	label-free	pY	Q Exactive	38069	Diya	50123	[0.0, 0.0, 0.0, 0.0]	uba_0703_01	Q14680	MELK	T460	Ws	Pervanadate@Hela cell line_25159151	Prat_845
951805	25159151	Q14680		MELK	AATPRTSQFTKYWTESNGVESKSLTPALCRT		S400	S400	0.996878	H	C	Profiling	Cancer	Treated( pervanadate@Hela cell line)	label-free	pY	Q Exactive	38069	Diya	50123	[0.0, 0.0, 0.0, 0.0]	uba_0703_01	Q14680	MELK	S400	Ws	Pervanadate@Hela cell line_25159151	Prat_845
951836	25159151	Q14680		MELK	TKYWTESNGVESKSLTPALCRTPANKLKNKE		T409	T409	1	H	C	Profiling	Cancer	Treated( pervanadate@Hela cell line)	label-free	pY	Q Exactive	38069	Diya	50123	[0.0, 0.0, 0.0, 0.0]	uba_0703_01	Q14680	MELK	T409	Ws	Pervanadate@Hela cell line_25159151	Prat_845
951932	25159151	Q14680		MELK	SAVKNEEYFMFPEPKTPVNKNQHKREILTTP		T446	T446	0.999972	H	C	Profiling	Cancer	Treated( pervanadate@Hela cell line)	label-free	pY	Q Exactive	38069	Diya	50123	[0.0, 0.0, 0.0, 0.0]	uba_0703_01	Q14680	MELK	T446	Ws	Pervanadate@Hela cell line_25159151	Prat_845
951950	25159151	Q14680		MELK	SNGVESKSLTPALCRTPANKLKNKENVYTPK		T415	T415	1	H	C	Profiling	Cancer	Treated( pervanadate@Hela cell line)	label-free	pY	Q Exactive	38069	Diya	50123	[0.0, 0.0, 0.0, 0.0]	uba_0703_01	Q14680	MELK	T415	Ws	Pervanadate@Hela cell line_25159151	Prat_845
952091	25159151	Q14680		MELK	QFTKYWTESNGVESKSLTPALCRTPANKLKN		S407	S407	1	H	C	Profiling	Cancer	Treated( pervanadate@Hela cell line)	label-free	pY	Q Exactive	38069	Diya	50123	[0.0, 0.0, 0.0, 0.0]	uba_0703_01	Q14680	MELK	S407	Ws	Pervanadate@Hela cell line_25159151	Prat_845
952159	25159151	Q14680		MELK	PVNSTGTDKLMTGVISPERRCRSVELDLNQA		S498	S498	1	H	C	Profiling	Cancer	Treated( pervanadate@Hela cell line)	label-free	pY	Q Exactive	38069	Diya	50123	[0.0, 0.0, 0.0, 0.0]	uba_0703_01	Q14680	MELK	S498	Ws	Pervanadate@Hela cell line_25159151	Prat_845
952196	25159151	Q14680		MELK	QASATPFTDIKSNNWSLEDVTASDKNYVAGL		S356	S356	1	H	C	Profiling	Cancer	Treated( pervanadate@Hela cell line)	label-free	pY	Q Exactive	38069	Diya	50123	[0.0, 0.0, 0.0, 0.0]	uba_0703_01	Q14680	MELK	S356	Ws	Pervanadate@Hela cell line_25159151	Prat_845
952351	25159151	Q14680		MELK	HMEETPKRKGAKVFGSLERGLDKVITVLTRS		S529	S529	1	H	C	Profiling	Cancer	Treated( pervanadate@Hela cell line)	label-free	pY	Q Exactive	38069	Diya	50123	[0.0, 0.0, 0.0, 0.0]	uba_0703_01	Q14680	MELK	S529	Ws	Pervanadate@Hela cell line_25159151	Prat_845
952352	25159151	Q14680		MELK	CRSVELDLNQAHMEETPKRKGAKVFGSLERG		T518	T518	1	H	C	Profiling	Cancer	Treated( pervanadate@Hela cell line)	label-free	pY	Q Exactive	38069	Diya	50123	[0.0, 0.0, 0.0, 0.0]	uba_0703_01	Q14680	MELK	T518	Ws	Pervanadate@Hela cell line_25159151	Prat_845
952554	25159151	Q14680		MELK	KENVYTPKSAVKNEEYFMFPEPKTPVNKNQH		Y438	Y438	1	H	C	Profiling	Cancer	Treated( pervanadate@Hela cell line)	label-free	pY	Q Exactive	38069	Diya	50123	[31780000.0, 50089000.0, 38794000.0, 38403000.0]	uba_0703_01	Q14680	MELK	Y438	Ws	Pervanadate@Hela cell line_25159151	Prat_845
982969	25159151	Q14680		MELK	RYTTPSKARNQCLKETPIKIPVNSTGTDKLM		T478	T478	1	H	C	Profiling	Cancer	Treated(EGF-15min@HeLa cell line)	label-free	TiO2	Q Exactive mass spectrometer	38069	Diya	50123	[0, 0, 0, 0, 'Yes', 'Yes']	Uba_0903_10	Q14680	MELK	T478	Ws	EGF(15min)@HeLa cell line	Prat_412
982972	25159151	Q14680		MELK	SLERGLDKVITVLTRSKRKGSARDGPRRLKL		S544	S544	1	H	C	Profiling	Cancer	Treated(EGF-15min@HeLa cell line)	label-free	TiO2	Q Exactive mass spectrometer	38069	Diya	50123	[11974000, 0, 0, 0, 'Yes', 'Yes']	Uba_0903_10	Q14680	MELK	S544	Ws	EGF(15min)@HeLa cell line	Prat_412
982993	25159151	Q14680		MELK	DKLMTGVISPERRCRSVELDLNQAHMEETPK		S505	S505	1	H	C	Profiling	Cancer	Treated(EGF-15min@HeLa cell line)	label-free	TiO2	Q Exactive mass spectrometer	38069	Diya	50123	[29110000, 21373000, 0, 81303000, 'Yes', 'Yes']	Uba_0903_10	Q14680	MELK	S505	Ws	EGF(15min)@HeLa cell line	Prat_412
983027	25159151	Q14680		MELK	FGSLERGLDKVITVLTRSKRKGSARDGPRRL		T542	T542	1	H	C	Profiling	Cancer	Treated(EGF-15min@HeLa cell line)	label-free	TiO2	Q Exactive mass spectrometer	38069	Diya	50123	[11974000, 0, 0, 0, 'Yes', 'Yes']	Uba_0903_10	Q14680	MELK	T542	Ws	EGF(15min)@HeLa cell line	Prat_412
983121	25159151	Q14680		MELK	KTPVNKNQHKREILTTPNRYTTPSKARNQCL		T460	T460	0.985374	H	C	Profiling	Cancer	Treated(EGF-15min@HeLa cell line)	label-free	TiO2	Q Exactive mass spectrometer	38069	Diya	50123	[60963000, 50174000, 0, 0, 'Yes', 'Yes']	Uba_0903_10	Q14680	MELK	T460	Ws	EGF(15min)@HeLa cell line	Prat_412
983142	25159151	Q14680		MELK	AATPRTSQFTKYWTESNGVESKSLTPALCRT		S400	S400	0.996878	H	C	Profiling	Cancer	Treated(EGF-15min@HeLa cell line)	label-free	TiO2	Q Exactive mass spectrometer	38069	Diya	50123	[0, 0, 0, 0, 'Yes', 'Yes']	Uba_0903_10	Q14680	MELK	S400	Ws	EGF(15min)@HeLa cell line	Prat_412
983168	25159151	Q14680		MELK	TKYWTESNGVESKSLTPALCRTPANKLKNKE		T409	T409	1	H	C	Profiling	Cancer	Treated(EGF-15min@HeLa cell line)	label-free	TiO2	Q Exactive mass spectrometer	38069	Diya	50123	[32736000, 30730000, 55847000, 77208000, 'Yes', 'Yes']	Uba_0903_10	Q14680	MELK	T409	Ws	EGF(15min)@HeLa cell line	Prat_412
983262	25159151	Q14680		MELK	SAVKNEEYFMFPEPKTPVNKNQHKREILTTP		T446	T446	0.999972	H	C	Profiling	Cancer	Treated(EGF-15min@HeLa cell line)	label-free	TiO2	Q Exactive mass spectrometer	38069	Diya	50123	[0, 0, 0, 0, 'Yes', 'Yes']	Uba_0903_10	Q14680	MELK	T446	Ws	EGF(15min)@HeLa cell line	Prat_412
983300	25159151	Q14680		MELK	SNGVESKSLTPALCRTPANKLKNKENVYTPK		T415	T415	1	H	C	Profiling	Cancer	Treated(EGF-15min@HeLa cell line)	label-free	TiO2	Q Exactive mass spectrometer	38069	Diya	50123	[32736000, 30730000, 67986000, 77208000, 'Yes', 'Yes']	Uba_0903_10	Q14680	MELK	T415	Ws	EGF(15min)@HeLa cell line	Prat_412
983428	25159151	Q14680		MELK	QFTKYWTESNGVESKSLTPALCRTPANKLKN		S407	S407	1	H	C	Profiling	Cancer	Treated(EGF-15min@HeLa cell line)	label-free	TiO2	Q Exactive mass spectrometer	38069	Diya	50123	[0, 0, 0, 0, 'Yes', 'Yes']	Uba_0903_10	Q14680	MELK	S407	Ws	EGF(15min)@HeLa cell line	Prat_412
983520	25159151	Q14680		MELK	PVNSTGTDKLMTGVISPERRCRSVELDLNQA		S498	S498	1	H	C	Profiling	Cancer	Treated(EGF-15min@HeLa cell line)	label-free	TiO2	Q Exactive mass spectrometer	38069	Diya	50123	[8132000, 0, 0, 16769000, 'Yes', 'Yes']	Uba_0903_10	Q14680	MELK	S498	Ws	EGF(15min)@HeLa cell line	Prat_412
983527	25159151	Q14680		MELK	QASATPFTDIKSNNWSLEDVTASDKNYVAGL		S356	S356	1	H	C	Profiling	Cancer	Treated(EGF-15min@HeLa cell line)	label-free	TiO2	Q Exactive mass spectrometer	38069	Diya	50123	[7616200, 0, 0, 0, 'Yes', 'Yes']	Uba_0903_10	Q14680	MELK	S356	Ws	EGF(15min)@HeLa cell line	Prat_412
983686	25159151	Q14680		MELK	HMEETPKRKGAKVFGSLERGLDKVITVLTRS		S529	S529	1	H	C	Profiling	Cancer	Treated(EGF-15min@HeLa cell line)	label-free	TiO2	Q Exactive mass spectrometer	38069	Diya	50123	[86822000, 90807000, 49141000, 255170000, 'Yes', 'Yes']	Uba_0903_10	Q14680	MELK	S529	Ws	EGF(15min)@HeLa cell line	Prat_412
983687	25159151	Q14680		MELK	CRSVELDLNQAHMEETPKRKGAKVFGSLERG		T518	T518	1	H	C	Profiling	Cancer	Treated(EGF-15min@HeLa cell line)	label-free	TiO2	Q Exactive mass spectrometer	38069	Diya	50123	[0, 0, 0, 0, 'Yes', 'Yes']	Uba_0903_10	Q14680	MELK	T518	Ws	EGF(15min)@HeLa cell line	Prat_412
983937	25159151	Q14680		MELK	KENVYTPKSAVKNEEYFMFPEPKTPVNKNQH		Y438	Y438	1	H	C	Profiling	Cancer	Treated(EGF-15min@HeLa cell line)	label-free	TiO2	Q Exactive mass spectrometer	38069	Diya	50123	[0, 0, 0, 0, 'Yes', 'Yes']	Uba_0903_10	Q14680	MELK	Y438	Ws	EGF(15min)@HeLa cell line	Prat_412
1014381	25159151	Q14680		MELK	RYTTPSKARNQCLKETPIKIPVNSTGTDKLM		T478	T478	1	H	C	Profiling	Cancer	Treated(EGF-5min@Hela cell line)	label-free	pY	Q Exactive	38069	Diya	50123	[5840200000.0, 0.0, 0.0, 0.0]	uba_0703_01	Q14680	MELK	T478	Ws	EGF(5min)@HeLa cell line	Prat_414
1014396	25159151	Q14680		MELK	SLERGLDKVITVLTRSKRKGSARDGPRRLKL		S544	S544	1	H	C	Profiling	Cancer	Treated(EGF-5min@Hela cell line)	label-free	pY	Q Exactive	38069	Diya	50123	[2105900000.0, 0.0, 0.0, 0.0]	uba_0703_01	Q14680	MELK	S544	Ws	EGF(5min)@HeLa cell line	Prat_414
1014431	25159151	Q14680		MELK	DKLMTGVISPERRCRSVELDLNQAHMEETPK		S505	S505	1	H	C	Profiling	Cancer	Treated(EGF-5min@Hela cell line)	label-free	pY	Q Exactive	38069	Diya	50123	[1343500000.0, 0.0, 0.0, 0.0]	uba_0703_01	Q14680	MELK	S505	Ws	EGF(5min)@HeLa cell line	Prat_414
1014434	25159151	Q14680		MELK	FGSLERGLDKVITVLTRSKRKGSARDGPRRL		T542	T542	1	H	C	Profiling	Cancer	Treated(EGF-5min@Hela cell line)	label-free	pY	Q Exactive	38069	Diya	50123	[2105900000.0, 0.0, 0.0, 0.0]	uba_0703_01	Q14680	MELK	T542	Ws	EGF(5min)@HeLa cell line	Prat_414
1014534	25159151	Q14680		MELK	KTPVNKNQHKREILTTPNRYTTPSKARNQCL		T460	T460	0.985374	H	C	Profiling	Cancer	Treated(EGF-5min@Hela cell line)	label-free	pY	Q Exactive	38069	Diya	50123	[18895000000.0, 0.0, 0.0, 0.0]	uba_0703_01	Q14680	MELK	T460	Ws	EGF(5min)@HeLa cell line	Prat_414
1014537	25159151	Q14680		MELK	AATPRTSQFTKYWTESNGVESKSLTPALCRT		S400	S400	0.996878	H	C	Profiling	Cancer	Treated(EGF-5min@Hela cell line)	label-free	pY	Q Exactive	38069	Diya	50123	[35693000.0, 0.0, 0.0, 0.0]	uba_0703_01	Q14680	MELK	S400	Ws	EGF(5min)@HeLa cell line	Prat_414
1014571	25159151	Q14680		MELK	TKYWTESNGVESKSLTPALCRTPANKLKNKE		T409	T409	1	H	C	Profiling	Cancer	Treated(EGF-5min@Hela cell line)	label-free	pY	Q Exactive	38069	Diya	50123	[6648700000.0, 0.0, 0.0, 0.0]	uba_0703_01	Q14680	MELK	T409	Ws	EGF(5min)@HeLa cell line	Prat_414
1014667	25159151	Q14680		MELK	SAVKNEEYFMFPEPKTPVNKNQHKREILTTP		T446	T446	0.999972	H	C	Profiling	Cancer	Treated(EGF-5min@Hela cell line)	label-free	pY	Q Exactive	38069	Diya	50123	[230680000.0, 0.0, 0.0, 0.0]	uba_0703_01	Q14680	MELK	T446	Ws	EGF(5min)@HeLa cell line	Prat_414
1014686	25159151	Q14680		MELK	SNGVESKSLTPALCRTPANKLKNKENVYTPK		T415	T415	1	H	C	Profiling	Cancer	Treated(EGF-5min@Hela cell line)	label-free	pY	Q Exactive	38069	Diya	50123	[7080700000.0, 0.0, 0.0, 0.0]	uba_0703_01	Q14680	MELK	T415	Ws	EGF(5min)@HeLa cell line	Prat_414
1014827	25159151	Q14680		MELK	QFTKYWTESNGVESKSLTPALCRTPANKLKN		S407	S407	1	H	C	Profiling	Cancer	Treated(EGF-5min@Hela cell line)	label-free	pY	Q Exactive	38069	Diya	50123	[67118000.0, 0.0, 0.0, 0.0]	uba_0703_01	Q14680	MELK	S407	Ws	EGF(5min)@HeLa cell line	Prat_414
1014897	25159151	Q14680		MELK	PVNSTGTDKLMTGVISPERRCRSVELDLNQA		S498	S498	1	H	C	Profiling	Cancer	Treated(EGF-5min@Hela cell line)	label-free	pY	Q Exactive	38069	Diya	50123	[1977400000.0, 0.0, 0.0, 0.0]	uba_0703_01	Q14680	MELK	S498	Ws	EGF(5min)@HeLa cell line	Prat_414
1014933	25159151	Q14680		MELK	QASATPFTDIKSNNWSLEDVTASDKNYVAGL		S356	S356	1	H	C	Profiling	Cancer	Treated(EGF-5min@Hela cell line)	label-free	pY	Q Exactive	38069	Diya	50123	[2538800000.0, 0.0, 0.0, 0.0]	uba_0703_01	Q14680	MELK	S356	Ws	EGF(5min)@HeLa cell line	Prat_414
1015087	25159151	Q14680		MELK	HMEETPKRKGAKVFGSLERGLDKVITVLTRS		S529	S529	1	H	C	Profiling	Cancer	Treated(EGF-5min@Hela cell line)	label-free	pY	Q Exactive	38069	Diya	50123	[4382600000.0, 0.0, 0.0, 0.0]	uba_0703_01	Q14680	MELK	S529	Ws	EGF(5min)@HeLa cell line	Prat_414
1015088	25159151	Q14680		MELK	CRSVELDLNQAHMEETPKRKGAKVFGSLERG		T518	T518	1	H	C	Profiling	Cancer	Treated(EGF-5min@Hela cell line)	label-free	pY	Q Exactive	38069	Diya	50123	[2208400000.0, 0.0, 0.0, 0.0]	uba_0703_01	Q14680	MELK	T518	Ws	EGF(5min)@HeLa cell line	Prat_414
1015289	25159151	Q14680		MELK	KENVYTPKSAVKNEEYFMFPEPKTPVNKNQH		Y438	Y438	1	H	C	Profiling	Cancer	Treated(EGF-5min@Hela cell line)	label-free	pY	Q Exactive	38069	Diya	50123	[278280000.0, 0.0, 4914700.0, 5646600.0]	uba_0703_01	Q14680	MELK	Y438	Ws	EGF(5min)@HeLa cell line	Prat_414
1045704	25159151	Q14680		MELK	RYTTPSKARNQCLKETPIKIPVNSTGTDKLM		T478	T478	1	H	C	Profiling	Cancer	Treated(Nocodazole@HeLa cell line)	label-free	TiO2	Q Exactive mass spectrometer	38069	Diya	50123	[846090000, 1442900000, 145300000, 1414900000, 'Yes', 'Yes']	Uba_0903_10	Q14680	MELK	T478	Ws	Nocodazole(TiO2)@Hela cell line	Prat_798
1045707	25159151	Q14680		MELK	SLERGLDKVITVLTRSKRKGSARDGPRRLKL		S544	S544	1	H	C	Profiling	Cancer	Treated(Nocodazole@HeLa cell line)	label-free	TiO2	Q Exactive mass spectrometer	38069	Diya	50123	[420840000, 235280000, 870450000, 450210000, 'Yes', 'Yes']	Uba_0903_10	Q14680	MELK	S544	Ws	Nocodazole(TiO2)@Hela cell line	Prat_798
1045727	25159151	Q14680		MELK	DKLMTGVISPERRCRSVELDLNQAHMEETPK		S505	S505	1	H	C	Profiling	Cancer	Treated(Nocodazole@HeLa cell line)	label-free	TiO2	Q Exactive mass spectrometer	38069	Diya	50123	[0, 0, 16653000, 13883000, 'Yes', 'Yes']	Uba_0903_10	Q14680	MELK	S505	Ws	Nocodazole(TiO2)@Hela cell line	Prat_798
1045762	25159151	Q14680		MELK	FGSLERGLDKVITVLTRSKRKGSARDGPRRL		T542	T542	1	H	C	Profiling	Cancer	Treated(Nocodazole@HeLa cell line)	label-free	TiO2	Q Exactive mass spectrometer	38069	Diya	50123	[420840000, 235280000, 870450000, 450210000, 'Yes', 'Yes']	Uba_0903_10	Q14680	MELK	T542	Ws	Nocodazole(TiO2)@Hela cell line	Prat_798
1045856	25159151	Q14680		MELK	KTPVNKNQHKREILTTPNRYTTPSKARNQCL		T460	T460	0.985374	H	C	Profiling	Cancer	Treated(Nocodazole@HeLa cell line)	label-free	TiO2	Q Exactive mass spectrometer	38069	Diya	50123	[883990000, 1517117000, 62299000, 1390650000, 'Yes', 'Yes']	Uba_0903_10	Q14680	MELK	T460	Ws	Nocodazole(TiO2)@Hela cell line	Prat_798
1045877	25159151	Q14680		MELK	AATPRTSQFTKYWTESNGVESKSLTPALCRT		S400	S400	0.996878	H	C	Profiling	Cancer	Treated(Nocodazole@HeLa cell line)	label-free	TiO2	Q Exactive mass spectrometer	38069	Diya	50123	[0, 0, 35693000, 0, 'Yes', 'Yes']	Uba_0903_10	Q14680	MELK	S400	Ws	Nocodazole(TiO2)@Hela cell line	Prat_798
1045903	25159151	Q14680		MELK	TKYWTESNGVESKSLTPALCRTPANKLKNKE		T409	T409	1	H	C	Profiling	Cancer	Treated(Nocodazole@HeLa cell line)	label-free	TiO2	Q Exactive mass spectrometer	38069	Diya	50123	[849430000, 477860000, 1028000000, 627780000, 'Yes', 'Yes']	Uba_0903_10	Q14680	MELK	T409	Ws	Nocodazole(TiO2)@Hela cell line	Prat_798
1045997	25159151	Q14680		MELK	SAVKNEEYFMFPEPKTPVNKNQHKREILTTP		T446	T446	0.999972	H	C	Profiling	Cancer	Treated(Nocodazole@HeLa cell line)	label-free	TiO2	Q Exactive mass spectrometer	38069	Diya	50123	[73652000, 52855000, 0, 104170000, 'Yes', 'Yes']	Uba_0903_10	Q14680	MELK	T446	Ws	Nocodazole(TiO2)@Hela cell line	Prat_798
1046036	25159151	Q14680		MELK	SNGVESKSLTPALCRTPANKLKNKENVYTPK		T415	T415	1	H	C	Profiling	Cancer	Treated(Nocodazole@HeLa cell line)	label-free	TiO2	Q Exactive mass spectrometer	38069	Diya	50123	[942863000, 574727000, 1028000000, 771650000, 'Yes', 'Yes']	Uba_0903_10	Q14680	MELK	T415	Ws	Nocodazole(TiO2)@Hela cell line	Prat_798
1046164	25159151	Q14680		MELK	QFTKYWTESNGVESKSLTPALCRTPANKLKN		S407	S407	1	H	C	Profiling	Cancer	Treated(Nocodazole@HeLa cell line)	label-free	TiO2	Q Exactive mass spectrometer	38069	Diya	50123	[0, 28958000, 38160000, 0, 'Yes', 'Yes']	Uba_0903_10	Q14680	MELK	S407	Ws	Nocodazole(TiO2)@Hela cell line	Prat_798
1046255	25159151	Q14680		MELK	PVNSTGTDKLMTGVISPERRCRSVELDLNQA		S498	S498	1	H	C	Profiling	Cancer	Treated(Nocodazole@HeLa cell line)	label-free	TiO2	Q Exactive mass spectrometer	38069	Diya	50123	[106430000, 140500000, 115610000, 128510000, 'Yes', 'Yes']	Uba_0903_10	Q14680	MELK	S498	Ws	Nocodazole(TiO2)@Hela cell line	Prat_798
1046263	25159151	Q14680		MELK	QASATPFTDIKSNNWSLEDVTASDKNYVAGL		S356	S356	1	H	C	Profiling	Cancer	Treated(Nocodazole@HeLa cell line)	label-free	TiO2	Q Exactive mass spectrometer	38069	Diya	50123	[190520000, 665232000, 490697000, 407052000, 'Yes', 'Yes']	Uba_0903_10	Q14680	MELK	S356	Ws	Nocodazole(TiO2)@Hela cell line	Prat_798
1046422	25159151	Q14680		MELK	HMEETPKRKGAKVFGSLERGLDKVITVLTRS		S529	S529	1	H	C	Profiling	Cancer	Treated(Nocodazole@HeLa cell line)	label-free	TiO2	Q Exactive mass spectrometer	38069	Diya	50123	[0, 0, 0, 0, 'Yes', 'Yes']	Uba_0903_10	Q14680	MELK	S529	Ws	Nocodazole(TiO2)@Hela cell line	Prat_798
1046423	25159151	Q14680		MELK	CRSVELDLNQAHMEETPKRKGAKVFGSLERG		T518	T518	1	H	C	Profiling	Cancer	Treated(Nocodazole@HeLa cell line)	label-free	TiO2	Q Exactive mass spectrometer	38069	Diya	50123	[150670000, 116770000, 336453000, 256693000, 'Yes', 'Yes']	Uba_0903_10	Q14680	MELK	T518	Ws	Nocodazole(TiO2)@Hela cell line	Prat_798
1046673	25159151	Q14680		MELK	KENVYTPKSAVKNEEYFMFPEPKTPVNKNQH		Y438	Y438	1	H	C	Profiling	Cancer	Treated(Nocodazole@HeLa cell line)	label-free	TiO2	Q Exactive mass spectrometer	38069	Diya	50123	[0, 0, 0, 0, 'Yes', 'Yes']	Uba_0903_10	Q14680	MELK	Y438	Ws	Nocodazole(TiO2)@Hela cell line	Prat_798
1096207	25159151	Q14680		MELK	RYTTPSKARNQCLKETPIKIPVNSTGTDKLM		T478	T478	1	H	C	Profiling	Cancer	Untreated(HeLa cell line)	label-free	TiO2	Q Exactive mass spectrometer	38069	Diya	50123	[0, 0, 0, 0, 0, 0]	Uba_0903_10	Q14680	MELK	T478	Ws	Untreated@HeLa cell line	Prat_1327
1096217	25159151	Q14680		MELK	RYTTPSKARNQCLKETPIKIPVNSTGTDKLM		T478	T478	1	H	C	Profiling	Cancer	Untreated(HeLa cell line)	label-free	pY	Q Exactive	38069	Diya	50123	[0.0, 0.0, 0.0]	uba_0703_01	Q14680	MELK	T478	Ws	Untreated@HeLa cell line	Prat_1327
1096220	25159151	Q14680		MELK	SLERGLDKVITVLTRSKRKGSARDGPRRLKL		S544	S544	1	H	C	Profiling	Cancer	Untreated(HeLa cell line)	label-free	TiO2	Q Exactive mass spectrometer	38069	Diya	50123	[0, 0, 0, 25240000, 0, 0]	Uba_0903_10	Q14680	MELK	S544	Ws	Untreated@HeLa cell line	Prat_1327
1096245	25159151	Q14680		MELK	SLERGLDKVITVLTRSKRKGSARDGPRRLKL		S544	S544	1	H	C	Profiling	Cancer	Untreated(HeLa cell line)	label-free	pY	Q Exactive	38069	Diya	50123	[0.0, 0.0, 0.0]	uba_0703_01	Q14680	MELK	S544	Ws	Untreated@HeLa cell line	Prat_1327
1096261	25159151	Q14680		MELK	DKLMTGVISPERRCRSVELDLNQAHMEETPK		S505	S505	1	H	C	Profiling	Cancer	Untreated(HeLa cell line)	label-free	TiO2	Q Exactive mass spectrometer	38069	Diya	50123	[0, 33230000, 19005000, 59927000, 0, 9002400]	Uba_0903_10	Q14680	MELK	S505	Ws	Untreated@HeLa cell line	Prat_1327
1096290	25159151	Q14680		MELK	DKLMTGVISPERRCRSVELDLNQAHMEETPK		S505	S505	1	H	C	Profiling	Cancer	Untreated(HeLa cell line)	label-free	pY	Q Exactive	38069	Diya	50123	[0.0, 0.0, 0.0]	uba_0703_01	Q14680	MELK	S505	Ws	Untreated@HeLa cell line	Prat_1327
1096324	25159151	Q14680		MELK	FGSLERGLDKVITVLTRSKRKGSARDGPRRL		T542	T542	1	H	C	Profiling	Cancer	Untreated(HeLa cell line)	label-free	TiO2	Q Exactive mass spectrometer	38069	Diya	50123	[0, 0, 0, 25240000, 0, 0]	Uba_0903_10	Q14680	MELK	T542	Ws	Untreated@HeLa cell line	Prat_1327
1096326	25159151	Q14680		MELK	FGSLERGLDKVITVLTRSKRKGSARDGPRRL		T542	T542	1	H	C	Profiling	Cancer	Untreated(HeLa cell line)	label-free	pY	Q Exactive	38069	Diya	50123	[0.0, 0.0, 0.0]	uba_0703_01	Q14680	MELK	T542	Ws	Untreated@HeLa cell line	Prat_1327
1096498	25159151	Q14680		MELK	KTPVNKNQHKREILTTPNRYTTPSKARNQCL		T460	T460	0.985374	H	C	Profiling	Cancer	Untreated(HeLa cell line)	label-free	TiO2	Q Exactive mass spectrometer	38069	Diya	50123	[32360000, 0, 15767000, 72897000, 8964900, 23620000]	Uba_0903_10	Q14680	MELK	T460	Ws	Untreated@HeLa cell line	Prat_1327
1096535	25159151	Q14680		MELK	AATPRTSQFTKYWTESNGVESKSLTPALCRT		S400	S400	0.996878	H	C	Profiling	Cancer	Untreated(HeLa cell line)	label-free	TiO2	Q Exactive mass spectrometer	38069	Diya	50123	[0, 0, 0, 0, 0, 0]	Uba_0903_10	Q14680	MELK	S400	Ws	Untreated@HeLa cell line	Prat_1327
1096539	25159151	Q14680		MELK	KTPVNKNQHKREILTTPNRYTTPSKARNQCL		T460	T460	0.985374	H	C	Profiling	Cancer	Untreated(HeLa cell line)	label-free	pY	Q Exactive	38069	Diya	50123	[0.0, 0.0, 0.0]	uba_0703_01	Q14680	MELK	T460	Ws	Untreated@HeLa cell line	Prat_1327
1096544	25159151	Q14680		MELK	AATPRTSQFTKYWTESNGVESKSLTPALCRT		S400	S400	0.996878	H	C	Profiling	Cancer	Untreated(HeLa cell line)	label-free	pY	Q Exactive	38069	Diya	50123	[0.0, 0.0, 0.0]	uba_0703_01	Q14680	MELK	S400	Ws	Untreated@HeLa cell line	Prat_1327
1096597	25159151	Q14680		MELK	TKYWTESNGVESKSLTPALCRTPANKLKNKE		T409	T409	1	H	C	Profiling	Cancer	Untreated(HeLa cell line)	label-free	TiO2	Q Exactive mass spectrometer	38069	Diya	50123	[0, 0, 0, 0, 0, 0]	Uba_0903_10	Q14680	MELK	T409	Ws	Untreated@HeLa cell line	Prat_1327
1096608	25159151	Q14680		MELK	TKYWTESNGVESKSLTPALCRTPANKLKNKE		T409	T409	1	H	C	Profiling	Cancer	Untreated(HeLa cell line)	label-free	pY	Q Exactive	38069	Diya	50123	[0.0, 0.0, 0.0]	uba_0703_01	Q14680	MELK	T409	Ws	Untreated@HeLa cell line	Prat_1327
1096775	25159151	Q14680		MELK	SAVKNEEYFMFPEPKTPVNKNQHKREILTTP		T446	T446	0.999972	H	C	Profiling	Cancer	Untreated(HeLa cell line)	label-free	TiO2	Q Exactive mass spectrometer	38069	Diya	50123	[0, 0, 0, 0, 0, 0]	Uba_0903_10	Q14680	MELK	T446	Ws	Untreated@HeLa cell line	Prat_1327
1096810	25159151	Q14680		MELK	SAVKNEEYFMFPEPKTPVNKNQHKREILTTP		T446	T446	0.999972	H	C	Profiling	Cancer	Untreated(HeLa cell line)	label-free	pY	Q Exactive	38069	Diya	50123	[0.0, 0.0, 0.0]	uba_0703_01	Q14680	MELK	T446	Ws	Untreated@HeLa cell line	Prat_1327
1096849	25159151	Q14680		MELK	SNGVESKSLTPALCRTPANKLKNKENVYTPK		T415	T415	1	H	C	Profiling	Cancer	Untreated(HeLa cell line)	label-free	TiO2	Q Exactive mass spectrometer	38069	Diya	50123	[0, 0, 0, 0, 0, 0]	Uba_0903_10	Q14680	MELK	T415	Ws	Untreated@HeLa cell line	Prat_1327
1096850	25159151	Q14680		MELK	SNGVESKSLTPALCRTPANKLKNKENVYTPK		T415	T415	1	H	C	Profiling	Cancer	Untreated(HeLa cell line)	label-free	pY	Q Exactive	38069	Diya	50123	[0.0, 0.0, 0.0]	uba_0703_01	Q14680	MELK	T415	Ws	Untreated@HeLa cell line	Prat_1327
1097105	25159151	Q14680		MELK	QFTKYWTESNGVESKSLTPALCRTPANKLKN		S407	S407	1	H	C	Profiling	Cancer	Untreated(HeLa cell line)	label-free	TiO2	Q Exactive mass spectrometer	38069	Diya	50123	[0, 0, 0, 0, 0, 0]	Uba_0903_10	Q14680	MELK	S407	Ws	Untreated@HeLa cell line	Prat_1327
1097106	25159151	Q14680		MELK	QFTKYWTESNGVESKSLTPALCRTPANKLKN		S407	S407	1	H	C	Profiling	Cancer	Untreated(HeLa cell line)	label-free	pY	Q Exactive	38069	Diya	50123	[0.0, 0.0, 0.0]	uba_0703_01	Q14680	MELK	S407	Ws	Untreated@HeLa cell line	Prat_1327
1097272	25159151	Q14680		MELK	PVNSTGTDKLMTGVISPERRCRSVELDLNQA		S498	S498	1	H	C	Profiling	Cancer	Untreated(HeLa cell line)	label-free	TiO2	Q Exactive mass spectrometer	38069	Diya	50123	[11570000, 15435000, 11139000, 19416000, 17476000, 8998600]	Uba_0903_10	Q14680	MELK	S498	Ws	Untreated@HeLa cell line	Prat_1327
1097285	25159151	Q14680		MELK	PVNSTGTDKLMTGVISPERRCRSVELDLNQA		S498	S498	1	H	C	Profiling	Cancer	Untreated(HeLa cell line)	label-free	pY	Q Exactive	38069	Diya	50123	[0.0, 0.0, 0.0]	uba_0703_01	Q14680	MELK	S498	Ws	Untreated@HeLa cell line	Prat_1327
1097291	25159151	Q14680		MELK	QASATPFTDIKSNNWSLEDVTASDKNYVAGL		S356	S356	1	H	C	Profiling	Cancer	Untreated(HeLa cell line)	label-free	TiO2	Q Exactive mass spectrometer	38069	Diya	50123	[202870000, 150087000, 85776700, 134569000, 124019000, 80359000]	Uba_0903_10	Q14680	MELK	S356	Ws	Untreated@HeLa cell line	Prat_1327
1097353	25159151	Q14680		MELK	QASATPFTDIKSNNWSLEDVTASDKNYVAGL		S356	S356	1	H	C	Profiling	Cancer	Untreated(HeLa cell line)	label-free	pY	Q Exactive	38069	Diya	50123	[0.0, 0.0, 0.0]	uba_0703_01	Q14680	MELK	S356	Ws	Untreated@HeLa cell line	Prat_1327
1097583	25159151	Q14680		MELK	HMEETPKRKGAKVFGSLERGLDKVITVLTRS		S529	S529	1	H	C	Profiling	Cancer	Untreated(HeLa cell line)	label-free	TiO2	Q Exactive mass spectrometer	38069	Diya	50123	[734650000, 646520000, 172740000, 1185500000, 397710000, 473790000]	Uba_0903_10	Q14680	MELK	S529	Ws	Untreated@HeLa cell line	Prat_1327
1097600	25159151	Q14680		MELK	CRSVELDLNQAHMEETPKRKGAKVFGSLERG		T518	T518	1	H	C	Profiling	Cancer	Untreated(HeLa cell line)	label-free	TiO2	Q Exactive mass spectrometer	38069	Diya	50123	[0, 0, 0, 0, 0, 0]	Uba_0903_10	Q14680	MELK	T518	Ws	Untreated@HeLa cell line	Prat_1327
1097675	25159151	Q14680		MELK	HMEETPKRKGAKVFGSLERGLDKVITVLTRS		S529	S529	1	H	C	Profiling	Cancer	Untreated(HeLa cell line)	label-free	pY	Q Exactive	38069	Diya	50123	[0.0, 0.0, 0.0]	uba_0703_01	Q14680	MELK	S529	Ws	Untreated@HeLa cell line	Prat_1327
1097676	25159151	Q14680		MELK	CRSVELDLNQAHMEETPKRKGAKVFGSLERG		T518	T518	1	H	C	Profiling	Cancer	Untreated(HeLa cell line)	label-free	pY	Q Exactive	38069	Diya	50123	[0.0, 0.0, 0.0]	uba_0703_01	Q14680	MELK	T518	Ws	Untreated@HeLa cell line	Prat_1327
1098090	25159151	Q14680		MELK	KENVYTPKSAVKNEEYFMFPEPKTPVNKNQH		Y438	Y438	1	H	C	Profiling	Cancer	Untreated(HeLa cell line)	label-free	TiO2	Q Exactive mass spectrometer	38069	Diya	50123	[0, 0, 0, 0, 0, 0]	Uba_0903_10	Q14680	MELK	Y438	Ws	Untreated@HeLa cell line	Prat_1327
1098092	25159151	Q14680		MELK	KENVYTPKSAVKNEEYFMFPEPKTPVNKNQH		Y438	Y438	1	H	C	Profiling	Cancer	Untreated(HeLa cell line)	label-free	pY	Q Exactive	38069	Diya	50123	[0.0, 386940.0, 449980.0]	uba_0703_01	Q14680	MELK	Y438	Ws	Untreated@HeLa cell line	Prat_1327
1133867	25404012	NP_055606.1		MELK		VFGS(ph)LER	S529	S529	1	H	C	Profiling	lung cancer	Treated(EGF treatment @ H3255cell line)	SILAC	TiO2	LTQ Orbitrap XL	5752	Mejo	280223	['Present', 'Present', 'Present', 'Present']	pri_1205_230	Q14680	MELK	S529	Mode_Seq	EGF@H3255cell line	Prat_416
1133868	25404012	NP_055606.1		MELK		S(ph)VELDLNQAHMEETPKR	S505	S505	1	H	C	Profiling	lung cancer	Treated(EGF treatment @ H3255cell line)	SILAC	TiO2	LTQ Orbitrap XL	5752	Mejo	280223	['Present', 'Present', 'Present', 'Present']	pri_1205_230	Q14680	MELK	S505	Mode_Seq	EGF@H3255cell line	Prat_416
1138883	25404012	NP_055606.1		MELK		S(ph)VELDLNQAHMEETPK	S-505	S505	1	H	C	Profiling	lung cancer	Treated(EGF+Erlotinib @H1975 cell line)	SILAC	TiO2	LTQ Orbitrap XL	4279	Mejo	280223	['Present', 'Present', 'Present', 'Present']	pri_1205_230	Q14680	MELK	S505	Mode_Seq	EGF+Erlotinib@H1975 cell line	Prat_417
1138884	25404012	NP_055606.1		MELK		VFGS(ph)LER	S-529	S529	1	H	C	Profiling	lung cancer	Treated(EGF+Erlotinib @H1975 cell line)	SILAC	TiO2	LTQ Orbitrap XL	4279	Mejo	280223	['Present', 'Present', 'Present', 'Present']	pri_1205_230	Q14680	MELK	S529	Mode_Seq	EGF+Erlotinib@H1975 cell line	Prat_417
1142925	25404012	NP_055606.1		MELK		S(ph)VELDLNQAHMEETPK	S-505	S505	1	H	C	Profiling	lung cancer	Treated(Erlotinib @H1975 cell line)	SILAC	TiO2	LTQ Orbitrap XL	4279	Mejo	280223	['Present', 'Present', 'Present', 'Present']	pri_1205_230	Q14680	MELK	S505	Mode_Seq	Erlotinib@H1975 cell line_25404012	Prat_441
1142926	25404012	NP_055606.1		MELK		VFGS(ph)LER	S-529	S529	1	H	C	Profiling	lung cancer	Treated(Erlotinib @H1975 cell line)	SILAC	TiO2	LTQ Orbitrap XL	4279	Mejo	280223	['Present', 'Present', 'Present', 'Present']	pri_1205_230	Q14680	MELK	S529	Mode_Seq	Erlotinib@H1975 cell line_25404012	Prat_441
1147335	25404012	NP_055606.1		MELK		VFGS(ph)LER	S529	S529	1	H	C	Profiling	lung cancer	Treated(erlotinib + EGF treatment @ H3255cell line)	SILAC	TiO2	LTQ Orbitrap XL	5752	Mejo	280223	['Present', 'Present', 'Present', 'Present']	pri_1205_230	Q14680	MELK	S529	Mode_Seq	EGF+Erlotinib@H3255cell line	Prat_418
1147336	25404012	NP_055606.1		MELK		S(ph)VELDLNQAHMEETPKR	S505	S505	1	H	C	Profiling	lung cancer	Treated(erlotinib + EGF treatment @ H3255cell line)	SILAC	TiO2	LTQ Orbitrap XL	5752	Mejo	280223	['Present', 'Present', 'Present', 'Present']	pri_1205_230	Q14680	MELK	S505	Mode_Seq	EGF+Erlotinib@H3255cell line	Prat_418
1152719	25404012	NP_055606.1		MELK		VFGS(ph)LER	S529	S529	1	H	C	Profiling	lung cancer	Untreated(control @ H3255cell line)	SILAC	TiO2	LTQ Orbitrap XL	5752	Mejo	280223	['Present', 'Present', 'Present', 'Present']	pri_1205_230	Q14680	MELK	S529	Mode_Seq	Untreated@H3255cell line	Prat_1323
1152720	25404012	NP_055606.1		MELK		S(ph)VELDLNQAHMEETPKR	S505	S505	1	H	C	Profiling	lung cancer	Untreated(control @ H3255cell line)	SILAC	TiO2	LTQ Orbitrap XL	5752	Mejo	280223	['Present', 'Present', 'Present', 'Present']	pri_1205_230	Q14680	MELK	S505	Mode_Seq	Untreated@H3255cell line	Prat_1323
1157735	25404012	NP_055606.1		MELK		S(ph)VELDLNQAHMEETPK	S-505	S505	1	H	C	Profiling	lung cancer	Untreated(control @H1975 cell line)	SILAC	TiO2	LTQ Orbitrap XL	4279	Mejo	280223	['Present', 'Present', 'Present', 'Present']	pri_1205_230	Q14680	MELK	S505	Mode_Seq	Untreated@H1975 cell line	Prat_1321
1157736	25404012	NP_055606.1		MELK		VFGS(ph)LER	S-529	S529	1	H	C	Profiling	lung cancer	Untreated(control @H1975 cell line)	SILAC	TiO2	LTQ Orbitrap XL	4279	Mejo	280223	['Present', 'Present', 'Present', 'Present']	pri_1205_230	Q14680	MELK	S529	Mode_Seq	Untreated@H1975 cell line	Prat_1321
1164024	25816343	Q14680		MELK KIAA0175			S505	S505	0.999999	H	C	Profiling	Infection	Treated(mock treated@16HBE14o- cells)	SILAC	TiO2	LTQ Orbitrap Velos hybrid	4532	Athira	240123	['Present', 'Present', 'Present', 'Present']	pri_0903_65	Q14680	MELK	S505	phospo_copy	Mock treated@16HBE14o- cells	Prat_757
1167178	25816343	Q14680		MELK KIAA0175			S505	S505	0.999999	H	C	Profiling	Infection	Treated(mock treated@S9 cells)	SILAC	TiO2	LTQ Orbitrap Velos hybrid	4532	Athira	240123	['Present', 'Present', 'Present', 'Present']	pri_0903_65	Q14680	MELK	S505	phospo_copy	Mock treated@S9 cells	Prat_758
1170749	25816343	Q14680		MELK KIAA0175			S505	S505	0.999999	H	C	Profiling	Infection	Treated(rHla@16HBE14o- cells)	SILAC	TiO2	LTQ Orbitrap Velos hybrid	4532	Athira	240123	['Present', 'Present', 'Present', 'Present']	pri_0903_65	Q14680	MELK	S505	phospo_copy	rHla@16HBE14o- cells	Prat_959
1176609	25816343	Q14680		MELK KIAA0175			S505	S505	0.999999	H	C	Profiling	Infection	Treated(rHla@S9 cells)	SILAC	TiO2	LTQ Orbitrap Velos hybrid	4532	Athira	240123	['Present', 'Present', 'Present', 'Present']	pri_0903_65	Q14680	MELK	S505	phospo_copy	rHla@S9 cells	Prat_960
1274939	25852190	ENSP00000298048			GAKVFGSLERGLD	VFGS(ph)LER	S529	S529	1	H	C	Profiling	TRAIL stimulation	(TRAIL(5min)@DLD-1 cells)	SILAC	IMAC	LTQ Orbitrap Velos	3533	Athira	140223	[175210]	pri_1003_69	Q14680	MELK	S529	Ws	TRAIL(5min)@DLD-1 cells	Prat_1224
1277926	25852190	ENSP00000298048			GAKVFGSLERGLD	VFGS(ph)LER	S529	S529	1	H	C	Profiling	TRAIL stimulation	(TRAIL(60min)@DLD-1 cells)	SILAC	IMAC	LTQ Orbitrap Velos	3533	Athira	140223	[215880]	pri_1003_69	Q14680	MELK	S529	Ws	TRAIL(60min)@DLD-1 cells	Prat_1225
1295466	26055452	Q14680		MELK	VESKSLTPALCRT		T409	T409	0.999898	H	C	Profiling	Cervix carcinoma	Treated(25 -Ã‚Âµm MG132+10 -Ã‚Âµm RO3306@HeLa cell line)	SILAC	TiO2	LTQ-Orbitrap Velos Pro	4504	Mejo	170123	['Present', 'Present', 'Present', 'Present', 'Present']	pri_0203_31	Q14680	MELK	T409	Ws	MG132+RO3306@HeLa cell line	Prat_720
1296175	26055452	Q14680		MELK	TPALCRTPANKLK		T415	T415	1	H	C	Profiling	Cervix carcinoma	Treated(25 -Ã‚Âµm MG132+10 -Ã‚Âµm RO3306@HeLa cell line)	SILAC	TiO2	LTQ-Orbitrap Velos Pro	4504	Mejo	170123	['Present', 'Present', 'Present', 'Present', 'Present']	pri_0203_31	Q14680	MELK	T415	Ws	MG132+RO3306@HeLa cell line	Prat_720
1297348	26055452	Q14680		MELK	ITVLTRSKRKGSA		S544	S544	1	H	C	Profiling	Cervix carcinoma	Treated(25 -Ã‚Âµm MG132+10 -Ã‚Âµm RO3306@HeLa cell line)	SILAC	TiO2	LTQ-Orbitrap Velos Pro	4504	Mejo	170123	['Present', 'Present', 'Present', 'Present', 'Present']	pri_0203_31	Q14680	MELK	S544	Ws	MG132+RO3306@HeLa cell line	Prat_720
1297926	26055452	Q14680		MELK	KVITVLTRSKRKG		T542	T542	1	H	C	Profiling	Cervix carcinoma	Treated(25 -Ã‚Âµm MG132+10 -Ã‚Âµm RO3306@HeLa cell line)	SILAC	TiO2	LTQ-Orbitrap Velos Pro	4504	Mejo	170123	['Present', 'Present', 'Present', 'Present', 'Present']	pri_0203_31	Q14680	MELK	T542	Ws	MG132+RO3306@HeLa cell line	Prat_720
1298981	26055452	Q14680		MELK	ITVLTRSKRKGSA		S544	S544	1	H	C	Profiling	Cervix carcinoma	Untreated(25 -Ã‚Âµm MG132+DMSO @HeLa cell line)	SILAC	TiO2	LTQ-Orbitrap Velos Pro	4504	Mejo	170123	['Present', 'Present', 'Present', 'Present', 'Present']	pri_0203_31	Q14680	MELK	S544	Ws	MG132+DMSO@HeLa cell line	Prat_719
1299623	26055452	Q14680		MELK	KVITVLTRSKRKG		T542	T542	1	H	C	Profiling	Cervix carcinoma	Untreated(25 -Ã‚Âµm MG132+DMSO @HeLa cell line)	SILAC	TiO2	LTQ-Orbitrap Velos Pro	4504	Mejo	170123	['Present', 'Present', 'Present', 'Present', 'Present']	pri_0203_31	Q14680	MELK	T542	Ws	MG132+DMSO@HeLa cell line	Prat_719
1300619	26055452	Q14680		MELK	TPALCRTPANKLK		T415	T415	1	H	C	Profiling	Cervix carcinoma	Untreated(25 -Ã‚Âµm MG132+DMSO @HeLa cell line)	SILAC	TiO2	LTQ-Orbitrap Velos Pro	4504	Mejo	170123	['Present', 'Present', 'Present', 'Present', 'Present']	pri_0203_31	Q14680	MELK	T415	Ws	MG132+DMSO@HeLa cell line	Prat_719
1301044	26055452	Q14680		MELK	VESKSLTPALCRT		T409	T409	0.999898	H	C	Profiling	Cervix carcinoma	Untreated(25 -Ã‚Âµm MG132+DMSO @HeLa cell line)	SILAC	TiO2	LTQ-Orbitrap Velos Pro	4504	Mejo	170123	['Present', 'Present', 'Present', 'Present', 'Present']	pri_0203_31	Q14680	MELK	T409	Ws	MG132+DMSO@HeLa cell line	Prat_719
1325327	26434776	Q14680		MELK	HMEETPKRKGAKVFGSLERGLDKVITVLTRS	_VFGS(ph)LER_	S529	S529	1	H	C	profiling	Bone cancer	Treated( DMSO-CID1@H929 cellS)	SILAC	IMAC+pY-1000	LTQ-Orbitrap Elite	8145	Diya	170123	[0.0]	pri_0803_60	Q14680	MELK	S529	Ws	DMSO-CID1@H929 cells	Prat_273
1326568	26434776	Q14680		MELK	HMEETPKRKGAKVFGSLERGLDKVITVLTRS	_VFGS(ph)LER_	S529	S529	1	H	C	profiling	Bone cancer	Treated( DMSO-CID1@H929 cellS)	SILAC	IMAC+pY-1000	LTQ-Orbitrap Elite	8145	Diya	170123	[0.0]	Raf_0605_112	Q14680	MELK	S529	Ws	DMSO-CID1@H929 cells	Prat_273
1339091	26434776	Q14680		MELK	HMEETPKRKGAKVFGSLERGLDKVITVLTRS	_VFGS(ph)LER_	S529	S529	1	H	C	profiling	Bone cancer	Treated( DMSO-HCD1@H929 cellS)	SILAC	IMAC+pY-1000	LTQ-Orbitrap Elite	8145	Diya	170123	[3019400.0]	pri_0803_60	Q14680	MELK	S529	Ws	DMSO-HCD1@H929 cells	Prat_274
1340332	26434776	Q14680		MELK	HMEETPKRKGAKVFGSLERGLDKVITVLTRS	_VFGS(ph)LER_	S529	S529	1	H	C	profiling	Bone cancer	Treated( DMSO-HCD1@H929 cellS)	SILAC	IMAC+pY-1000	LTQ-Orbitrap Elite	8145	Diya	170123	[3019400.0]	Raf_0605_112	Q14680	MELK	S529	Ws	DMSO-HCD1@H929 cells	Prat_274
1352855	26434776	Q14680		MELK	HMEETPKRKGAKVFGSLERGLDKVITVLTRS	_VFGS(ph)LER_	S529	S529	1	H	C	profiling	Bone cancer	Treated( DMSO-HCDls2@H929 cellS)	SILAC	IMAC+pY-1000	LTQ-Orbitrap Elite	8145	Diya	170123	[0.0]	pri_0803_60	Q14680	MELK	S529	Ws	DMSO-HCDls2@H929 cells	Prat_275
1354096	26434776	Q14680		MELK	HMEETPKRKGAKVFGSLERGLDKVITVLTRS	_VFGS(ph)LER_	S529	S529	1	H	C	profiling	Bone cancer	Treated( DMSO-HCDls2@H929 cellS)	SILAC	IMAC+pY-1000	LTQ-Orbitrap Elite	8145	Diya	170123	[0.0]	Raf_0605_112	Q14680	MELK	S529	Ws	DMSO-HCDls2@H929 cells	Prat_275
1366619	26434776	Q14680		MELK	HMEETPKRKGAKVFGSLERGLDKVITVLTRS	_VFGS(ph)LER_	S529	S529	1	H	C	profiling	Bone cancer	Treated( Imatinib-CID1@H929 cellS)	SILAC	IMAC+pY-1000	LTQ-Orbitrap Elite	8145	Diya	170123	[0.0]	pri_0803_60	Q14680	MELK	S529	Ws	Imatinib-CID1@H929 cells	Prat_616
1367860	26434776	Q14680		MELK	HMEETPKRKGAKVFGSLERGLDKVITVLTRS	_VFGS(ph)LER_	S529	S529	1	H	C	profiling	Bone cancer	Treated( Imatinib-CID1@H929 cellS)	SILAC	IMAC+pY-1000	LTQ-Orbitrap Elite	8145	Diya	170123	[0.0]	Raf_0605_112	Q14680	MELK	S529	Ws	Imatinib-CID1@H929 cells	Prat_616
1380383	26434776	Q14680		MELK	HMEETPKRKGAKVFGSLERGLDKVITVLTRS	_VFGS(ph)LER_	S529	S529	1	H	C	profiling	Bone cancer	Treated( Imatinib-HCD1@H929 cellS)	SILAC	IMAC+pY-1000	LTQ-Orbitrap Elite	8145	Diya	170123	[2403300.0]	pri_0803_60	Q14680	MELK	S529	Ws	Imatinib-HCD1@H929 cells	Prat_617
1381624	26434776	Q14680		MELK	HMEETPKRKGAKVFGSLERGLDKVITVLTRS	_VFGS(ph)LER_	S529	S529	1	H	C	profiling	Bone cancer	Treated( Imatinib-HCD1@H929 cellS)	SILAC	IMAC+pY-1000	LTQ-Orbitrap Elite	8145	Diya	170123	[2403300.0]	Raf_0605_112	Q14680	MELK	S529	Ws	Imatinib-HCD1@H929 cells	Prat_617
1394147	26434776	Q14680		MELK	HMEETPKRKGAKVFGSLERGLDKVITVLTRS	_VFGS(ph)LER_	S529	S529	1	H	C	profiling	Bone cancer	Treated( Imatinib-HCDls2@H929 cellS)	SILAC	IMAC+pY-1000	LTQ-Orbitrap Elite	8145	Diya	170123	[0.0]	pri_0803_60	Q14680	MELK	S529	Ws	Imatinib-HCDls2@H929 cells	Prat_618
1395388	26434776	Q14680		MELK	HMEETPKRKGAKVFGSLERGLDKVITVLTRS	_VFGS(ph)LER_	S529	S529	1	H	C	profiling	Bone cancer	Treated( Imatinib-HCDls2@H929 cellS)	SILAC	IMAC+pY-1000	LTQ-Orbitrap Elite	8145	Diya	170123	[0.0]	Raf_0605_112	Q14680	MELK	S529	Ws	Imatinib-HCDls2@H929 cells	Prat_618
1407911	26434776	Q14680		MELK	HMEETPKRKGAKVFGSLERGLDKVITVLTRS	_VFGS(ph)LER_	S529	S529	1	H	C	profiling	Bone cancer	Treated( Imatinib@H929 cellS)	SILAC	IMAC+pY-1000	LTQ-Orbitrap Elite	8145	Diya	170123	[2403300.0]	pri_0803_60	Q14680	MELK	S529	Ws	Imatinib@H929 cells	Prat_619
1409152	26434776	Q14680		MELK	HMEETPKRKGAKVFGSLERGLDKVITVLTRS	_VFGS(ph)LER_	S529	S529	1	H	C	profiling	Bone cancer	Treated( Imatinib@H929 cellS)	SILAC	IMAC+pY-1000	LTQ-Orbitrap Elite	8145	Diya	170123	[2403300.0]	Raf_0605_112	Q14680	MELK	S529	Ws	Imatinib@H929 cells	Prat_619
1421675	26434776	Q14680		MELK	HMEETPKRKGAKVFGSLERGLDKVITVLTRS	_VFGS(ph)LER_	S529	S529	1	H	C	profiling	Bone cancer	Treated( bortezomib-CID1@H929 cellS)	SILAC	IMAC+pY-1000	LTQ-Orbitrap Elite	8145	Diya	170123	[0.0]	pri_0803_60	Q14680	MELK	S529	Ws	Bortezomib-CID1@H929 cells	Prat_100
1422916	26434776	Q14680		MELK	HMEETPKRKGAKVFGSLERGLDKVITVLTRS	_VFGS(ph)LER_	S529	S529	1	H	C	profiling	Bone cancer	Treated( bortezomib-CID1@H929 cellS)	SILAC	IMAC+pY-1000	LTQ-Orbitrap Elite	8145	Diya	170123	[0.0]	Raf_0605_112	Q14680	MELK	S529	Ws	Bortezomib-CID1@H929 cells	Prat_100
1435439	26434776	Q14680		MELK	HMEETPKRKGAKVFGSLERGLDKVITVLTRS	_VFGS(ph)LER_	S529	S529	1	H	C	profiling	Bone cancer	Treated( bortezomib-HCD1@H929 cellS)	SILAC	IMAC+pY-1000	LTQ-Orbitrap Elite	8145	Diya	170123	[3368200.0]	pri_0803_60	Q14680	MELK	S529	Ws	Bortezomib-HCD1@H929 cells	Prat_101
1436680	26434776	Q14680		MELK	HMEETPKRKGAKVFGSLERGLDKVITVLTRS	_VFGS(ph)LER_	S529	S529	1	H	C	profiling	Bone cancer	Treated( bortezomib-HCD1@H929 cellS)	SILAC	IMAC+pY-1000	LTQ-Orbitrap Elite	8145	Diya	170123	[3368200.0]	Raf_0605_112	Q14680	MELK	S529	Ws	Bortezomib-HCD1@H929 cells	Prat_101
1449203	26434776	Q14680		MELK	HMEETPKRKGAKVFGSLERGLDKVITVLTRS	_VFGS(ph)LER_	S529	S529	1	H	C	profiling	Bone cancer	Treated( bortezomib-HCDls2@H929 cellS)	SILAC	IMAC+pY-1000	LTQ-Orbitrap Elite	8145	Diya	170123	[0.0]	pri_0803_60	Q14680	MELK	S529	Ws	Bortezomib-HCDls2@H929 cells	Prat_102
1450516	26434776	Q14680		MELK	HMEETPKRKGAKVFGSLERGLDKVITVLTRS	_VFGS(ph)LER_	S529	S529	1	H	C	profiling	Bone cancer	Treated( bortezomib-HCDls2@H929 cellS)	SILAC	IMAC+pY-1000	LTQ-Orbitrap Elite	8145	Diya	170123	[0.0]	Raf_0605_112	Q14680	MELK	S529	Ws	Bortezomib-HCDls2@H929 cells	Prat_102
1462967	26434776	Q14680		MELK	HMEETPKRKGAKVFGSLERGLDKVITVLTRS	_VFGS(ph)LER_	S529	S529	1	H	C	profiling	Bone cancer	Treated( bortezomib@H929 cellS)	SILAC	IMAC+pY-1000	LTQ-Orbitrap Elite	8145	Diya	170123	[3368200.0]	pri_0803_60	Q14680	MELK	S529	Ws	Bortezomib@H929 cells	Prat_103
1464208	26434776	Q14680		MELK	HMEETPKRKGAKVFGSLERGLDKVITVLTRS	_VFGS(ph)LER_	S529	S529	1	H	C	profiling	Bone cancer	Treated( bortezomib@H929 cellS)	SILAC	IMAC+pY-1000	LTQ-Orbitrap Elite	8145	Diya	170123	[3368200.0]	Raf_0605_112	Q14680	MELK	S529	Ws	Bortezomib@H929 cells	Prat_103
1476534	26434776	Q14680		MELK	HMEETPKRKGAKVFGSLERGLDKVITVLTRS	VFGS(ph)LER	S529	S529	1	H	C	profiling	Bone cancer	Treated(DMSO@H929 cellS)	SILAC	IMAC+pY-1000	LTQ-Orbitrap Elite	8145	Diya	170123	[3019400.0]	pri_0803_60	Q14680	MELK	S529	Mode_Seq	DMSO@H929 cells	Prat_327
1477294	26434776	Q14680		MELK	HMEETPKRKGAKVFGSLERGLDKVITVLTRS	VFGS(ph)LER	S529	S529	1	H	C	profiling	Bone cancer	Treated(DMSO@H929 cellS)	SILAC	IMAC+pY-1000	LTQ-Orbitrap Elite	8145	Diya	170123	[3019400.0]	Raf_0605_112	Q14680	MELK	S529	Mode_Seq	DMSO@H929 cells	Prat_327
1485716	26471730	Q14680		MELK	LMTGVISPERRCR	LMTGVIS(ph)PER	S 498	S498	1	H	C	Profiling	Parkinson's disease (PD)	KO( PINK1-HEK293 cells)	SILAC	TiO2	LTQ-Orbitrap Velos Pro	9515	Diya	120123	['Present', 'Present ', 'Present ', 'Present', 'Present', 'Present']	Uba_1603_15	Q14680	MELK	S498	Ws	PINK1 KO@HEK293 cells	Prat_901
1485717	26471730	Q14680		MELK	IKSNNWSLEDVTA	SNNWS(ph)LEDVTASDK	S 356	S356	1	H	C	Profiling	Parkinson's disease (PD)	KO( PINK1-HEK293 cells)	SILAC	TiO2	LTQ-Orbitrap Velos Pro	9515	Diya	120123	['Present', 'Present ', 'Present ', 'Present', 'Present', 'Present']	Uba_1603_15	Q14680	MELK	S356	Ws	PINK1 KO@HEK293 cells	Prat_901
1487336	26471730	Q14680		MELK	PERRCRSVELDLN	S(ph)VELDLNQAHMOXEETPK	S 505	S505	1	H	C	Profiling	Parkinson's disease (PD)	KO( PINK1-HEK293 cells)	SILAC	TiO2	LTQ-Orbitrap Velos Pro	9515	Diya	120123	['Present', 'Present ', 'Present ', 'Present', 'Present', 'Present']	Uba_1603_15	Q14680	MELK	S505	Ws	PINK1 KO@HEK293 cells	Prat_901
1493341	26471730	Q14680		MELK	LMTGVISPERRCR	LMTGVIS(ph)PER	S 498	S498	1	H	C	Profiling	Parkinson's disease (PD)	WT( PINK1Ã¢â‚¬ÂFLAG-HEK293 cells)	SILAC	TiO2	LTQ-Orbitrap Velos Pro	9515	Diya	120123	['Present', 'Present ', 'Present ', 'Present', 'Present', 'Present']	Uba_1603_15	Q14680	MELK	S498	Ws	PINK1 WT@HEK293 cells	Prat_902
1493342	26471730	Q14680		MELK	IKSNNWSLEDVTA	SNNWS(ph)LEDVTASDK	S 356	S356	1	H	C	Profiling	Parkinson's disease (PD)	WT( PINK1Ã¢â‚¬ÂFLAG-HEK293 cells)	SILAC	TiO2	LTQ-Orbitrap Velos Pro	9515	Diya	120123	['Present', 'Present ', 'Present ', 'Present', 'Present', 'Present']	Uba_1603_15	Q14680	MELK	S356	Ws	PINK1 WT@HEK293 cells	Prat_902
1494960	26471730	Q14680		MELK	PERRCRSVELDLN	S(ph)VELDLNQAHMOXEETPK	S 505	S505	1	H	C	Profiling	Parkinson's disease (PD)	WT( PINK1Ã¢â‚¬ÂFLAG-HEK293 cells)	SILAC	TiO2	LTQ-Orbitrap Velos Pro	9515	Diya	120123	['Present', 'Present ', 'Present ', 'Present', 'Present', 'Present']	Uba_1603_15	Q14680	MELK	S505	Ws	PINK1 WT@HEK293 cells	Prat_902
1545793	26670566	NP_055606.1		MELK		VFGS(ph)LER	S529	S529		H	C	Profiling	Glioblastoma	Treated(TGFBR1 inhibitor (SB431542) and TGFBR1/2 dual inhibitor (LY2109761)@GB2 cells)	SILAC	TiO2	LTQ-Orbitrap Velos	2452	Tanuja	190123	['Present']	pri_0603_42	Q14680	MELK	S529	Mode_Seq	SB431542+LY2109761@GB2 cells	Prat_1036
1546423	26670566	NP_055606.1		MELK		S(ph)VELDLNQAHMEETPK	S505	S505		H	C	Profiling	Glioblastoma	Treated(TGFBR1 inhibitor (SB431542) and TGFBR1/2 dual inhibitor (LY2109761)@GB2 cells)	SILAC	TiO2	LTQ-Orbitrap Velos	2452	Tanuja	190123	['Present']	pri_0603_42	Q14680	MELK	S505	Mode_Seq	SB431542+LY2109761@GB2 cells	Prat_1036
1548411	26853621	375493546		MELK	VFGSLER	VFGsLER	S335	S335	S(4): 100.0	H	C	Profiling	Head and neck squamous cell carcinoma	Treated( JHU-O22HNSCC cell line )	TMT	TiO2	LTQ-Orbitrap Velos	4140	Mejo	180123	['Present']	Raf_0305_106	Q14680	MELK	S335	phospo_copy	JHU-O22 HNSCC cell line	Prat_645
1551399	26853621	375493546		MELK	VFGSLER	VFGsLER	S335	S335	S(4): 100.0	H	C	Profiling	Head and neck squamous cell carcinoma	Treated( JHU-O29 HNSCC cell line )	TMT	TiO2	LTQ-Orbitrap Velos	4140	Mejo	180123	['Present']	Raf_0305_106	Q14680	MELK	S335	phospo_copy	JHU-O29 HNSCC cell line	Prat_647
1554387	26853621	375493546		MELK	VFGSLER	VFGsLER	S335	S335	S(4): 100.0	H	C	Profiling	Head and neck squamous cell carcinoma	Treated(CAL27 HNSCC cell line )	TMT	TiO2	LTQ-Orbitrap Velos	4140	Mejo	180123	['Present']	Raf_0305_106	Q14680	MELK	S335	phospo_copy	CAL27 HNSCC cell line	Prat_130
1557364	26853621	375493546		MELK	VFGSLER	VFGsLER	S335	S335	S(4): 100.0	H	C	Profiling	Head and neck squamous cell carcinoma	Treated(FADU HNSCC cell line )	TMT	TiO2	LTQ-Orbitrap Velos	4140	Mejo	180123	['Present']	Raf_0305_106	Q14680	MELK	S335	phospo_copy	FADU HNSCC cell line	Prat_455
1560348	26853621	375493546		MELK	VFGSLER	VFGsLER	S335	S335	S(4): 100.0	H	C	Profiling	Head and neck squamous cell carcinoma	Treated(JHU-O11 HNSCC cell line )	TMT	TiO2	LTQ-Orbitrap Velos	4140	Mejo	180123	['Present']	Raf_0305_106	Q14680	MELK	S335	phospo_copy	JHU-O11 HNSCC cell line	Prat_644
1563336	26853621	375493546		MELK	VFGSLER	VFGsLER	S335	S335	S(4): 100.0	H	C	Profiling	Head and neck squamous cell carcinoma	Treated(JHU-O28 HNSCC cell line )	TMT	TiO2	LTQ-Orbitrap Velos	4140	Mejo	180123	['Present']	Raf_0305_106	Q14680	MELK	S335	phospo_copy	JHU-O28 HNSCC cell line	Prat_646
1566324	26853621	375493546		MELK	VFGSLER	VFGsLER	S335	S335	S(4): 100.0	H	C	Profiling	Head and neck squamous cell carcinoma	Untreated(Normal oral cell line OKF6/TERT1)	TMT	TiO2	LTQ-Orbitrap Velos	4140	Mejo	180123	['Present']	Raf_0305_106	Q14680	MELK	S335	phospo_copy	OKF6/TERT1 Normal cell line	Prat_813
1590240	27067055	Q14680		MELK		VFGS(ph)LERGLDK	S529	S529	1	H	C	Profiling	Cytokine stimulation	Treated(IL2@Kit225 T cells)	SILAC	TiO2	Q Exactive HF	8521	Athira	260123	['Present', 'Present', 'Present']	pri_0903_65	Q14680	MELK	S529	Mode_Seq	IL2@Kit225 T cells	Prat_615
1597345	27067055	Q14680		MELK		VFGS(ph)LERGLDK	S529	S529	1	H	C	Profiling	Cytokine stimulation	Untreated(Kit225 T cells)	SILAC	TiO2	Q Exactive HF	8521	Athira	260123	['Present', 'Present', 'Present']	pri_0903_65	Q14680	MELK	S529	Mode_Seq	Untreated@Kit225 T cells	Prat_1340
1608986	27134283	Q14680		MELK	PERRCRSVELDLN	S(ph)VELDLNQAHMEETPR	S505	S505	1	H	C	Profiling	Cdk1 inhibition	Treated(DMSO@HeLa cells)	SILAC	TiO2	Q-Exactive Plus	>17221	Athira	200123	['Present', 'Present', 'Present']	pri_0903_65	Q14680	MELK	S505	phospo_copy	DMSO@HeLa cells	Prat_335
1608987	27134283	Q14680		MELK	MFPEPKTPVNKNQ	NEEYFMFPEPKT(ph)PVNN	T446	T446	1	H	C	Profiling	Cdk1 inhibition	Treated(DMSO@HeLa cells)	SILAC	TiO2	Q-Exactive Plus	>17221	Athira	200123	['Present', 'Present', 'Present']	pri_0903_65	Q14680	MELK	T446	phospo_copy	DMSO@HeLa cells	Prat_335
1608988	27134283	Q14680		MELK	MFPEPKTPVNKNQ	SAVKNEEYFMFPEPKT(ph)PVNN	T446	T446	1	H	C	Profiling	Cdk1 inhibition	Treated(DMSO@HeLa cells)	SILAC	TiO2	Q-Exactive Plus	>17221	Athira	200123	['Present', 'Present', 'Present']	pri_0903_65	Q14680	MELK	T446	phospo_copy	DMSO@HeLa cells	Prat_335
1608989	27134283	Q14680		MELK	LMTGVISPERRCR	LMTGVIS(ph)PERC	S498	S498	1	H	C	Profiling	Cdk1 inhibition	Treated(DMSO@HeLa cells)	SILAC	TiO2	Q-Exactive Plus	>17221	Athira	200123	['Present', 'Present', 'Present']	pri_0903_65	Q14680	MELK	S498	phospo_copy	DMSO@HeLa cells	Prat_335
1608991	27134283	Q14680		MELK	GAKVFGSLERGLD	VFGS(ph)LEG	S529	S529	1	H	C	Profiling	Cdk1 inhibition	Treated(DMSO@HeLa cells)	SILAC	TiO2	Q-Exactive Plus	>17221	Athira	200123	['Present', 'Present', 'Present']	pri_0903_65	Q14680	MELK	S529	phospo_copy	DMSO@HeLa cells	Prat_335
1608992	27134283	Q14680		MELK	KREILTTPNRYTT	EILTT(ph)PNY	T460	T460	1	H	C	Profiling	Cdk1 inhibition	Treated(DMSO@HeLa cells)	SILAC	TiO2	Q-Exactive Plus	>17221	Athira	200123	['Present', 'Present', 'Present']	pri_0903_65	Q14680	MELK	T460	phospo_copy	DMSO@HeLa cells	Prat_335
1608993	27134283	Q14680		MELK	VESKSLTPALCRT	SLT(ph)PALCT	T409	T409	1	H	C	Profiling	Cdk1 inhibition	Treated(DMSO@HeLa cells)	SILAC	TiO2	Q-Exactive Plus	>17221	Athira	200123	['Present', 'Present', 'Present']	pri_0903_65	Q14680	MELK	T409	phospo_copy	DMSO@HeLa cells	Prat_335
1620845	27134283	Q14680		MELK	PERRCRSVELDLN	S(ph)VELDLNQAHMEETPR	S505	S505	1	H	C	Profiling	Cdk1 inhibition	Treated(Flavopiridol@HeLa cells)	SILAC	TiO2	Q-Exactive Plus	>17221	Athira	200123	['Present', 'Present', 'Present']	pri_0903_65	Q14680	MELK	S505	phospo_copy	Flavopiridol@HeLa cells	Prat_471
1620846	27134283	Q14680		MELK	MFPEPKTPVNKNQ	NEEYFMFPEPKT(ph)PVNN	T446	T446	1	H	C	Profiling	Cdk1 inhibition	Treated(Flavopiridol@HeLa cells)	SILAC	TiO2	Q-Exactive Plus	>17221	Athira	200123	['Present', 'Present', 'Present']	pri_0903_65	Q14680	MELK	T446	phospo_copy	Flavopiridol@HeLa cells	Prat_471
1620847	27134283	Q14680		MELK	MFPEPKTPVNKNQ	SAVKNEEYFMFPEPKT(ph)PVNN	T446	T446	1	H	C	Profiling	Cdk1 inhibition	Treated(Flavopiridol@HeLa cells)	SILAC	TiO2	Q-Exactive Plus	>17221	Athira	200123	['Present', 'Present', 'Present']	pri_0903_65	Q14680	MELK	T446	phospo_copy	Flavopiridol@HeLa cells	Prat_471
1620848	27134283	Q14680		MELK	LMTGVISPERRCR	LMTGVIS(ph)PERC	S498	S498	1	H	C	Profiling	Cdk1 inhibition	Treated(Flavopiridol@HeLa cells)	SILAC	TiO2	Q-Exactive Plus	>17221	Athira	200123	['Present', 'Present', 'Present']	pri_0903_65	Q14680	MELK	S498	phospo_copy	Flavopiridol@HeLa cells	Prat_471
1620850	27134283	Q14680		MELK	GAKVFGSLERGLD	VFGS(ph)LEG	S529	S529	1	H	C	Profiling	Cdk1 inhibition	Treated(Flavopiridol@HeLa cells)	SILAC	TiO2	Q-Exactive Plus	>17221	Athira	200123	['Present', 'Present', 'Present']	pri_0903_65	Q14680	MELK	S529	phospo_copy	Flavopiridol@HeLa cells	Prat_471
1620851	27134283	Q14680		MELK	KREILTTPNRYTT	EILTT(ph)PNY	T460	T460	1	H	C	Profiling	Cdk1 inhibition	Treated(Flavopiridol@HeLa cells)	SILAC	TiO2	Q-Exactive Plus	>17221	Athira	200123	['Present', 'Present', 'Present']	pri_0903_65	Q14680	MELK	T460	phospo_copy	Flavopiridol@HeLa cells	Prat_471
1620852	27134283	Q14680		MELK	VESKSLTPALCRT	SLT(ph)PALCT	T409	T409	1	H	C	Profiling	Cdk1 inhibition	Treated(Flavopiridol@HeLa cells)	SILAC	TiO2	Q-Exactive Plus	>17221	Athira	200123	['Present', 'Present', 'Present']	pri_0903_65	Q14680	MELK	T409	phospo_copy	Flavopiridol@HeLa cells	Prat_471
1632776	27134283	Q14680		MELK	PERRCRSVELDLN	S(ph)VELDLNQAHMEETPR	S505	S505	1	H	C	Profiling	Cdk1 inhibition	Treated(RO-3306@HeLa cells)	SILAC	TiO2	Q-Exactive Plus	>17221	Athira	200123	['Present', 'Present', 'Present']	pri_0903_65	Q14680	MELK	S505	phospo_copy	RO-3306@HeLa cells	Prat_964
1632777	27134283	Q14680		MELK	MFPEPKTPVNKNQ	NEEYFMFPEPKT(ph)PVNN	T446	T446	1	H	C	Profiling	Cdk1 inhibition	Treated(RO-3306@HeLa cells)	SILAC	TiO2	Q-Exactive Plus	>17221	Athira	200123	['Present', 'Present', 'Present']	pri_0903_65	Q14680	MELK	T446	phospo_copy	RO-3306@HeLa cells	Prat_964
1632778	27134283	Q14680		MELK	MFPEPKTPVNKNQ	SAVKNEEYFMFPEPKT(ph)PVNN	T446	T446	1	H	C	Profiling	Cdk1 inhibition	Treated(RO-3306@HeLa cells)	SILAC	TiO2	Q-Exactive Plus	>17221	Athira	200123	['Present', 'Present', 'Present']	pri_0903_65	Q14680	MELK	T446	phospo_copy	RO-3306@HeLa cells	Prat_964
1632779	27134283	Q14680		MELK	LMTGVISPERRCR	LMTGVIS(ph)PERC	S498	S498	1	H	C	Profiling	Cdk1 inhibition	Treated(RO-3306@HeLa cells)	SILAC	TiO2	Q-Exactive Plus	>17221	Athira	200123	['Present', 'Present', 'Present']	pri_0903_65	Q14680	MELK	S498	phospo_copy	RO-3306@HeLa cells	Prat_964
1632781	27134283	Q14680		MELK	GAKVFGSLERGLD	VFGS(ph)LEG	S529	S529	1	H	C	Profiling	Cdk1 inhibition	Treated(RO-3306@HeLa cells)	SILAC	TiO2	Q-Exactive Plus	>17221	Athira	200123	['Present', 'Present', 'Present']	pri_0903_65	Q14680	MELK	S529	phospo_copy	RO-3306@HeLa cells	Prat_964
1632782	27134283	Q14680		MELK	KREILTTPNRYTT	EILTT(ph)PNY	T460	T460	1	H	C	Profiling	Cdk1 inhibition	Treated(RO-3306@HeLa cells)	SILAC	TiO2	Q-Exactive Plus	>17221	Athira	200123	['Present', 'Present', 'Present']	pri_0903_65	Q14680	MELK	T460	phospo_copy	RO-3306@HeLa cells	Prat_964
1632783	27134283	Q14680		MELK	VESKSLTPALCRT	SLT(ph)PALCT	T409	T409	1	H	C	Profiling	Cdk1 inhibition	Treated(RO-3306@HeLa cells)	SILAC	TiO2	Q-Exactive Plus	>17221	Athira	200123	['Present', 'Present', 'Present']	pri_0903_65	Q14680	MELK	T409	phospo_copy	RO-3306@HeLa cells	Prat_964
1776604	27436111	Q14680		MELK	NQCLKETPIKIPVNSTGTDK	NQCLKET(ph)PIKIPVNSTGTDK				H	C	Profiling	SCX fractionation method	Untreated(Experiment 1@SNU-16 cell line )	Labelling (not mentioned)	IMAC	Q Exactive hybrid quadrupole-Orbitrap	24543	Spoorthi	270123	[32267000.0]	pri_1205_233	Q14680	MELK	T478	Mode_Seq	Acid based gradient fractionation(Exp1)@SNU-16 cell line	Prat_32
1776607	27436111	Q14680		MELK	VFGSLER	VFGS(ph)LER				H	C	Profiling	SCX fractionation method	Untreated(Experiment 1@SNU-16 cell line )	Labelling (not mentioned)	IMAC	Q Exactive hybrid quadrupole-Orbitrap	24543	Spoorthi	270123	[677090000.0, 420760000.0, 211900000.0]	pri_1205_233	Q14680	MELK	S529	Mode_Seq	Acid based gradient fractionation(Exp1)@SNU-16 cell line	Prat_32
1776612	27436111	Q14680		MELK	LMTGVISPERR	LMTGVIS(ph)PERR				H	C	Profiling	SCX fractionation method	Untreated(Experiment 1@SNU-16 cell line )	Labelling (not mentioned)	IMAC	Q Exactive hybrid quadrupole-Orbitrap	24543	Spoorthi	270123	[28679000.0]	pri_1205_233	Q14680	MELK	S498	Mode_Seq	Acid based gradient fractionation(Exp1)@SNU-16 cell line	Prat_32
1776623	27436111	Q14680		MELK	SVELDLNQAHMEETPK	S(ph)VELDLNQAHMEETPK				H	C	Profiling	SCX fractionation method	Untreated(Experiment 1@SNU-16 cell line )	Labelling (not mentioned)	IMAC	Q Exactive hybrid quadrupole-Orbitrap	24543	Spoorthi	270123	[78379000.0, 129370000.0, 27822000.0]	pri_1205_233	Q14680	MELK	S505	Mode_Seq	Acid based gradient fractionation(Exp1)@SNU-16 cell line	Prat_32
1776624	27436111	Q14680		MELK	SVELDLNQAHMEETPK	S(ph)VELDLNQAHMEETPK				H	C	Profiling	SCX fractionation method	Untreated(Experiment 1@SNU-16 cell line )	Labelling (not mentioned)	IMAC	Q Exactive hybrid quadrupole-Orbitrap	24543	Spoorthi	270123	[218230000.0, 34169000.0]	pri_1205_233	Q14680	MELK	S505	Mode_Seq	Acid based gradient fractionation(Exp1)@SNU-16 cell line	Prat_32
1776631	27436111	Q14680		MELK	LMTGVISPER	LMTGVIS(ph)PER				H	C	Profiling	SCX fractionation method	Untreated(Experiment 1@SNU-16 cell line )	Labelling (not mentioned)	IMAC	Q Exactive hybrid quadrupole-Orbitrap	24543	Spoorthi	270123	[31834000.0, 77787000.0]	pri_1205_233	Q14680	MELK	S498	Mode_Seq	Acid based gradient fractionation(Exp1)@SNU-16 cell line	Prat_32
1776635	27436111	Q14680		MELK	SVELDLNQAHMEETPK	SVELDLNQAHMEET(ph)PK				H	C	Profiling	SCX fractionation method	Untreated(Experiment 1@SNU-16 cell line )	Labelling (not mentioned)	IMAC	Q Exactive hybrid quadrupole-Orbitrap	24543	Spoorthi	270123	[20146000.0]	pri_1205_233	Q14680	MELK	T518	Mode_Seq	Acid based gradient fractionation(Exp1)@SNU-16 cell line	Prat_32
1776636	27436111	Q14680		MELK	EILTTPNR	EILTT(ph)PNR				H	C	Profiling	SCX fractionation method	Untreated(Experiment 1@SNU-16 cell line )	Labelling (not mentioned)	IMAC	Q Exactive hybrid quadrupole-Orbitrap	24543	Spoorthi	270123	[31012000.0]	pri_1205_233	Q14680	MELK	T460	Mode_Seq	Acid based gradient fractionation(Exp1)@SNU-16 cell line	Prat_32
1776640	27436111	Q14680		MELK	LSSFSCGQASATPFTDIK	LSS(ph)FSCGQASATPFTDIK				H	C	Profiling	SCX fractionation method	Untreated(Experiment 1@SNU-16 cell line )	Labelling (not mentioned)	IMAC	Q Exactive hybrid quadrupole-Orbitrap	24543	Spoorthi	270123	[76399000.0, 47094000.0]	pri_1205_233	Q14680	MELK	S336	Mode_Seq	Acid based gradient fractionation(Exp1)@SNU-16 cell line	Prat_32
1776651	27436111	Q14680		MELK	SNNWSLEDVTASDK	SNNWS(ph)LEDVTASDK				H	C	Profiling	SCX fractionation method	Untreated(Experiment 1@SNU-16 cell line )	Labelling (not mentioned)	IMAC	Q Exactive hybrid quadrupole-Orbitrap	24543	Spoorthi	270123	[97997000.0]	pri_1205_233	Q14680	MELK	S356	Mode_Seq	Acid based gradient fractionation(Exp1)@SNU-16 cell line	Prat_32
1792025	27436111	Q14680		MELK	VFGSLER	VFGS(ph)LER				H	C	Profiling	SCX fractionation method	Untreated(Experiment 2@SNU-16 cell line )	Labelling (not mentioned)	IMAC	Q Exactive hybrid quadrupole-Orbitrap	22333	Spoorthi	270123	[619800000.0, 715280000.0, 205810000.0, 51989000.0]	pri_1205_233	Q14680	MELK	S529	Mode_Seq	Acid based gradient fractionation(Exp2)@SNU-16 cell line	Prat_33
1792032	27436111	Q14680		MELK	LMTGVISPERR	LMTGVIS(ph)PERR				H	C	Profiling	SCX fractionation method	Untreated(Experiment 2@SNU-16 cell line )	Labelling (not mentioned)	IMAC	Q Exactive hybrid quadrupole-Orbitrap	22333	Spoorthi	270123	[35246000.0]	pri_1205_233	Q14680	MELK	S498	Mode_Seq	Acid based gradient fractionation(Exp2)@SNU-16 cell line	Prat_33
1792037	27436111	Q14680		MELK	SVELDLNQAHMEETPK	S(ph)VELDLNQAHMEETPK				H	C	Profiling	SCX fractionation method	Untreated(Experiment 2@SNU-16 cell line )	Labelling (not mentioned)	IMAC	Q Exactive hybrid quadrupole-Orbitrap	22333	Spoorthi	270123	[261180000.0, 37716000.0, 3143600.0]	pri_1205_233	Q14680	MELK	S505	Mode_Seq	Acid based gradient fractionation(Exp2)@SNU-16 cell line	Prat_33
1792043	27436111	Q14680		MELK	NQCLKETPIKIPVNSTGTDK	NQCLKET(ph)PIKIPVNSTGTDK				H	C	Profiling	SCX fractionation method	Untreated(Experiment 2@SNU-16 cell line )	Labelling (not mentioned)	IMAC	Q Exactive hybrid quadrupole-Orbitrap	22333	Spoorthi	270123	[24344000.0]	pri_1205_233	Q14680	MELK	T478	Mode_Seq	Acid based gradient fractionation(Exp2)@SNU-16 cell line	Prat_33
1792046	27436111	Q14680		MELK	SVELDLNQAHMEETPK	S(ph)VELDLNQAHMEETPK				H	C	Profiling	SCX fractionation method	Untreated(Experiment 2@SNU-16 cell line )	Labelling (not mentioned)	IMAC	Q Exactive hybrid quadrupole-Orbitrap	22333	Spoorthi	270123	[40800000.0, 110310000.0, 16163000.0]	pri_1205_233	Q14680	MELK	S505	Mode_Seq	Acid based gradient fractionation(Exp2)@SNU-16 cell line	Prat_33
1792056	27436111	Q14680		MELK	EILTTPNR	EILTT(ph)PNR				H	C	Profiling	SCX fractionation method	Untreated(Experiment 2@SNU-16 cell line )	Labelling (not mentioned)	IMAC	Q Exactive hybrid quadrupole-Orbitrap	22333	Spoorthi	270123	[34069000.0]	pri_1205_233	Q14680	MELK	T460	Mode_Seq	Acid based gradient fractionation(Exp2)@SNU-16 cell line	Prat_33
1792057	27436111	Q14680		MELK	LMTGVISPER	LMTGVIS(ph)PER				H	C	Profiling	SCX fractionation method	Untreated(Experiment 2@SNU-16 cell line )	Labelling (not mentioned)	IMAC	Q Exactive hybrid quadrupole-Orbitrap	22333	Spoorthi	270123	[57644000.0]	pri_1205_233	Q14680	MELK	S498	Mode_Seq	Acid based gradient fractionation(Exp2)@SNU-16 cell line	Prat_33
1792059	27436111	Q14680		MELK	LSSFSCGQASATPFTDIK	LSS(ph)FSCGQASATPFTDIK				H	C	Profiling	SCX fractionation method	Untreated(Experiment 2@SNU-16 cell line )	Labelling (not mentioned)	IMAC	Q Exactive hybrid quadrupole-Orbitrap	22333	Spoorthi	270123	[53866000.0, 38340000.0]	pri_1205_233	Q14680	MELK	S336	Mode_Seq	Acid based gradient fractionation(Exp2)@SNU-16 cell line	Prat_33
1792077	27436111	Q14680		MELK	SNNWSLEDVTASDK	SNNWS(ph)LEDVTASDK				H	C	Profiling	SCX fractionation method	Untreated(Experiment 2@SNU-16 cell line )	Labelling (not mentioned)	IMAC	Q Exactive hybrid quadrupole-Orbitrap	22333	Spoorthi	270123	[69672000.0]	pri_1205_233	Q14680	MELK	S356	Mode_Seq	Acid based gradient fractionation(Exp2)@SNU-16 cell line	Prat_33
1807737	27642862	Q14680		MELK	SAVKNEEYFMFPEPKTPVNKNQHKREILTTP	S(ph)AVKNEEY(ph)FMFPEPKT(ph)PVNK	T446	T446	1	H	C	Profile	Enrichment-study	Condition(A1A2-A1-Dataset S6)	Label-free	Src-superbinder or sequencial enrichment	LTQ-Orbitrap Velos	1538	Levin	180423	[0.0, 64682.0, 0.0, '-']	pri_2804_227	Q14680	MELK	T446	Ws	Sequential enrichment(4G10/SB)A1A2-A1	Prat_1070
1807745	27642862	Q14680		MELK	KENVYTPKSAVKNEEYFMFPEPKTPVNKNQH	S(ph)AVKNEEY(ph)FMFPEPKT(ph)PVNK	Y438	Y438	1	H	C	Profile	Enrichment-study	Condition(A1A2-A1-Dataset S6)	Label-free	Src-superbinder or sequencial enrichment	LTQ-Orbitrap Velos	1538	Levin	180423	[519380.0, 64682.0, 0.0, '-']	pri_2804_227	Q14680	MELK	Y438	Ws	Sequential enrichment(4G10/SB)A1A2-A1	Prat_1070
1808679	27642862	Q14680		MELK	KENVYTPKSAVKNEEYFMFPEPKTPVNKNQH	S(ph)AVKNEEY(ph)FMFPEPKT(ph)PVNK	Y438	Y438	1	H	C	Profile	Enrichment-study	Condition(A1A2-A2-Dataset S6)	Label-free	Src-superbinder or sequencial enrichment	LTQ-Orbitrap Velos	1098	Levin	180423	[250410.0, 0.0, 0.0]	pri_2804_227	Q14680	MELK	Y438	Ws	Sequential enrichment(4G10/SB)A1A2-A2	Prat_1071
1809665	27642862	Q14680		MELK	KENVYTPKSAVKNEEYFMFPEPKTPVNKNQH	S(ph)AVKNEEY(ph)FMFPEPKT(ph)PVNK	Y438	Y438	1	H	C	Profile	Enrichment-study	Condition(A1S2-A1-Dataset S6)	Label-free	Src-superbinder or sequencial enrichment	LTQ-Orbitrap Velos	1231	Levin	180423	[404910.0, 0.0, 0.0]	pri_2804_227	Q14680	MELK	Y438	Ws	Sequential enrichment(4G10/SB)A1A2-A1	Prat_1070
1813135	27642862	Q14680		MELK	PANKLKNKENVYTPKSAVKNEEYFMFPEPKT	S(ph)AVKNEEY(ph)FMFPEPKT(ph)PVNK	S431	S431	1	H	C	Profile	Enrichment-study	Condition(A1S2-S2-Dataset S6)	Label-free	Src-superbinder or sequencial enrichment	LTQ-Orbitrap Velos	4712	Levin	180423	[0.0, 582040.0, 424780.0]	pri_2804_227	Q14680	MELK	S431	Ws	Sequential enrichment(4G10/SB)A1S2-S2	Prat_1072
1813142	27642862	Q14680		MELK	SAVKNEEYFMFPEPKTPVNKNQHKREILTTP	S(ph)AVKNEEY(ph)FMFPEPKT(ph)PVNK	T446	T446	1	H	C	Profile	Enrichment-study	Condition(A1S2-S2-Dataset S6)	Label-free	Src-superbinder or sequencial enrichment	LTQ-Orbitrap Velos	4712	Levin	180423	[0.0, 1235500.0, 424780.0]	pri_2804_227	Q14680	MELK	T446	Ws	Sequential enrichment(4G10/SB)A1S2-S2	Prat_1072
1813156	27642862	Q14680		MELK	KENVYTPKSAVKNEEYFMFPEPKTPVNKNQH	S(ph)AVKNEEY(ph)FMFPEPKT(ph)PVNK	Y438	Y438	1	H	C	Profile	Enrichment-study	Condition(A1S2-S2-Dataset S6)	Label-free	Src-superbinder or sequencial enrichment	LTQ-Orbitrap Velos	4712	Levin	180423	[4807600.0, 1817600.0, 424780.0]	pri_2804_227	Q14680	MELK	Y438	Ws	Sequential enrichment(4G10/SB)A1S2-S2	Prat_1072
1817719	27642862	Q14680		MELK	SAVKNEEYFMFPEPKTPVNKNQHKREILTTP	SAVKNEEY(ph)FMFPEPKT(ph)PVNK	T446	T446	1	H	C	Profile	Enrichment-study	Condition(Pervanadate treated-Dataset S7@BEL7402 cell line)	Label-free	Src superbinder+Ti-IMAC	LTQ-Orbitrap Velos	5868	Levin	180423	[0.0, 185670.0, 0.0]	pri_2804_227	Q14680	MELK	T446	Ws	Pervanadate@BEL7402 cell line	Prat_840
1817728	27642862	Q14680		MELK	KENVYTPKSAVKNEEYFMFPEPKTPVNKNQH	S(ph)AVKNEEY(ph)FMFPEPKT(ph)PVNK	Y438	Y438	1	H	C	Profile	Enrichment-study	Condition(Pervanadate treated-Dataset S7@BEL7402 cell line)	Label-free	Src superbinder+Ti-IMAC	LTQ-Orbitrap Velos	5868	Levin	180423	[4190500.0, 185670.0, 0.0]	pri_2804_227	Q14680	MELK	Y438	Ws	Pervanadate@BEL7402 cell line	Prat_840
1821788	27642862	Q14680		MELK	SAVKNEEYFMFPEPKTPVNKNQHKREILTTP	SAVKNEEY(ph)FMFPEPKT(ph)PVNK	T446	T446	1	H	C	Profile	Enrichment-study	Condition(Pervanadate treated-Dataset S7@BT474 cell line)	Label-free	Src superbinder+Ti-IMAC	LTQ-Orbitrap Velos	5067	Levin	180423	[0.0, 321430.0, 0.0]	pri_2804_227	Q14680	MELK	T446	Ws	Pervanadate@BT474 cell line	Prat_841
1821796	27642862	Q14680		MELK	KENVYTPKSAVKNEEYFMFPEPKTPVNKNQH	S(ph)AVKNEEY(ph)FMFPEPKT(ph)PVNK	Y438	Y438	1	H	C	Profile	Enrichment-study	Condition(Pervanadate treated-Dataset S7@BT474 cell line)	Label-free	Src superbinder+Ti-IMAC	LTQ-Orbitrap Velos	5067	Levin	180423	[1821600.0, 321430.0, 0.0]	pri_2804_227	Q14680	MELK	Y438	Ws	Pervanadate@BT474 cell line	Prat_841
1825242	27642862	Q14680		MELK	PANKLKNKENVYTPKSAVKNEEYFMFPEPKT	S(ph)AVKNEEY(ph)FMFPEPKT(ph)PVNK	S431	S431	1	H	C	Profile	Enrichment-study	Condition(Pervanadate treated-Dataset S7@HELA cell line)	Label-free	Src superbinder+Ti-IMAC	LTQ-Orbitrap Velos	4393	Levin	180423	[0.0, 82694.0, 0.0]	pri_2804_227	Q14680	MELK	S431	Ws	Pervanadate@Hela cell line_27642862	dup_845
1825258	27642862	Q14680		MELK	SAVKNEEYFMFPEPKTPVNKNQHKREILTTP	SAVKNEEY(ph)FMFPEPKT(ph)PVNK	T446	T446	1	H	C	Profile	Enrichment-study	Condition(Pervanadate treated-Dataset S7@HELA cell line)	Label-free	Src superbinder+Ti-IMAC	LTQ-Orbitrap Velos	4393	Levin	180423	[0.0, 1152200.0, 0.0]	pri_2804_227	Q14680	MELK	T446	Ws	Pervanadate@Hela cell line_27642862	dup_845
1825267	27642862	Q14680		MELK	KENVYTPKSAVKNEEYFMFPEPKTPVNKNQH	S(ph)AVKNEEY(ph)FMFPEPKT(ph)PVNK	Y438	Y438	1	H	C	Profile	Enrichment-study	Condition(Pervanadate treated-Dataset S7@HELA cell line)	Label-free	Src superbinder+Ti-IMAC	LTQ-Orbitrap Velos	4393	Levin	180423	[2122000.0, 1234900.0, 0.0]	pri_2804_227	Q14680	MELK	Y438	Ws	Pervanadate@Hela cell line_27642862	dup_845
1826152	27642862	Q14680		MELK	DVTASDKNYVAGLIDYDWCEDDLSTGAATPR	NYVAGLIDY(ph)DWCEDDLSTGAATPR	Y374	Y374	0.999385	H	C	Profile	Enrichment-study	Condition(Pervanadate treated-Dataset S7@HEPG2 cell line)	Label-free	Src superbinder+Ti-IMAC	LTQ-Orbitrap Velos	6174	Levin	180423	[153520.0, 0.0, 0.0]	pri_2804_227	Q14680	MELK	Y374	Ws	Pervanadate@HEPG2 cell line	Prat_847
1830012	27642862	Q14680		MELK	SAVKNEEYFMFPEPKTPVNKNQHKREILTTP	SAVKNEEY(ph)FMFPEPKT(ph)PVNK	T446	T446	1	H	C	Profile	Enrichment-study	Condition(Pervanadate treated-Dataset S7@HEPG2 cell line)	Label-free	Src superbinder+Ti-IMAC	LTQ-Orbitrap Velos	6174	Levin	180423	[0.0, 200730.0, 0.0]	pri_2804_227	Q14680	MELK	T446	Ws	Pervanadate@HEPG2 cell line	Prat_847
1830020	27642862	Q14680		MELK	KENVYTPKSAVKNEEYFMFPEPKTPVNKNQH	S(ph)AVKNEEY(ph)FMFPEPKT(ph)PVNK	Y438	Y438	1	H	C	Profile	Enrichment-study	Condition(Pervanadate treated-Dataset S7@HEPG2 cell line)	Label-free	Src superbinder+Ti-IMAC	LTQ-Orbitrap Velos	6174	Levin	180423	[4078700.0, 200730.0, 0.0]	pri_2804_227	Q14680	MELK	Y438	Ws	Pervanadate@HEPG2 cell line	Prat_847
1834914	27642862	Q14680		MELK	_____MKDYDELLKYYELHETIGTGGFAKVK	MKDY(ph)DELLKYY(ph)ELHETIGTGGFAK	Y11	Y11	0.804309	H	C	Profile	Enrichment-study	Condition(Pervanadate treated-Dataset S7@JURKAT cell line)	Label-free	Src superbinder+Ti-IMAC	LTQ-Orbitrap Velos	7637	Levin	180423	[0.0, 80749.0, 0.0]	pri_2804_227	Q14680	MELK	Y11	Ws	Pervanadate@JURKAT cell line	Prat_848
1836001	27642862	Q14680		MELK	PANKLKNKENVYTPKSAVKNEEYFMFPEPKT	S(ph)AVKNEEY(ph)FMFPEPKT(ph)PVNK	S431	S431	1	H	C	Profile	Enrichment-study	Condition(Pervanadate treated-Dataset S7@JURKAT cell line)	Label-free	Src superbinder+Ti-IMAC	LTQ-Orbitrap Velos	7637	Levin	180423	[0.0, 323490.0, 0.0]	pri_2804_227	Q14680	MELK	S431	Ws	Pervanadate@JURKAT cell line	Prat_848
1836014	27642862	Q14680		MELK	SAVKNEEYFMFPEPKTPVNKNQHKREILTTP	SAVKNEEY(ph)FMFPEPKT(ph)PVNK	T446	T446	1	H	C	Profile	Enrichment-study	Condition(Pervanadate treated-Dataset S7@JURKAT cell line)	Label-free	Src superbinder+Ti-IMAC	LTQ-Orbitrap Velos	7637	Levin	180423	[0.0, 1363300.0, 0.0]	pri_2804_227	Q14680	MELK	T446	Ws	Pervanadate@JURKAT cell line	Prat_848
1836026	27642862	Q14680		MELK	KENVYTPKSAVKNEEYFMFPEPKTPVNKNQH	S(ph)AVKNEEY(ph)FMFPEPKT(ph)PVNK	Y438	Y438	1	H	C	Profile	Enrichment-study	Condition(Pervanadate treated-Dataset S7@JURKAT cell line)	Label-free	Src superbinder+Ti-IMAC	LTQ-Orbitrap Velos	7637	Levin	180423	[1599600.0, 1686800.0, 0.0]	pri_2804_227	Q14680	MELK	Y438	Ws	Pervanadate@JURKAT cell line	Prat_848
1840120	27642862	Q14680		MELK	KENVYTPKSAVKNEEYFMFPEPKTPVNKNQH	S(ph)AVKNEEY(ph)FMFPEPKT(ph)PVNK	Y438	Y438	1	H	C	Profile	Enrichment-study	Condition(Pervanadate treated-Dataset S7@MCF10A cell line)	Label-free	Src superbinder+Ti-IMAC	LTQ-Orbitrap Velos	4829	Levin	180423	[2268700.0, 0.0, 0.0]	pri_2804_227	Q14680	MELK	Y438	Ws	Pervanadate@MCF10A cell line	Prat_851
1843158	27642862	Q14680		MELK	SAVKNEEYFMFPEPKTPVNKNQHKREILTTP	SAVKNEEY(ph)FMFPEPKT(ph)PVNK	T446	T446	1	H	C	Profile	Enrichment-study	Condition(Pervanadate treated-Dataset S7@MCF7 cell line)	Label-free	Src superbinder+Ti-IMAC	LTQ-Orbitrap Velos	3689	Levin	180423	[0.0, 39297.0, 0.0]	pri_2804_227	Q14680	MELK	T446	Ws	Pervanadate@MCF7 cell line	Prat_852
1843165	27642862	Q14680		MELK	KENVYTPKSAVKNEEYFMFPEPKTPVNKNQH	S(ph)AVKNEEY(ph)FMFPEPKT(ph)PVNK	Y438	Y438	1	H	C	Profile	Enrichment-study	Condition(Pervanadate treated-Dataset S7@MCF7 cell line)	Label-free	Src superbinder+Ti-IMAC	LTQ-Orbitrap Velos	3689	Levin	180423	[782740.0, 39297.0, 0.0]	pri_2804_227	Q14680	MELK	Y438	Ws	Pervanadate@MCF7 cell line	Prat_852
1846456	27642862	Q14680		MELK	PANKLKNKENVYTPKSAVKNEEYFMFPEPKT	S(ph)AVKNEEY(ph)FMFPEPKT(ph)PVNK	S431	S431	1	H	C	Profile	Enrichment-study	Condition(Pervanadate treated-Dataset S7@MDAMB231 cell line)	Label-free	Src superbinder+Ti-IMAC	LTQ-Orbitrap Velos	4172	Levin	180423	[0.0, 228790.0, 657240.0]	pri_2804_227	Q14680	MELK	S431	Ws	Pervanadate@MDAMB231 cell line	Prat_853
1846468	27642862	Q14680		MELK	SAVKNEEYFMFPEPKTPVNKNQHKREILTTP	SAVKNEEY(ph)FMFPEPKT(ph)PVNK	T446	T446	1	H	C	Profile	Enrichment-study	Condition(Pervanadate treated-Dataset S7@MDAMB231 cell line)	Label-free	Src superbinder+Ti-IMAC	LTQ-Orbitrap Velos	4172	Levin	180423	[0.0, 3667300.0, 657240.0]	pri_2804_227	Q14680	MELK	T446	Ws	Pervanadate@MDAMB231 cell line	Prat_853
1846473	27642862	Q14680		MELK	KENVYTPKSAVKNEEYFMFPEPKTPVNKNQH	S(ph)AVKNEEY(ph)FMFPEPKT(ph)PVNK	Y438	Y438	1	H	C	Profile	Enrichment-study	Condition(Pervanadate treated-Dataset S7@MDAMB231 cell line)	Label-free	Src superbinder+Ti-IMAC	LTQ-Orbitrap Velos	4172	Levin	180423	[5559300.0, 3896100.0, 657240.0]	pri_2804_227	Q14680	MELK	Y438	Ws	Pervanadate@MDAMB231 cell line	Prat_853
1847127	27642862	Q14680		MELK	DVTASDKNYVAGLIDYDWCEDDLSTGAATPR	NYVAGLIDY(ph)DWCEDDLSTGAATPR	Y374	Y374		H	C	Profile	Enrichment-study	Condition(Pervanadate treated-Dataset S7@SKBR3 cell line)	Label-free	Src superbinder+Ti-IMAC	LTQ-Orbitrap Velos	5989	Levin	180423	[407540.0, 0.0, 0.0]	pri_2804_227	Q14680	MELK	Y374	Ws	Pervanadate@SKBR3 cell line	Prat_856
1848821	27642862	Q14680		MELK	TDIKSNNWSLEDVTASDKNYVAGLIDYDWCE	SNNWSLEDVTAS(ph)DKNYVAGLIDYDWCEDDLSTGAATPR	S363	S363		H	C	Profile	Enrichment-study	Condition(Pervanadate treated-Dataset S7@SKBR3 cell line)	Label-free	Src superbinder+Ti-IMAC	LTQ-Orbitrap Velos	5989	Levin	180423	[50811.0, 0.0, 0.0]	pri_2804_227	Q14680	MELK	S363	Ws	Pervanadate@SKBR3 cell line	Prat_856
1848861	27642862	Q14680		MELK	____________MKDYDELLKYYELHETIGT	MKDY(ph)DELLK	Y4	Y4		H	C	Profile	Enrichment-study	Condition(Pervanadate treated-Dataset S7@SKBR3 cell line)	Label-free	Src superbinder+Ti-IMAC	LTQ-Orbitrap Velos	5989	Levin	180423	[10818.0, 0.0, 0.0]	pri_2804_227	Q14680	MELK	Y4	Ws	Pervanadate@SKBR3 cell line	Prat_856
1850945	27642862	Q14680		MELK	PANKLKNKENVYTPKSAVKNEEYFMFPEPKT	S(ph)AVKNEEY(ph)FMFPEPKT(ph)PVNK	S431	S431		H	C	Profile	Enrichment-study	Condition(Pervanadate treated-Dataset S7@SKBR3 cell line)	Label-free	Src superbinder+Ti-IMAC	LTQ-Orbitrap Velos	5989	Levin	180423	[0.0, 47049.0, 0.0]	pri_2804_227	Q14680	MELK	S431	Ws	Pervanadate@SKBR3 cell line	Prat_856
1850965	27642862	Q14680		MELK	SAVKNEEYFMFPEPKTPVNKNQHKREILTTP	SAVKNEEY(ph)FMFPEPKT(ph)PVNK	T446	T446		H	C	Profile	Enrichment-study	Condition(Pervanadate treated-Dataset S7@SKBR3 cell line)	Label-free	Src superbinder+Ti-IMAC	LTQ-Orbitrap Velos	5989	Levin	180423	[0.0, 670610.0, 0.0]	pri_2804_227	Q14680	MELK	T446	Ws	Pervanadate@SKBR3 cell line	Prat_856
1850971	27642862	Q14680		MELK	KENVYTPKSAVKNEEYFMFPEPKTPVNKNQH	S(ph)AVKNEEY(ph)FMFPEPKT(ph)PVNK	Y438	Y438		H	C	Profile	Enrichment-study	Condition(Pervanadate treated-Dataset S7@SKBR3 cell line)	Label-free	Src superbinder+Ti-IMAC	LTQ-Orbitrap Velos	5989	Levin	180423	[2915800.0, 717660.0, 0.0]	pri_2804_227	Q14680	MELK	Y438	Ws	Pervanadate@SKBR3 cell line	Prat_856
1852149	27642862	Q14680		MELK	KENVYTPKSAVKNEEYFMFPEPKTPVNKNQH	S(ph)AVKNEEY(ph)FMFPEPKT(ph)PVNK	Y438	Y438	1	H	C	Profile	Enrichment-study	Condition(S1A2-A2-Dataset S6)	Label-free	Src-superbinder or sequencial enrichment	LTQ-Orbitrap Velos	945	Levin	180423	[54391.0, 0.0, 0.0]	pri_2804_227	Q14680	MELK	Y438	Ws	Sequential enrichment(4G10/SB)S1A2-A2	Prat_1073
1852586	27642862	Q14680		MELK	LSTGAATPRTSQFTKYWTESNGVESKSLTPA	Y(ph)WTESNGVESK	Y396	Y396	0.999862	H	C	Profile	Enrichment-study	Condition(S1A2-S1-Dataset S6)	Label-free	Src-superbinder or sequencial enrichment	LTQ-Orbitrap Velos	5072	Levin	180423	[33307.0, 0.0, 0.0]	pri_2804_227	Q14680	MELK	Y396	Ws	Sequential enrichment(4G10/SB)S1A2-S1	Prat_1074
1855829	27642862	Q14680		MELK	PANKLKNKENVYTPKSAVKNEEYFMFPEPKT	S(ph)AVKNEEY(ph)FMFPEPKT(ph)PVNK	S431	S431	1	H	C	Profile	Enrichment-study	Condition(S1A2-S1-Dataset S6)	Label-free	Src-superbinder or sequencial enrichment	LTQ-Orbitrap Velos	5072	Levin	180423	[0.0, 457190.0, 555630.0]	pri_2804_227	Q14680	MELK	S431	Ws	Sequential enrichment(4G10/SB)S1A2-S1	Prat_1074
1855839	27642862	Q14680		MELK	SAVKNEEYFMFPEPKTPVNKNQHKREILTTP	S(ph)AVKNEEY(ph)FMFPEPKT(ph)PVNK	T446	T446	1	H	C	Profile	Enrichment-study	Condition(S1A2-S1-Dataset S6)	Label-free	Src-superbinder or sequencial enrichment	LTQ-Orbitrap Velos	5072	Levin	180423	[0.0, 567320.0, 555630.0]	pri_2804_227	Q14680	MELK	T446	Ws	Sequential enrichment(4G10/SB)S1A2-S1	Prat_1074
1855851	27642862	Q14680		MELK	KENVYTPKSAVKNEEYFMFPEPKTPVNKNQH	S(ph)AVKNEEY(ph)FMFPEPKT(ph)PVNK	Y438	Y438	1	H	C	Profile	Enrichment-study	Condition(S1A2-S1-Dataset S6)	Label-free	Src-superbinder or sequencial enrichment	LTQ-Orbitrap Velos	5072	Levin	180423	[3606300.0, 1024500.0, 555630.0]	pri_2804_227	Q14680	MELK	Y438	Ws	Sequential enrichment(4G10/SB)S1A2-S1	Prat_1074
1860019	27642862	Q14680		MELK	PANKLKNKENVYTPKSAVKNEEYFMFPEPKT	S(ph)AVKNEEY(ph)FMFPEPKT(ph)PVNK	S431	S431	1	H	C	Profile	Enrichment-study	Condition(S1S2-S1-Dataset S6)	Label-free	Src-superbinder or sequencial enrichment	LTQ-Orbitrap Velos	5226	Levin	180423	[0.0, 549610.0, 0.0]	pri_2804_227	Q14680	MELK	S431	Ws	Sequential enrichment(4G10/SB)S1S2-S1	Prat_1075
1860030	27642862	Q14680		MELK	SAVKNEEYFMFPEPKTPVNKNQHKREILTTP	S(ph)AVKNEEY(ph)FMFPEPKT(ph)PVNK	T446	T446	1	H	C	Profile	Enrichment-study	Condition(S1S2-S1-Dataset S6)	Label-free	Src-superbinder or sequencial enrichment	LTQ-Orbitrap Velos	5226	Levin	180423	[0.0, 656840.0, 0.0]	pri_2804_227	Q14680	MELK	T446	Ws	Sequential enrichment(4G10/SB)S1S2-S1	Prat_1075
1860043	27642862	Q14680		MELK	KENVYTPKSAVKNEEYFMFPEPKTPVNKNQH	S(ph)AVKNEEY(ph)FMFPEPKT(ph)PVNK	Y438	Y438	1	H	C	Profile	Enrichment-study	Condition(S1S2-S1-Dataset S6)	Label-free	Src-superbinder or sequencial enrichment	LTQ-Orbitrap Velos	5226	Levin	180423	[3639600.0, 1206400.0, 0.0]	pri_2804_227	Q14680	MELK	Y438	Ws	Sequential enrichment(4G10/SB)S1S2-S1	Prat_1075
1860741	27642862	Q14680		MELK	LSTGAATPRTSQFTKYWTESNGVESKSLTPA	Y(ph)WTESNGVESK	Y396	Y396	0.826243	H	C	Profile	Enrichment-study	Condition(S1S2-S2-Dataset S6)	Label-free	Src-superbinder or sequencial enrichment	LTQ-Orbitrap Velos	2502	Levin	180423	[14047.0, 0.0, 0.0]	pri_2804_227	Q14680	MELK	Y396	Ws	Sequential enrichment(4G10/SB)S1S2-S2	Prat_1076
1862393	27642862	Q14680		MELK	PANKLKNKENVYTPKSAVKNEEYFMFPEPKT	S(ph)AVKNEEY(ph)FMFPEPKT(ph)PVNK	S431	S431	1	H	C	Profile	Enrichment-study	Condition(S1S2-S2-Dataset S6)	Label-free	Src-superbinder or sequencial enrichment	LTQ-Orbitrap Velos	2502	Levin	180423	[0.0, 68476.0, 0.0]	pri_2804_227	Q14680	MELK	S431	Ws	Sequential enrichment(4G10/SB)S1S2-S2	Prat_1076
1862397	27642862	Q14680		MELK	SAVKNEEYFMFPEPKTPVNKNQHKREILTTP	S(ph)AVKNEEY(ph)FMFPEPKT(ph)PVNK	T446	T446	1	H	C	Profile	Enrichment-study	Condition(S1S2-S2-Dataset S6)	Label-free	Src-superbinder or sequencial enrichment	LTQ-Orbitrap Velos	2502	Levin	180423	[0.0, 74244.0, 0.0]	pri_2804_227	Q14680	MELK	T446	Ws	Sequential enrichment(4G10/SB)S1S2-S2	Prat_1076
1862402	27642862	Q14680		MELK	KENVYTPKSAVKNEEYFMFPEPKTPVNKNQH	S(ph)AVKNEEY(ph)FMFPEPKT(ph)PVNK	Y438	Y438	1	H	C	Profile	Enrichment-study	Condition(S1S2-S2-Dataset S6)	Label-free	Src-superbinder or sequencial enrichment	LTQ-Orbitrap Velos	2502	Levin	180423	[310060.0, 142720.0, 0.0]	pri_2804_227	Q14680	MELK	Y438	Ws	Sequential enrichment(4G10/SB)S1S2-S2	Prat_1076
1870607	27642862	Q14680		MELK	KENVYTPKSAVKNEEYFMFPEPKTPVNKNQH	NEEY(ph)FMFPEPK	Y438	Y438	1	H	C	Profiling	Enrichment analysis	Treated( Pervandate@ Jurkat T cells-one-Mix- 4G10, P-Tyr-100 and PY99-5x)	Label free	Ti4+-IMAC	LTQ Orbitrap Velos	1004	Mejo	280123	[12937.0, 0.0, 0.0]	pri_0103_21	Q14680	MELK	Y438	Ws	Pervandate@Jurkat T cells (4G10+Py100+Py99-5x)	Prat_867
1871610	27642862	Q14680		MELK	KENVYTPKSAVKNEEYFMFPEPKTPVNKNQH	S(ph)AVKNEEY(ph)FMFPEPKT(ph)PVNK	Y8	Y8	1	H	C	P	phosphotyrosine superbinder	Treated(-Superbinder- ExperimentA1S2-S2@jurkat cells)	Label free	pTyr+Ti4+-IMAC	LTQ Orbitrap Velos	576	Tanuja	280123	[4807600.0, 1817600.0, 424780.0]	pri_1204_212	Q14680	MELK	Y438	Ws	SB A1S2-S2@Jurkat cells	Prat_1028
1876130	27642862	Q14680		MELK	SAVKNEEYFMFPEPKTPVNKNQHKREILTTP	SAVKNEEY(ph)FMFPEPKT(ph)PVNK	T16	T16	1	H	C	P	phosphotyrosine superbinder	Treated(RPMI-1640 medium@BEL7402 cell line)	Label free	pTyr+Ti4+-IMAC	LTQ Orbitrap Velos	5909	Tanuja	280123	[0.0, 185670.0, 0.0]	pri_1204_212	Q14680	MELK	T446	Ws	Untreated control@BEL7402 cell line	Prat_1293
1876143	27642862	Q14680		MELK	KENVYTPKSAVKNEEYFMFPEPKTPVNKNQH	S(ph)AVKNEEY(ph)FMFPEPKT(ph)PVNK	Y8	Y8	1	H	C	P	phosphotyrosine superbinder	Treated(RPMI-1640 medium@BEL7402 cell line)	Label free	pTyr+Ti4+-IMAC	LTQ Orbitrap Velos	5909	Tanuja	280123	[4190500.0, 185670.0, 0.0]	pri_1204_212	Q14680	MELK	Y438	Ws	Untreated control@BEL7402 cell line	Prat_1293
1878965	27642862	Q14680		MELK	SAVKNEEYFMFPEPKTPVNKNQHKREILTTP	SAVKNEEY(ph)FMFPEPKT(ph)PVNK	T16	T16	1	H	C	P	phosphotyrosine superbinder	Treated(RPMI-1640 medium@BT474 cell line)	Label free	pTyr+Ti4+-IMAC	LTQ Orbitrap Velos	3204	Tanuja	280123	[0.0, 321430.0, 0.0]	pri_1204_212	Q14680	MELK	T446	Ws	Untreated control@BT474 cell line	Prat_1294
1878972	27642862	Q14680		MELK	KENVYTPKSAVKNEEYFMFPEPKTPVNKNQH	S(ph)AVKNEEY(ph)FMFPEPKT(ph)PVNK	Y8	Y8	1	H	C	P	phosphotyrosine superbinder	Treated(RPMI-1640 medium@BT474 cell line)	Label free	pTyr+Ti4+-IMAC	LTQ Orbitrap Velos	3204	Tanuja	280123	[1821600.0, 321430.0, 0.0]	pri_1204_212	Q14680	MELK	Y438	Ws	Untreated control@BT474 cell line	Prat_1294
1880636	27642862	Q14680		MELK	SAVKNEEYFMFPEPKTPVNKNQHKREILTTP	SAVKNEEY(ph)FMFPEPKT(ph)PVNK	T16	T16	1	H	C	P	phosphotyrosine superbinder	Treated(RPMI-1640 medium@HELA)	Label free	pTyr+Ti4+-IMAC	LTQ Orbitrap Velos	1926	Tanuja	290123	[0.0, 1152200.0, 0.0]	pri_1204_212	Q14680	MELK	T446	Ws	Untreated control@HeLa cells	Prat_1304
1880642	27642862	Q14680		MELK	KENVYTPKSAVKNEEYFMFPEPKTPVNKNQH	S(ph)AVKNEEY(ph)FMFPEPKT(ph)PVNK	Y8	Y8	1	H	C	P	phosphotyrosine superbinder	Treated(RPMI-1640 medium@HELA)	Label free	pTyr+Ti4+-IMAC	LTQ Orbitrap Velos	1926	Tanuja	290123	[2122000.0, 1234900.0, 0.0]	pri_1204_212	Q14680	MELK	Y438	Ws	Untreated control@HeLa cells	Prat_1304
1882078	27642862	Q14680		MELK	SAVKNEEYFMFPEPKTPVNKNQHKREILTTP	SAVKNEEY(ph)FMFPEPKT(ph)PVNK	T16	T16	1	H	C	P	phosphotyrosine superbinder	Treated(RPMI-1640 medium@HEPG2 cell lines)	Label free	pTyr+Ti4+-IMAC	LTQ Orbitrap Velos	1761	Tanuja	290123	[0.0, 200730.0, 0.0]	pri_1204_212	Q14680	MELK	T446	Ws	Untreated control@Hep-G2 cells	Prat_1305
1882084	27642862	Q14680		MELK	KENVYTPKSAVKNEEYFMFPEPKTPVNKNQH	S(ph)AVKNEEY(ph)FMFPEPKT(ph)PVNK	Y8	Y8	1	H	C	P	phosphotyrosine superbinder	Treated(RPMI-1640 medium@HEPG2 cell lines)	Label free	pTyr+Ti4+-IMAC	LTQ Orbitrap Velos	1761	Tanuja	290123	[4078700.0, 200730.0, 0.0]	pri_1204_212	Q14680	MELK	Y438	Ws	Untreated control@Hep-G2 cells	Prat_1305
1883116	27642862	Q14680		MELK	SAVKNEEYFMFPEPKTPVNKNQHKREILTTP	SAVKNEEY(ph)FMFPEPKT(ph)PVNK	T16	T16	1	H	C	P	phosphotyrosine superbinder	Treated(RPMI-1640 medium@JURKAT cell lines)	Label free	pTyr+Ti4+-IMAC	LTQ Orbitrap Velos	1234	Tanuja	290123	[0.0, 9608.6, 0.0]	pri_1204_212	Q14680	MELK	T446	Ws	Untreated control@Jurkat cells	Prat_1306
1883122	27642862	Q14680		MELK	KENVYTPKSAVKNEEYFMFPEPKTPVNKNQH	S(ph)AVKNEEY(ph)FMFPEPKT(ph)PVNK	Y8	Y8	1	H	C	P	phosphotyrosine superbinder	Treated(RPMI-1640 medium@JURKAT cell lines)	Label free	pTyr+Ti4+-IMAC	LTQ Orbitrap Velos	1234	Tanuja	290123	[2273700.0, 0.0, 0.0]	pri_1204_212	Q14680	MELK	Y438	Ws	Untreated control@Jurkat cells	Prat_1306
1883938	27642862	Q14680		MELK	KENVYTPKSAVKNEEYFMFPEPKTPVNKNQH	S(ph)AVKNEEY(ph)FMFPEPKT(ph)PVNK	Y8	Y8	1	H	C	P	phosphotyrosine superbinder	Treated(RPMI-1640 medium@MCF10A cell lines)	Label free	pTyr+Ti4+-IMAC	LTQ Orbitrap Velos	1013	Tanuja	290123	[2268700.0, 0.0, 0.0]	pri_1204_212	Q14680	MELK	Y438	Ws	Untreated control@MCF10A cells	Prat_1309
1884631	27642862	Q14680		MELK	KENVYTPKSAVKNEEYFMFPEPKTPVNKNQH	S(ph)AVKNEEY(ph)FMFPEPKT(ph)PVNK	Y8	Y8	1	H	C	P	phosphotyrosine superbinder	Treated(RPMI-1640 medium@MCF7 cell lines)	Label free	pTyr+Ti4+-IMAC	LTQ Orbitrap Velos	824	Tanuja	290123	[782740.0, 39297.0, 0.0]	pri_1204_212	Q14680	MELK	Y438	Ws	Untreated control@MCF-7 cells	Prat_1308
1885216	27642862	Q14680		MELK	KENVYTPKSAVKNEEYFMFPEPKTPVNKNQH	S(ph)AVKNEEY(ph)FMFPEPKT(ph)PVNK	Y8	Y8	1	H	C	P	phosphotyrosine superbinder	Treated(RPMI-1640 medium@MDAMB231 cell line)	Label free	pTyr+Ti4+-IMAC	LTQ Orbitrap Velos	723	Tanuja	290123	[5559300.0, 3896100.0, 657240.0]	pri_1204_212	Q14680	MELK	Y438	Ws	Untreated control@MDAMB231 cells	Prat_1310
1885767	27642862	Q14680		MELK	KENVYTPKSAVKNEEYFMFPEPKTPVNKNQH	S(ph)AVKNEEY(ph)FMFPEPKT(ph)PVNK	Y8	Y8	1	H	C	P	phosphotyrosine superbinder	Treated(RPMI-1640 medium@SKBR3)	Label free	pTyr+Ti4+-IMAC	LTQ Orbitrap Velos	638	Tanuja	290123	[2915800.0, 717660.0, 0.0]	pri_1204_212	Q14680	MELK	Y438	Ws	Untreated control@SKBR3 cells	Prat_1311
1886029	27642862	Q14680		MELK	KENVYTPKSAVKNEEYFMFPEPKTPVNKNQH	S(ph)AVKNEEY(ph)FMFPEPKT(ph)PVNK	Y8	Y8	1	H	C	P	phosphotyrosine superbinder	Treated(Superbinder- ExperimentS1A2-A2@jurkat cells)	Label free	pTyr+Ti4+-IMAC	LTQ Orbitrap Velos	289	Tanuja	280123	[54391.0, 0.0, 0.0]	pri_1204_212	Q14680	MELK	Y438	Ws	SB S1A2-A2@Jurkat cells	Prat_1029
1887140	27642862	Q14680		MELK	SAVKNEEYFMFPEPKTPVNKNQHKREILTTP	S(ph)AVKNEEY(ph)FMFPEPKT(ph)PVNK	T16	T16	1	H	C	P	phosphotyrosine superbinder	Treated(Superbinder-ExperimentA1A2-A1@jurkat cells)	Label free	pTyr+Ti4+-IMAC	LTQ Orbitrap Velos	1552	Tanuja	280123	[0.0, 64682.0, 0.0]	pri_1204_212	Q14680	MELK	T446	Ws	SB A1A2-A1@Jurkat cells	Prat_1025
1887148	27642862	Q14680		MELK	KENVYTPKSAVKNEEYFMFPEPKTPVNKNQH	S(ph)AVKNEEY(ph)FMFPEPKT(ph)PVNK	Y8	Y8	1	H	C	P	phosphotyrosine superbinder	Treated(Superbinder-ExperimentA1A2-A1@jurkat cells)	Label free	pTyr+Ti4+-IMAC	LTQ Orbitrap Velos	1552	Tanuja	280123	[519380.0, 64682.0, 0.0]	pri_1204_212	Q14680	MELK	Y438	Ws	SB A1A2-A1@Jurkat cells	Prat_1025
1887897	27642862	Q14680		MELK	KENVYTPKSAVKNEEYFMFPEPKTPVNKNQH	S(ph)AVKNEEY(ph)FMFPEPKT(ph)PVNK	Y8	Y8	1	H	C	P	phosphotyrosine superbinder	Treated(Superbinder-ExperimentA1A2-A2@jurkat cells)	Label free	pTyr+Ti4+-IMAC	LTQ Orbitrap Velos	826	Tanuja	280123	[250410.0, 0.0, 0.0]	pri_1204_212	Q14680	MELK	Y438	Ws	SB A1A2-A2@Jurkat cells	Prat_1026
1888471	27642862	Q14680		MELK	KENVYTPKSAVKNEEYFMFPEPKTPVNKNQH	S(ph)AVKNEEY(ph)FMFPEPKT(ph)PVNK	Y8	Y8	1	H	C	P	phosphotyrosine superbinder	Treated(Superbinder-ExperimentA1S2-A1@jurkat cells)	Label free	pTyr+Ti4+-IMAC	LTQ Orbitrap Velos	672	Tanuja	280123	[404910.0, 0.0, 0.0]	pri_1204_212	Q14680	MELK	Y438	Ws	SB A1S2-A1@Jurkat cells	Prat_1027
1888758	27642862	Q14680		MELK	KENVYTPKSAVKNEEYFMFPEPKTPVNKNQH	S(ph)AVKNEEY(ph)FMFPEPKT(ph)PVNK	Y8	Y8	1	H	C	P	phosphotyrosine superbinder	Treated(Superbinder-ExperimentS1A2-S1@jurkat cells)	Label free	pTyr+Ti4+-IMAC	LTQ Orbitrap Velos	280	Tanuja	280123	[3606300.0, 1024500.0, 555630.0]	pri_1204_212	Q14680	MELK	Y438	Ws	SB S1A2-S1@Jurkat cells	Prat_1030
1888989	27642862	Q14680		MELK	KENVYTPKSAVKNEEYFMFPEPKTPVNKNQH	S(ph)AVKNEEY(ph)FMFPEPKT(ph)PVNK	Y8	Y8	1	H	C	P	phosphotyrosine superbinder	Treated(Superbinder-ExperimentS1S2-S1@jurkat cells)	Label free	pTyr+Ti4+-IMAC	LTQ Orbitrap Velos	277	Tanuja	280123	[3639600.0, 1206400.0, 0.0]	pri_1204_212	Q14680	MELK	Y438	Ws	SB S1S2-S1@Jurkat cells	Prat_1031
1889206	27642862	Q14680		MELK	KENVYTPKSAVKNEEYFMFPEPKTPVNKNQH	S(ph)AVKNEEY(ph)FMFPEPKT(ph)PVNK	Y8	Y8	1	H	C	P	phosphotyrosine superbinder	Treated(Superbinder-ExperimentS1S2-S2@jurkat cells)	Label free	pTyr+Ti4+-IMAC	LTQ Orbitrap Velos	254	Tanuja	280123	[310060.0, 142720.0, 0.0]	pri_1204_212	Q14680	MELK	Y438	Ws	SB S1S2-S2@Jurkat cells	Prat_1032
1890524	27642862	Q14680		MELK	KENVYTPKSAVKNEEYFMFPEPKTPVNKNQH	NEEY(ph)FMFPEPK	Y4	Y4	0.860466	H	C	P	phosphotyrosine superbinder	Treated(pervanadate Superbinder-1@hela cells)	Label free	pTyr+Ti4+-IMAC	LTQ Orbitrap Velos	1833	Tanuja	280123	[1189900.0, 0.0, 0.0]	pri_1204_212	Q14680	MELK	Y438	Ws	Pervanadate SB1@HeLa cells	Prat_837
2045458	27834733	Q14680		MELK	VFGSLER	VFGS(ph)LER				H	C	Profiling	Glioblastoma	Control(SILAC DMEM-H21-Heavy@RAS-NHA )	SILAC	TiO2	Orbitrap Fusion	39376	Tanuja	51923	[2651000]	pri_0703_55	Q14680	MELK	S529	Mode_Seq	Cobimetinib(4h)@RAS-NHA cells	Prat_188
2045459	27834733	Q14680		MELK	VFGSLER	VFGS(ph)LER				H	C	Profiling	Glioblastoma	Control(SILAC DMEM-H21-Heavy@RAS-NHA )	SILAC	TiO2	Orbitrap Fusion	39376	Tanuja	51923	[]	pri_0703_55	Q14680	MELK	S529	Mode_Seq	Cobimetinib(4h)@RAS-NHA cells	Prat_188
2066086	27834733	Q14680		MELK	VFGSLER	VFGS(ph)LER				H	C	Profiling	Glioblastoma	Control(SILAC DMEM-H21-Light@NHA cells)	SILAC	TiO2	Orbitrap Fusion	39376	Tanuja	50123	[1730300]	pri_0703_55	Q14680	MELK	S529	Mode_Seq	DMSO@NHA cells	Prat_361
2066087	27834733	Q14680		MELK	VFGSLER	VFGS(ph)LER				H	C	Profiling	Glioblastoma	Control(SILAC DMEM-H21-Light@NHA cells)	SILAC	TiO2	Orbitrap Fusion	39376	Tanuja	50123	[]	pri_0703_55	Q14680	MELK	S529	Mode_Seq	DMSO@NHA cells	Prat_361
2086683	27834733	Q14680		MELK	VFGSLER	VFGS(ph)LER				H	C	Profiling	Glioblastoma	Control(SILAC DMEM-H21-Medium@RAS|mutant IDH1-NHA Cells )	SILAC	TiO2	Orbitrap Fusion	39376	Tanuja	51923	[2253900]	pri_0703_55	Q14680	MELK	S529	Mode_Seq	IDH1mut-NHA cells	Prat_609
2086684	27834733	Q14680		MELK	VFGSLER	VFGS(ph)LER				H	C	Profiling	Glioblastoma	Control(SILAC DMEM-H21-Medium@RAS|mutant IDH1-NHA Cells )	SILAC	TiO2	Orbitrap Fusion	39376	Tanuja	51923	[]	pri_0703_55	Q14680	MELK	S529	Mode_Seq	IDH1mut-NHA cells	Prat_609
2098611	28009266	Q14680		KIAA0175	PERRCRSVELDLN		S505	S505	1	H	C	Profiling	Breast cancer	Treated(EGF stimulation-10 min@MCF7 cell line)	SILAC	TiO2	LTQ-Orbitrap Velos	10608	Mejo	70123	[18.26183, 18.92801]	pri_0603_36	Q14680	MELK	S505	phospo_copy	EGF(10min)@MCF7 cell line	Prat_411
2105081	28009266	Q14680		KIAA0175	PERRCRSVELDLN		S505	S505	1	H	C	Profiling	Breast cancer	Untreated(WT@MCF7 cell line)	SILAC	TiO2	LTQ-Orbitrap Velos	10608	Mejo	70123	[18.33887, 19.10833]	pri_0603_36	Q14680	MELK	S505	phospo_copy	WT@MCF7 cell line	Prat_1386
2730713	28209619	Q14680		MELK	DKLMTGVISPERRCRSVELDLNQAHMEETPK	_S(ph)VELDLNQAHMEETPK_	S505	S505	1	H	C	Profiling	Breast cancer	treated (lapatinib) 1 ÃŽÂ¼mol/L 30 min @BT-474 cell (parental))	dimethyl labeling	IMAC	Q Exactive	8331	spoorthi	120123	[173992000, 171644000, 172186000, 168230000]	Raf_0903_17	Q14680	MELK	S505	Ws	Lapatinib@BT-474 cell Parental	Prat_700
2730819	28209619	Q14680		MELK	QASATPFTDIKSNNWSLEDVTASDKNYVAGL	_SNNWS(ph)LEDVTASDK_	S356	S356	1	H	C	Profiling	Breast cancer	treated (lapatinib) 1 ÃŽÂ¼mol/L 30 min @BT-474 cell (parental))	dimethyl labeling	IMAC	Q Exactive	8331	spoorthi	120123	[67660000]	Raf_0903_17	Q14680	MELK	S356	Ws	Lapatinib@BT-474 cell Parental	Prat_700
2730844	28209619	Q14680		MELK	HMEETPKRKGAKVFGSLERGLDKVITVLTRS	_VFGS(ph)LER_	S529	S529	1	H	C	Profiling	Breast cancer	treated (lapatinib) 1 ÃŽÂ¼mol/L 30 min @BT-474 cell (parental))	dimethyl labeling	IMAC	Q Exactive	8331	spoorthi	120123	[172184000, 211658000, 200327000, 182228000]	Raf_0903_17	Q14680	MELK	S529	Ws	Lapatinib@BT-474 cell Parental	Prat_700
2736814	28209619	Q14680		MELK	DKLMTGVISPERRCRSVELDLNQAHMEETPK	_S(ph)VELDLNQAHMEETPK_	S505	S505	1	H	C	Profiling	Breast cancer	treated (lapatinib) 1 ÃŽÂ¼mol/L 30 min @BT-474-J4(Resistant))	dimethyl labeling	IMAC	Q Exactive	8331	spoorthi	120123	[135907000, 138907000, 120178000, 161467000]	Raf_0903_17	Q14680	MELK	S505	Ws	Lapatinib@BT-474 cell Resistant	Prat_701
2736921	28209619	Q14680		MELK	QASATPFTDIKSNNWSLEDVTASDKNYVAGL	_SNNWS(ph)LEDVTASDK_	S356	S356	1	H	C	Profiling	Breast cancer	treated (lapatinib) 1 ÃŽÂ¼mol/L 30 min @BT-474-J4(Resistant))	dimethyl labeling	IMAC	Q Exactive	8331	spoorthi	120123	[54320700]	Raf_0903_17	Q14680	MELK	S356	Ws	Lapatinib@BT-474 cell Resistant	Prat_701
2736945	28209619	Q14680		MELK	HMEETPKRKGAKVFGSLERGLDKVITVLTRS	_VFGS(ph)LER_	S529	S529	1	H	C	Profiling	Breast cancer	treated (lapatinib) 1 ÃŽÂ¼mol/L 30 min @BT-474-J4(Resistant))	dimethyl labeling	IMAC	Q Exactive	8331	spoorthi	120123	[195023000, 172039000, 191821000, 232583000]	Raf_0903_17	Q14680	MELK	S529	Ws	Lapatinib@BT-474 cell Resistant	Prat_701
2742915	28209619	Q14680		MELK	DKLMTGVISPERRCRSVELDLNQAHMEETPK	_S(ph)VELDLNQAHMEETPK_	S505	S505	1	H	C	Profiling	Breast cancer	Untreated (BT-474 cells (parental))	dimethyl labeling	IMAC	Q Exactive	8331	spoorthi	120123	[164847000, 164196000, 182383000, 145049000]	Raf_0903_17	Q14680	MELK	S505	Ws	Untreated@BT-474 cells Parental	Prat_1319
2743021	28209619	Q14680		MELK	QASATPFTDIKSNNWSLEDVTASDKNYVAGL	_SNNWS(ph)LEDVTASDK_	S356	S356	1	H	C	Profiling	Breast cancer	Untreated (BT-474 cells (parental))	dimethyl labeling	IMAC	Q Exactive	8331	spoorthi	120123	[97216600]	Raf_0903_17	Q14680	MELK	S356	Ws	Untreated@BT-474 cells Parental	Prat_1319
2743046	28209619	Q14680		MELK	HMEETPKRKGAKVFGSLERGLDKVITVLTRS	_VFGS(ph)LER_	S529	S529	1	H	C	Profiling	Breast cancer	Untreated (BT-474 cells (parental))	dimethyl labeling	IMAC	Q Exactive	8331	spoorthi	120123	[206100000, 189610000, 181159000, 158496000]	Raf_0903_17	Q14680	MELK	S529	Ws	Untreated@BT-474 cells Parental	Prat_1319
2995542	28796482	Q14680		MELK	SAVKNEEYFMFPEPKTPVNKNQHKREILTTP	_NEEY(ph)FMFPEPKT(ph)PVNK_	T_446;414;405;398;375;375;315;252	T398;S405;T446	1	H	C	Profiling	Enrichment analysis	Treated(Pervanadate treated cold IAP buffer+immobilized SH2 superbinders-D1 @Jurkat T cells)	Dimethy labeling	Ti4+-IMAC	Q Exactive	5408	Mejo	180123	[3935800, 0, 3935800, 0]	pri_2802_16	Q14680	MELK	T446	Ws	SH2 superbinder+Pervanadate D1@Jurkat T cells	Prat_1084
2995559	28796482	Q14680		MELK	KENVYTPKSAVKNEEYFMFPEPKTPVNKNQH	_SAVKNEEY(ph)FMFPEPK_	Y_438;406;397;390;367;367;307;244	T390;Y438;Y367	1	H	C	Profiling	Enrichment analysis	Treated(Pervanadate treated cold IAP buffer+immobilized SH2 superbinders-D1 @Jurkat T cells)	Dimethy labeling	Ti4+-IMAC	Q Exactive	5408	Mejo	180123	[61903000, 57967000, 3935800, 0]	pri_2802_16	Q14680	MELK	Y438	Ws	SH2 superbinder+Pervanadate D1@Jurkat T cells	Prat_1084
2996679	28796482	Q14680		MELK	KENVYTPKSAVKNEEYFMFPEPKTPVNKNQH	_SAVKNEEY(ph)FMFPEPK_	Y_438;406;397;390;367;367;307;244	T390;Y438;Y367	1	H	C	Profiling	Enrichment analysis	Treated(Pervanadate treated cold IAP buffer+immobilized SH2 superbinders-D2 @Jurkat T cells)	Dimethy labeling	Ti4+-IMAC	Q Exactive	4988	Mejo	180123	[34990000, 34990000, 0, 0]	pri_2802_16	Q14680	MELK	Y438	Ws	SH2 superbinder+Pervanadate D2@Jurkat T cells	Prat_1085
2997749	28796482	Q14680		MELK	SAVKNEEYFMFPEPKTPVNKNQHKREILTTP	_NEEY(ph)FMFPEPKT(ph)PVNK_	T_446;414;405;398;375;375;315;252	T398;S405;T446	1	H	C	Profiling	Enrichment analysis	Treated(Pervanadate treated cold IAP buffer+immobilized SH2 superbinders-D3 @Jurkat T cells)	Dimethy labeling	Ti4+-IMAC	Q Exactive	5019	Mejo	180123	[7807800, 0, 7807800, 0]	pri_2802_16	Q14680	MELK	T446	Ws	SH2 superbinder+Pervanadate D3@Jurkat T cells	Prat_1086
2997761	28796482	Q14680		MELK	KENVYTPKSAVKNEEYFMFPEPKTPVNKNQH	_SAVKNEEY(ph)FMFPEPK_	Y_438;406;397;390;367;367;307;244	T390;Y438;Y367	1	H	C	Profiling	Enrichment analysis	Treated(Pervanadate treated cold IAP buffer+immobilized SH2 superbinders-D3 @Jurkat T cells)	Dimethy labeling	Ti4+-IMAC	Q Exactive	5019	Mejo	180123	[46979000, 39171000, 7807800, 0]	pri_2802_16	Q14680	MELK	Y438	Ws	SH2 superbinder+Pervanadate D3@Jurkat T cells	Prat_1086
2999298	28796482	Q14680		MELK	KENVYTPKSAVKNEEYFMFPEPKTPVNKNQH	_SAVKNEEY(ph)FMFPEPK_	Y_438;406;397;390;367;367;307;244	T390;Y438;Y367	1	H	C	Profiling	Enrichment analysis	Treated(Pervanadate treated+Enrichment+ cold IAP buffer+immobilized SH2 superbinders-C1 @Jurkat T cells)	Dimethy labeling	Ti4+ -IMAC	Q Exactive	8473	Mejo	180123	[24579000, 24579000, 0, 0]	pri_2802_16	Q14680	MELK	Y438	Ws	Pervanadate+SH2 superbinder+Ti4+-IMAC C1@Jurkat T cells	Prat_860
3001124	28796482	Q14680		MELK	SAVKNEEYFMFPEPKTPVNKNQHKREILTTP	_NEEY(ph)FMFPEPKT(ph)PVNK_	T_446;414;405;398;375;375;315;252	T398;S405;T446	1	H	C	Profiling	Enrichment analysis	Treated(Pervanadate treated+Enrichment+ cold IAP buffer+immobilized SH2 superbinders-C2 @Jurkat T cells)	Dimethy labeling	Ti4+ 5 -IMAC	Q Exactive	8845	Mejo	180123	[17997000, 0, 17997000, 0]	pri_2802_16	Q14680	MELK	T446	Ws	Pervanadate+SH2 superbinder+Ti4+-IMAC C2@Jurkat T cells	Prat_861
3001149	28796482	Q14680		MELK	KENVYTPKSAVKNEEYFMFPEPKTPVNKNQH	_SAVKNEEY(ph)FMFPEPK_	Y_438;406;397;390;367;367;307;244	T390;Y438;Y367	1	H	C	Profiling	Enrichment analysis	Treated(Pervanadate treated+Enrichment+ cold IAP buffer+immobilized SH2 superbinders-C2 @Jurkat T cells)	Dimethy labeling	Ti4+ 5 -IMAC	Q Exactive	8845	Mejo	180123	[27936000, 9939000, 17997000, 0]	pri_2802_16	Q14680	MELK	Y438	Ws	Pervanadate+SH2 superbinder+Ti4+-IMAC C2@Jurkat T cells	Prat_861
3002990	28796482	Q14680		MELK	SAVKNEEYFMFPEPKTPVNKNQHKREILTTP	_NEEY(ph)FMFPEPKT(ph)PVNK_	T_446;414;405;398;375;375;315;252	T398;S405;T446	1	H	C	Profiling	Enrichment analysis	Treated(Pervanadate treated+Enrichment+ cold IAP buffer+immobilized SH2 superbinders-C3 @Jurkat T cells)	Dimethy labeling	Ti4+ -IMAC	Q Exactive	8868	Mejo	180123	[24158000, 0, 24158000, 0]	pri_2802_16	Q14680	MELK	T446	Ws	Pervanadate+SH2 superbinder+Ti4+-IMAC C3@Jurkat T cells	Prat_862
3003023	28796482	Q14680		MELK	KENVYTPKSAVKNEEYFMFPEPKTPVNKNQH	_SAVKNEEY(ph)FMFPEPK_	Y_438;406;397;390;367;367;307;244	T390;Y438;Y367	1	H	C	Profiling	Enrichment analysis	Treated(Pervanadate treated+Enrichment+ cold IAP buffer+immobilized SH2 superbinders-C3 @Jurkat T cells)	Dimethy labeling	Ti4+ -IMAC	Q Exactive	8868	Mejo	180123	[24158000, 0, 24158000, 0]	pri_2802_16	Q14680	MELK	Y438	Ws	Pervanadate+SH2 superbinder+Ti4+-IMAC C3@Jurkat T cells	Prat_862
3004536	28796482	Q14680		MELK	KENVYTPKSAVKNEEYFMFPEPKTPVNKNQH	_SAVKNEEY(ph)FMFPEPK_	Y_438;406;397;390;367;367;307;244	T390;Y438;Y367	1	H	C	Profiling	Enrichment analysis	Treated(Pervanadate-treated-SH2 superbinder immobilized on Ni2+ 10 -NTA beads-A1 @Jurkat T cells)	Dimethy labeling	Ti4+IMAC	Q Exactive	6066	Mejo	180123	[38384000, 38384000, 0, 0]	pri_2802_16	Q14680	MELK	Y438	Ws	Pervanadate+SH2 superbinderNi2+ -NTA A1@Jurkat T cells	Prat_863
3005829	28796482	Q14680		MELK	KENVYTPKSAVKNEEYFMFPEPKTPVNKNQH	_SAVKNEEY(ph)FMFPEPK_	Y_438;406;397;390;367;367;307;244	T390;Y438;Y367	1	H	C	Profiling	Enrichment analysis	Treated(Pervanadate-treated-SH2 superbinder immobilized on Ni2+ 10 -NTA beads-A2 @Jurkat T cells)	Dimethy labeling	Ti4+ -IMAC	Q Exactive	6333	Mejo	180123	[44531000, 44531000, 0, 0]	pri_2802_16	Q14680	MELK	Y438	Ws	Pervanadate+SH2 superbinderNi2+ -NTA A2@Jurkat T cells	Prat_864
3007155	28796482	Q14680		MELK	KENVYTPKSAVKNEEYFMFPEPKTPVNKNQH	_SAVKNEEY(ph)FMFPEPK_	Y_438;406;397;390;367;367;307;244	T390;Y438;Y367	1	H	C	Profiling	Enrichment analysis	Treated(Pervanadate-treated-SH2 superbinder immobilized on Ni2+ 10 -NTA beads-A3 @Jurkat T cells)	Dimethy labeling	Ti4+IMAC	Q Exactive	6296	Mejo	180123	[54417000, 54417000, 0, 0]	pri_2802_16	Q14680	MELK	Y438	Ws	Pervanadate+SH2 superbinderNi2+ -NTA A3@Jurkat T cells	Prat_865
3008480	28796482	Q14680		MELK	KENVYTPKSAVKNEEYFMFPEPKTPVNKNQH	_SAVKNEEY(ph)FMFPEPK_	Y_438;406;397;390;367;367;307;244	T390;Y438;Y367	1	H	C	Profiling	Enrichment analysis	Treated(Pervanadate-treated-d SH2 superbinder proteins were purified by Ni2+ 11 -NTA and covalently immobilized on CNBr-activated 12 sepharose beads.-B1 @Jurkat T cells)	Dimethy labeling	Ti4+IMAC	Q Exactive	6297	Mejo	180123	[37447000, 37447000, 0, 0]	pri_2802_16	Q14680	MELK	Y438	Ws	Pervanadate+SH2 superbinder+CNBr B1@Jurkat T cells	Prat_857
3009816	28796482	Q14680		MELK	KENVYTPKSAVKNEEYFMFPEPKTPVNKNQH	_SAVKNEEY(ph)FMFPEPK_	Y_438;406;397;390;367;367;307;244	T390;Y438;Y367	1	H	C	Profiling	Enrichment analysis	Treated(Pervanadate-treated-d SH2 superbinder proteins were purified by Ni2+ 11 -NTA and covalently immobilized on CNBr-activated 12 sepharose beads.-B2 @Jurkat T cells)	Dimethy labeling	Ti4+-IMAC	Q Exactive	6143	Mejo	180123	[50433000, 50433000, 0, 0]	pri_2802_16	Q14680	MELK	Y438	Ws	Pervanadate+SH2 superbinder+CNBr B2@Jurkat T cells	Prat_858
3011144	28796482	Q14680		MELK	KENVYTPKSAVKNEEYFMFPEPKTPVNKNQH	_SAVKNEEY(ph)FMFPEPK_	Y_438;406;397;390;367;367;307;244	T390;Y438;Y367	1	H	C	Profiling	Enrichment analysis	Treated(Pervanadate-treated-d SH2 superbinder proteins were purified by Ni2+ 11 -NTA and covalently immobilized on CNBr-activated 12 sepharose beads.-B3 @Jurkat T cells)	Dimethy labeling	Ti4+IMAC	Q Exactive	6143	Mejo	180123	[72017000, 72017000, 0, 0]	pri_2802_16	Q14680	MELK	Y438	Ws	Pervanadate+SH2 superbinder+CNBr B3@Jurkat T cells	Prat_859
3016196	28818855	Q14680			HMEETPKRKGAKVFGSLERGLDKVITVLTRS		S529	S529	1	H	C	Profiling	PAR1-mediated signaling	Control(APCTL: 50 Ã‚ÂµM NPNDKYEPF-NH2 stimulation-Light (L)@ BOECs)	SILAC	TiO2	Orbitrap Fusion Tribrid	9324	Tanuja	140223	['Present']	pri_0603_45	Q14680	MELK	S529	Ws	APCTL(NPNDKYEPF-NH2)@BOECs L	Prat_67
3022548	28818855	Q14680			HMEETPKRKGAKVFGSLERGLDKVITVLTRS		S529	S529	1	H	C	Profiling	PAR1-mediated signaling	Control(NETL: 50 Ã‚ÂµM RNPNDKYEPF-NH2 stimulation-Light (L)@ BOECs)	SILAC	TiO2	Orbitrap Fusion Tribrid	9324	Tanuja	140223	['Present']	pri_0603_45	Q14680	MELK	S529	Ws	NETL(RNPNDKYEPF-NH2)@BOECs L	Prat_783
3028900	28818855	Q14680			HMEETPKRKGAKVFGSLERGLDKVITVLTRS		S529	S529	1	H	C	Profiling	PAR1-mediated signaling	Treated(APCTL: 50 Ã‚ÂµM NPNDKYEPF-NH2 stimulation-Heavy (H)@ BOECs)	SILAC	TiO2	Orbitrap Fusion Tribrid	9324	Tanuja	140223	['Present']	pri_0603_45	Q14680	MELK	S529	Ws	APCTL(NPNDKYEPF-NH2)@BOECs H	Prat_66
3035252	28818855	Q14680			HMEETPKRKGAKVFGSLERGLDKVITVLTRS		S529	S529	1	H	C	Profiling	PAR1-mediated signaling	Treated(APCTL: 50 Ã‚ÂµM NPNDKYEPF-NH2 stimulation-Medium (M)@ BOECs)	SILAC	TiO2	Orbitrap Fusion Tribrid	9324	Tanuja	140223	['Present']	pri_0603_45	Q14680	MELK	S529	Ws	APCTL(NPNDKYEPF-NH2)@BOECs M	Prat_68
3041605	28818855	Q14680			HMEETPKRKGAKVFGSLERGLDKVITVLTRS		S529	S529	1	H	C	Profiling	PAR1-mediated signaling	Treated(MMP1TL: 50 Ã‚ÂµM PRSFLLRN-NH2-Heavy (H)@ BOECs)	SILAC	TiO2	Orbitrap Fusion Tribrid	9324	Tanuja	140223	['Present']	pri_0603_45	Q14680	MELK	S529	Ws	MMP1TL(PRSFLLRN-NH2)@BOECs H	Prat_743
3047957	28818855	Q14680			HMEETPKRKGAKVFGSLERGLDKVITVLTRS		S529	S529	1	H	C	Profiling	PAR1-mediated signaling	Treated(MMP1TL: 50 Ã‚ÂµM PRSFLLRN-NH2-Medium (M)@ BOECs)	SILAC	TiO2	Orbitrap Fusion Tribrid	9324	Tanuja	140223	['Present']	pri_0603_45	Q14680	MELK	S529	Ws	MMP1TL(PRSFLLRN-NH2)@BOECs M	Prat_745
3054308	28818855	Q14680			HMEETPKRKGAKVFGSLERGLDKVITVLTRS		S529	S529	1	H	C	Profiling	PAR1-mediated signaling	Treated(NETL: 50 Ã‚ÂµM RNPNDKYEPF-NH2 stimulation-Heavy (H)@ BOECs)	SILAC	TiO2	Orbitrap Fusion Tribrid	9324	Tanuja	140223	['Present']	pri_0603_45	Q14680	MELK	S529	Ws	NETL(RNPNDKYEPF-NH2)@BOECs H	Prat_782
3060660	28818855	Q14680			HMEETPKRKGAKVFGSLERGLDKVITVLTRS		S529	S529	1	H	C	Profiling	PAR1-mediated signaling	Treated(NETL: 50 Ã‚ÂµM RNPNDKYEPF-NH2 stimulation-Medium (M)@ BOECs)	SILAC	TiO2	Orbitrap Fusion Tribrid	9324	Tanuja	140223	['Present']	pri_0603_45	Q14680	MELK	S529	Ws	NETL(RNPNDKYEPF-NH2)@BOECs M	Prat_784
3067012	28818855	Q14680			HMEETPKRKGAKVFGSLERGLDKVITVLTRS		S529	S529	1	H	C	Profiling	PAR1-mediated signaling	Treated(ThrombinTL: 50 Ã‚ÂµM SFLLRN-NH2 stimulation-Heavy (H)@ BOECs)	SILAC	TiO2	Orbitrap Fusion Tribrid	9324	Tanuja	140223	['Present']	pri_0603_45	Q14680	MELK	S529	Ws	ThrombinTL(SFLLRN-NH2)@BOECs H	Prat_1203
3073364	28818855	Q14680			HMEETPKRKGAKVFGSLERGLDKVITVLTRS		S529	S529	1	H	C	Profiling	PAR1-mediated signaling	Treated(ThrombinTL: 50 Ã‚ÂµM SFLLRN-NH2 stimulation-Medium (M)@ BOECs)	SILAC	TiO2	Orbitrap Fusion Tribrid	9324	Tanuja	140223	['Present']	pri_0603_45	Q14680	MELK	S529	Ws	ThrombinTL(SFLLRN-NH2)@BOECs M	Prat_1205
3079717	28818855	Q14680			HMEETPKRKGAKVFGSLERGLDKVITVLTRS		S529	S529	1	H	C	Profiling	PAR1-mediated signaling	control(MMP1TL: 50 Ã‚ÂµM PRSFLLRN-NH2-Light (L)@ BOECs)	SILAC	TiO2	Orbitrap Fusion Tribrid	9324	Tanuja	140223	['Present']	pri_0603_45	Q14680	MELK	S529	Ws	MMP1TL(PRSFLLRN-NH2)@BOECs L	Prat_744
3086069	28818855	Q14680			HMEETPKRKGAKVFGSLERGLDKVITVLTRS		S529	S529	1	H	C	Profiling	PAR1-mediated signaling	control(NP3TL: 50 Ã‚ÂµM TLDPRSF-NH2 stimulation-Light (L)@ BOECs)	SILAC	TiO2	Orbitrap Fusion Tribrid	9324	Tanuja	140223	['Present']	pri_0603_45	Q14680	MELK	S529	Ws	NP3TL(TLDPRSF-NH2)@BOECs L	Prat_807
3092421	28818855	Q14680			HMEETPKRKGAKVFGSLERGLDKVITVLTRS		S529	S529	1	H	C	Profiling	PAR1-mediated signaling	control(ThrombinTL: 50 Ã‚ÂµM SFLLRN-NH2 stimulation-Light (L)@ BOECs)	SILAC	TiO2	Orbitrap Fusion Tribrid	9324	Tanuja	140223	['Present']	pri_0603_45	Q14680	MELK	S529	Ws	ThrombinTL(SFLLRN-NH2)@BOECs L	Prat_1204
3098773	28818855	Q14680			HMEETPKRKGAKVFGSLERGLDKVITVLTRS		S529	S529	1	H	C	Profiling	PAR1-mediated signaling	treated(NP3TL: 50 Ã‚ÂµM TLDPRSF-NH2 stimulation-Heavy (H)@ BOECs)	SILAC	TiO2	Orbitrap Fusion Tribrid	9324	Tanuja	140223	['Present']	pri_0603_45	Q14680	MELK	S529	Ws	NP3TL(TLDPRSF-NH2)@BOECs H	Prat_806
3105125	28818855	Q14680			HMEETPKRKGAKVFGSLERGLDKVITVLTRS		S529	S529	1	H	C	Profiling	PAR1-mediated signaling	treated(NP3TL: 50 Ã‚ÂµM TLDPRSF-NH2 stimulation-Medium (M)@ BOECs)	SILAC	TiO2	Orbitrap Fusion Tribrid	9324	Tanuja	140223	['Present']	pri_0603_45	Q14680	MELK	S529	Ws	NP3TL(TLDPRSF-NH2)@BOECs M	Prat_808
3135694	29083192	Q14680		MELK	DKLMTGVISPERRCRSVELDLNQAHMEETPK	S(ph)VELDLNQAHMEETPK	S505	S505	1	H	C	Profile	Fractionation-study	Condition(2mg of cell lysate digest@HeLa cell line)	TMT	TiO2	LTQ Orbitrap Velos	3501(Class I)	Levin	280423	[1175500.0, '-', '-', '-']	pri_2804_227	Q14680	MELK	S505	Ws	Unfractionated HeLa cell lysate digest(2mg)	Prat_1252
3142535	29083192	Q14680		MELK	DKLMTGVISPERRCRSVELDLNQAHMEETPK	CRS(ph)VELDLNQAHMEETPK	S(505)	S505	1	H	C	Profile	Fractionation-study	Condition(BRP-R1@HeLa cell line)	TMT	TiO2	LTQ Orbitrap Velos	3687(Class I)	Levin	280423	[14767000.0, '-', '-', '-']	pri_2804_227	Q14680	MELK	S505	Ws	BRP fractionation@HeLa cell line R1	Prat_112
3146283	29083192	Q14680		MELK	DKLMTGVISPERRCRSVELDLNQAHMEETPK	CRS(ph)VELDLNQAHMEETPK	S505	S505	1	H	C	Profile	Fractionation-study	Condition(BRP-R2@HeLa cell line)	TMT	TiO2	LTQ Orbitrap Velos	4224(Class I)	Levin	280423	[22470000.0, '-', '-', '-']	pri_2804_227	Q14680	MELK	S505	Ws	BRP fractionation@HeLa cell line R2	Prat_113
3150315	29083192	Q14680		MELK	DKLMTGVISPERRCRSVELDLNQAHMEETPK	CRS(ph)VELDLNQAHMEETPK	S505	S505	1	H	C	Profile	Fractionation-study	Condition(BRP-R3@HeLa cell line)	TMT	TiO2	LTQ Orbitrap Velos	4251(Class I)	Levin	280423	[17083000.0, '-', '-', '-']	pri_2804_227	Q14680	MELK	S505	Ws	BRP fractionation@HeLa cell line R3	Prat_114
3150342	29083192	Q14680		MELK	HMEETPKRKGAKVFGSLERGLDKVITVLTRS	VFGS(ph)LER	S529	S529	1	H	C	Profile	Fractionation-study	Condition(BRP-R3@HeLa cell line)	TMT	TiO2	LTQ Orbitrap Velos	4251(Class I)	Levin	280423	[776430.0, '-', '-', '-']	pri_2804_227	Q14680	MELK	S529	Ws	BRP fractionation@HeLa cell line R3	Prat_114
3160673	29083192	Q14680		MELK	DKLMTGVISPERRCRSVELDLNQAHMEETPK	S(ph)VELDLNQAHMEETPK	S505	S505	1	H	C	Profile	Fractionation-study	Condition(CSCX-R1@HeLa cell line)	TMT	TiO2	LTQ Orbitrap Velos	6839(Class I)	Levin	280423	[23871000.0, '-', '-', '-']	pri_2804_227	Q14680	MELK	S505	Ws	CSCX@HeLa cell line R1	Prat_213
3160775	29083192	Q14680		MELK	QASATPFTDIKSNNWSLEDVTASDKNYVAGL	SNNWS(ph)LEDVTASDK	S356	S356	0.999999	H	C	Profile	Fractionation-study	Condition(CSCX-R1@HeLa cell line)	TMT	TiO2	LTQ Orbitrap Velos	6839(Class I)	Levin	280423	[4854000.0, '-', '-', '-']	pri_2804_227	Q14680	MELK	S356	Ws	CSCX@HeLa cell line R1	Prat_213
3170560	29083192	Q14680		MELK	DKLMTGVISPERRCRSVELDLNQAHMEETPK	S(ph)VELDLNQAHMEETPK	S505	S505	1	H	C	Profile	Fractionation-study	Condition(CSCX-R2@HeLa cell line)	TMT	TiO2	LTQ Orbitrap Velos	6560(Class I)	Levin	280423	[18726000.0, '-', '-', '-']	pri_2804_227	Q14680	MELK	S505	Ws	CSCX@HeLa cell line R2	Prat_214
3170652	29083192	Q14680		MELK	QASATPFTDIKSNNWSLEDVTASDKNYVAGL	SNNWS(ph)LEDVTASDK	S356	S356	1	H	C	Profile	Fractionation-study	Condition(CSCX-R2@HeLa cell line)	TMT	TiO2	LTQ Orbitrap Velos	6560(Class I)	Levin	280423	[1748100.0, '-', '-', '-']	pri_2804_227	Q14680	MELK	S356	Ws	CSCX@HeLa cell line R2	Prat_214
3170780	29083192	Q14680		MELK	DKLMTGVISPERRCRSVELDLNQAHMEETPK	S(ph)VELDLNQAHMEETPK	S505	S505	1	H	C	Profile	Fractionation-study	Condition(CSCX-R2@HeLa cell line)	TMT	TiO2	LTQ Orbitrap Velos	6811(Class I)	Levin	280423	[19943000.0, '-', '-', '-']	pri_2804_227	Q14680	MELK	S505	Ws	CSCX@HeLa cell line R2	Prat_214
3182874	29083192	Q14680		MELK	DKLMTGVISPERRCRSVELDLNQAHMEETPK	S(ph)VELDLNQAHMEETPK	S(505)	S505	1	H	C	Profile	Fractionation-study	Condition(SAX-R1@HeLa cell line)	TMT	TiO2	LTQ Orbitrap Velos	6946(Class I)	Levin	280423	[22717000.0, '-', '-', '-']	pri_2804_227	Q14680	MELK	S505	Mode_Seq	SAX@HeLa cell line R1	Prat_1022
3185658	29083192	Q14680	-	MELK	DKLMTGVISPERRCRSVELDLNQAHMEETPK	CRS(ph)VELDLNQAHMEETPK	S505	S505	1	H	C	Profile	Fractionation-study	Condition(SAX-R2@HeLa cell line)	TMT	TiO2	LTQ Orbitrap Velos	2731(Class I)	Levin	280423	[13298000.0, '-', '-', '-']	pri_2804_227	Q14680	MELK	S505	Ws	SAX@HeLa cell line R2	Prat_1023
3188535	29083192	Q14680	-	MELK	DKLMTGVISPERRCRSVELDLNQAHMEETPK	CRS(ph)VELDLNQAHMEETPK	S505	S505	1	H	C	Profile	Fractionation-study	Condition(SAX-R3@HeLa cell line)	TMT	TiO2	LTQ Orbitrap Velos	3349(Class I)	Levin	280423	[14724000.0, '-', '-', '-']	pri_2804_227	Q14680	MELK	S505	Ws	SAX@HeLa cell line R3	Prat_1024
3193741	29083192	Q14680		MELK	DKLMTGVISPERRCRSVELDLNQAHMEETPK	S(ph)VELDLNQAHMEETPK	S505	S505	1	H	C	Profile	Fractionation-study	Condition(SCX-R1@HeLa cell line)	TMT	TiO2	LTQ Orbitrap Velos	7125(Class I)	Levin	280423	[4040900.0, '-', '-', '-']	pri_2804_227	Q14680	MELK	S505	Ws	SCX@HeLa cell line R1	Prat_1042
3193850	29083192	Q14680		MELK	QASATPFTDIKSNNWSLEDVTASDKNYVAGL	SNNWS(ph)LEDVTASDK	S356	S356	1	H	C	Profile	Fractionation-study	Condition(SCX-R1@HeLa cell line)	TMT	TiO2	LTQ Orbitrap Velos	7125(Class I)	Levin	280423	[2397100.0, '-', '-', '-']	pri_2804_227	Q14680	MELK	S356	Ws	SCX@HeLa cell line R1	Prat_1042
3200373	29083192	Q14680		MELK	DKLMTGVISPERRCRSVELDLNQAHMEETPK	S(ph)VELDLNQAHMEETPK	S505	S505	1	H	C	Profile	Fractionation-study	Condition(SCX-R2@HeLa cell line)	TMT	TiO2	LTQ Orbitrap Velos	6867(Class I)	Levin	280423	[17792000.0, '-', '-', '-']	pri_2804_227	Q14680	MELK	S505	Ws	SCX@HeLa cell line R2	Prat_1043
3200417	29083192	Q14680		MELK	HMEETPKRKGAKVFGSLERGLDKVITVLTRS	VFGS(ph)LER	S529	S529	1	H	C	Profile	Fractionation-study	Condition(SCX-R2@HeLa cell line)	TMT	TiO2	LTQ Orbitrap Velos	6867(Class I)	Levin	280423	[987270.0, '-', '-', '-']	pri_2804_227	Q14680	MELK	S529	Ws	SCX@HeLa cell line R2	Prat_1043
3200479	29083192	Q14680		MELK	QASATPFTDIKSNNWSLEDVTASDKNYVAGL	SNNWS(ph)LEDVTASDK	S356	S356	1	H	C	Profile	Fractionation-study	Condition(SCX-R2@HeLa cell line)	TMT	TiO2	LTQ Orbitrap Velos	6867(Class I)	Levin	280423	[1858400.0, '-', '-', '-']	pri_2804_227	Q14680	MELK	S356	Ws	SCX@HeLa cell line R2	Prat_1043
3207351	29083192	Q14680		MELK	DKLMTGVISPERRCRSVELDLNQAHMEETPK	S(ph)VELDLNQAHMEETPK	S505	S505	1	H	C	Profile	Fractionation-study	Condition(SCX-R3@HeLa cell line)	TMT	TiO2	LTQ Orbitrap Velos	7473(Class I)	Levin	280423	[14420000.0, '-', '-', '-']	pri_2804_227	Q14680	MELK	S505	Ws	SCX@HeLa cell line R3	Prat_1044
3207469	29083192	Q14680		MELK	QASATPFTDIKSNNWSLEDVTASDKNYVAGL	SNNWS(ph)LEDVTASDK	S356	S356	1	H	C	Profile	Fractionation-study	Condition(SCX-R3@HeLa cell line)	TMT	TiO2	LTQ Orbitrap Velos	7473(Class I)	Levin	280423	[2174600.0, '-', '-', '-']	pri_2804_227	Q14680	MELK	S356	Ws	SCX@HeLa cell line R3	Prat_1044
3215974	29154753	Q14680		MELK		LMTGVIS(ph)PER	S498	S498	1	H	C	Profiling	Stimuli	(Mitotic arrest@RPE-1 cell)	SILAC	TiO2	Q-Exactive Plus	36439	Athira	70123	['Present', 'Present']	pri_0903_65	Q14680	MELK	S498	Mode_Seq	Mitotic arrest@RPE-1 cell	Prat_726
3232890	29154753	Q14680		MELK		VFGS(ph)LEG	S529	S529	1	H	C	Profiling	Stimuli	(Mitotic arrest@RPE-1 cell)	SILAC	TiO2	Q-Exactive Plus	36439	Athira	70123	['Present', 'Present']	pri_0903_65	Q14680	MELK	S529	phospo_copy	Mitotic arrest@RPE-1 cell	Prat_726
3232891	29154753	Q14680		MELK		LMTGVIS(ph)PERC	S498	S498	1	H	C	Profiling	Stimuli	(Mitotic arrest@RPE-1 cell)	SILAC	TiO2	Q-Exactive Plus	36439	Athira	70123	['Present', 'Present']	pri_0903_65	Q14680	MELK	S498	phospo_copy	Mitotic arrest@RPE-1 cell	Prat_726
3232892	29154753	Q14680		MELK		LSS(ph)FSCGQASATPFTDIS	S336	S336	1	H	C	Profiling	Stimuli	(Mitotic arrest@RPE-1 cell)	SILAC	TiO2	Q-Exactive Plus	36439	Athira	70123	['Present', 'Present']	pri_0903_65	Q14680	MELK	S336	phospo_copy	Mitotic arrest@RPE-1 cell	Prat_726
3232893	29154753	Q14680		MELK		SLT(ph)PALCT	T409	T409	1	H	C	Profiling	Stimuli	(Mitotic arrest@RPE-1 cell)	SILAC	TiO2	Q-Exactive Plus	36439	Athira	70123	['Present', 'Present']	pri_0903_65	Q14680	MELK	T409	phospo_copy	Mitotic arrest@RPE-1 cell	Prat_726
3232894	29154753	Q14680		MELK		SLTPALCRT(ph)PANL	T415	T415	1	H	C	Profiling	Stimuli	(Mitotic arrest@RPE-1 cell)	SILAC	TiO2	Q-Exactive Plus	36439	Athira	70123	['Present', 'Present']	pri_0903_65	Q14680	MELK	T415	phospo_copy	Mitotic arrest@RPE-1 cell	Prat_726
3232895	29154753	Q14680		MELK		SVELDLNQAHMEET(ph)PKRG	T518	T518	1	H	C	Profiling	Stimuli	(Mitotic arrest@RPE-1 cell)	SILAC	TiO2	Q-Exactive Plus	36439	Athira	70123	['Present', 'Present']	pri_0903_65	Q14680	MELK	T518	phospo_copy	Mitotic arrest@RPE-1 cell	Prat_726
3232896	29154753	Q14680		MELK		NQCLKET(ph)PIKIPVNSTGTDL	T478	T478	1	H	C	Profiling	Stimuli	(Mitotic arrest@RPE-1 cell)	SILAC	TiO2	Q-Exactive Plus	36439	Athira	70123	['Present', 'Present']	pri_0903_65	Q14680	MELK	T478	phospo_copy	Mitotic arrest@RPE-1 cell	Prat_726
3232897	29154753	Q14680		MELK		SVELDLNQAHMEET(ph)PR	T518	T518	1	H	C	Profiling	Stimuli	(Mitotic arrest@RPE-1 cell)	SILAC	TiO2	Q-Exactive Plus	36439	Athira	70123	['Present', 'Present']	pri_0903_65	Q14680	MELK	T518	phospo_copy	Mitotic arrest@RPE-1 cell	Prat_726
3232898	29154753	Q14680		MELK		ENVYT(ph)PS	T428	T428	1	H	C	Profiling	Stimuli	(Mitotic arrest@RPE-1 cell)	SILAC	TiO2	Q-Exactive Plus	36439	Athira	70123	['Present', 'Present']	pri_0903_65	Q14680	MELK	T428	phospo_copy	Mitotic arrest@RPE-1 cell	Prat_726
3232899	29154753	Q14680		MELK		S(ph)VELDLNQAHMEETPR	S505	S505	1	H	C	Profiling	Stimuli	(Mitotic arrest@RPE-1 cell)	SILAC	TiO2	Q-Exactive Plus	36439	Athira	70123	['Present', 'Present']	pri_0903_65	Q14680	MELK	S505	phospo_copy	Mitotic arrest@RPE-1 cell	Prat_726
3232900	29154753	Q14680		MELK		S(ph)AVKNEEYFMFPEPT	S431	S431	1	H	C	Profiling	Stimuli	(Mitotic arrest@RPE-1 cell)	SILAC	TiO2	Q-Exactive Plus	36439	Athira	70123	['Present', 'Present']	pri_0903_65	Q14680	MELK	S431	phospo_copy	Mitotic arrest@RPE-1 cell	Prat_726
3232901	29154753	Q14680		MELK		NQCLKET(ph)PII	T478	T478	1	H	C	Profiling	Stimuli	(Mitotic arrest@RPE-1 cell)	SILAC	TiO2	Q-Exactive Plus	36439	Athira	70123	['Present', 'Present']	pri_0903_65	Q14680	MELK	T478	phospo_copy	Mitotic arrest@RPE-1 cell	Prat_726
3232902	29154753	Q14680		MELK		NEEYFMFPEPKT(ph)PVNN	T446	T446	1	H	C	Profiling	Stimuli	(Mitotic arrest@RPE-1 cell)	SILAC	TiO2	Q-Exactive Plus	36439	Athira	70123	['Present', 'Present']	pri_0903_65	Q14680	MELK	T446	phospo_copy	Mitotic arrest@RPE-1 cell	Prat_726
3232903	29154753	Q14680		MELK		CRS(ph)VELDLNQAHMEETPR	S505	S505	1	H	C	Profiling	Stimuli	(Mitotic arrest@RPE-1 cell)	SILAC	TiO2	Q-Exactive Plus	36439	Athira	70123	['Present', 'Present']	pri_0903_65	Q14680	MELK	S505	phospo_copy	Mitotic arrest@RPE-1 cell	Prat_726
3232904	29154753	Q14680		MELK		EILTT(ph)PNY	T460	T460	1	H	C	Profiling	Stimuli	(Mitotic arrest@RPE-1 cell)	SILAC	TiO2	Q-Exactive Plus	36439	Athira	70123	['Present', 'Present']	pri_0903_65	Q14680	MELK	T460	phospo_copy	Mitotic arrest@RPE-1 cell	Prat_726
3232905	29154753	Q14680		MELK		SAVKNEEYFMFPEPKT(ph)PVNN	T446	T446	1	H	C	Profiling	Stimuli	(Mitotic arrest@RPE-1 cell)	SILAC	TiO2	Q-Exactive Plus	36439	Athira	70123	['Present', 'Present']	pri_0903_65	Q14680	MELK	T446	phospo_copy	Mitotic arrest@RPE-1 cell	Prat_726
3232906	29154753	Q14680		MELK		LS(ph)SFSCGQASATPFTDIS	S335	S335	1	H	C	Profiling	Stimuli	(Mitotic arrest@RPE-1 cell)	SILAC	TiO2	Q-Exactive Plus	36439	Athira	70123	['Present', 'Present']	pri_0903_65	Q14680	MELK	S335	phospo_copy	Mitotic arrest@RPE-1 cell	Prat_726
3532273	29496907	Q14680	MELK		LCRTPANKLKNKENVYTPKSAVKNEEYFMFP	NKENVY(ph)TPK	Y427	Y427	0.771401	H	C	Profiling	Substrates analysis of SRMS	Treated(GFP-tagged wild type SRMS- biological rep 1@HEK293 cell)	label free	p-Tyr 1000	Q Exactive HF	6699	Mejo	220323	[0]	Raf_0305_106	Q14680	MELK	Y427	Ws	GFP WT SRMS-BR1@HEK293 cell	Prat_496
3534778	29496907	Q14680	MELK		LCRTPANKLKNKENVYTPKSAVKNEEYFMFP	NKENVY(ph)TPK	Y427	Y427	0.771401	H	C	Profiling	Substrates analysis of SRMS	Treated(GFP-tagged wild type SRMS- biological rep 2@HEK293 cell)	label free	p-Tyr 1000	Q Exactive HF	6699	Mejo	220323	[0]	Raf_0305_106	Q14680	MELK	Y427	Ws	GFP WT SRMS-BR2@HEK293 cell	Prat_497
3536907	29496907	Q14680	MELK		LCRTPANKLKNKENVYTPKSAVKNEEYFMFP	NKENVY(ph)TPK	Y427	Y427	0.771401	H	C	Profiling	Substrates analysis of SRMS	Untreated(Empty vector(GFP alone) control- biological rep 1@HEK293 cell)	label free	p-Tyr 1000	Q Exactive HF	6699	Mejo	220323	[0]	Raf_0305_106	Q14680	MELK	Y427	Ws	GFP alone BR1@HEK293 cell	Prat_491
3538599	29496907	Q14680	MELK		LCRTPANKLKNKENVYTPKSAVKNEEYFMFP	NKENVY(ph)TPK	Y427	Y427	0.771401	H	C	Profiling	Substrates analysis of SRMS	Untreated(Empty vector(GFP alone) control- biological rep 2 @HEK293 cell)	label free	p-Tyr 1000	Q Exactive HF	6699	Mejo	220323	[0]	Raf_0305_106	Q14680	MELK	Y427	Ws	GFP alone BR2@HEK293 cell	Prat_492
3704478	29523821	Q14680		MELK	QASATPFTDIKSNNWSLEDVTASDKNYVAGL	SNNWS(ph)LEDVTASDK	S356	S356	0.999999	H	C	Profiling	Stimuli	Treated(MK2/3/5 inhibitor(PF-3644022)+IR-UV@U2OS cells)	SILAC	TiO2	Q Exactive or Q Exactive Plus	13554	Athira	190123	['Present', 'Present', 'Present', 'Present']	52_1504_Raf	Q14680	MELK	S356	Ws	PF-3644022+IR-UV@U2OS cells	Prat_877
3723237	29523821	Q14680		MELK	QASATPFTDIKSNNWSLEDVTASDKNYVAGL	SNNWS(ph)LEDVTASDK	S356	S356	0.999999	H	C	Profiling	Stimuli	Treated(p38 inhibitor(SB203580)+IR-UV@U2OS cells)	SILAC	TiO2	Q Exactive or Q Exactive Plus	13554	Athira	190123	['Present', 'Present', 'Present', 'Present']	52_1504_Raf	Q14680	MELK	S356	Ws	SB203580+IR-UV@U2OS cells	Prat_1035
3780362	29967110	Q14680		MELK	DKLMTGVISPERRCRSVELDLNQAHMEETPK		S505	S505	1	H	C	Profiling	Lung Cancer	Control( DMSO (negative control) or 1 or 10 ÃŽÂ¼mol/L afatinib (cytotoxic concentration as positive control@PC9 cell line)	Label free	Fe3+-IMAC	Orbitrap Q-Exactive HF	20252	Tanuja	50123	[2.212894, 1.299902, 0.8393478]	pri_2804_220	Q14680	MELK	S505	Ws	DMSO@PC9 cell line	Prat_362
3780363	29967110	Q14680		MELK	PVNSTGTDKLMTGVISPERRCRSVELDLNQA		S498	S498	0.950032	H	C	Profiling	Lung Cancer	Control( DMSO (negative control) or 1 or 10 ÃŽÂ¼mol/L afatinib (cytotoxic concentration as positive control@PC9 cell line)	Label free	Fe3+-IMAC	Orbitrap Q-Exactive HF	20252	Tanuja	50123	[-3.040337, -2.693203]	pri_2804_220	Q14680	MELK	S498	Ws	DMSO@PC9 cell line	Prat_362
3780365	29967110	Q14680		MELK	HMEETPKRKGAKVFGSLERGLDKVITVLTRS		S529	S529	1	H	C	Profiling	Lung Cancer	Control( DMSO (negative control) or 1 or 10 ÃŽÂ¼mol/L afatinib (cytotoxic concentration as positive control@PC9 cell line)	Label free	Fe3+-IMAC	Orbitrap Q-Exactive HF	20252	Tanuja	50123	[-0.09292603, 0.7353344]	pri_2804_220	Q14680	MELK	S529	Ws	DMSO@PC9 cell line	Prat_362
3799571	29967110	Q14680		MELK	DKLMTGVISPERRCRSVELDLNQAHMEETPK		S505	S505	1	H	C	Profiling	Lung Cancer	Treated(10 nmol/L afatinib for 30 minutes@ PC9 cell line)	Label free	Fe3+-IMAC	Orbitrap Q-Exactive HF	20252	Tanuja	50123	[0.3624554, 1.805019, 1.225822]	pri_2804_220	Q14680	MELK	S505	Ws	Afatinib (30min)@PC9 cell line	Prat_44
3799572	29967110	Q14680		MELK	PVNSTGTDKLMTGVISPERRCRSVELDLNQA		S498	S498	0.950032	H	C	Profiling	Lung Cancer	Treated(10 nmol/L afatinib for 30 minutes@ PC9 cell line)	Label free	Fe3+-IMAC	Orbitrap Q-Exactive HF	20252	Tanuja	50123	[]	pri_2804_220	Q14680	MELK	S498	Ws	Afatinib (30min)@PC9 cell line	Prat_44
3799574	29967110	Q14680		MELK	HMEETPKRKGAKVFGSLERGLDKVITVLTRS		S529	S529	1	H	C	Profiling	Lung Cancer	Treated(10 nmol/L afatinib for 30 minutes@ PC9 cell line)	Label free	Fe3+-IMAC	Orbitrap Q-Exactive HF	20252	Tanuja	50123	[1.773806, 0.117506, 1.463215]	pri_2804_220	Q14680	MELK	S529	Ws	Afatinib (30min)@PC9 cell line	Prat_44
3818791	29967110	Q14680		MELK	DKLMTGVISPERRCRSVELDLNQAHMEETPK		S505	S505	1	H	C	Profiling	Lung Cancer	Treated(afatinib-2day interval@PC9 cell line)	Label free	Fe3+-IMAC	Orbitrap Q-Exactive HF	20252	Tanuja	50123	[0.06801414]	pri_2804_220	Q14680	MELK	S505	Ws	Afatinib (2d)@PC9 cell line	Prat_43
3818792	29967110	Q14680		MELK	PVNSTGTDKLMTGVISPERRCRSVELDLNQA		S498	S498	0.950032	H	C	Profiling	Lung Cancer	Treated(afatinib-2day interval@PC9 cell line)	Label free	Fe3+-IMAC	Orbitrap Q-Exactive HF	20252	Tanuja	50123	[]	pri_2804_220	Q14680	MELK	S498	Ws	Afatinib (2d)@PC9 cell line	Prat_43
3818794	29967110	Q14680		MELK	HMEETPKRKGAKVFGSLERGLDKVITVLTRS		S529	S529	1	H	C	Profiling	Lung Cancer	Treated(afatinib-2day interval@PC9 cell line)	Label free	Fe3+-IMAC	Orbitrap Q-Exactive HF	20252	Tanuja	50123	[-0.793869, -0.289547, -0.05245972]	pri_2804_220	Q14680	MELK	S529	Ws	Afatinib (2d)@PC9 cell line	Prat_43
3838238	29967110	Q14680		MELK	DKLMTGVISPERRCRSVELDLNQAHMEETPK		S505	S505	1	H	C	Profiling	Lung Cancer	Treated(afatinib-5day interval@PC9 cell line)	Label free	Fe3+-IMAC	Orbitrap Q-Exactive HF	20252	Tanuja	50123	[1.596157, 0.3432789, 0.797245]	pri_2804_220	Q14680	MELK	S505	Ws	Afatinib (5d)@PC9 cell line	Prat_45
3838239	29967110	Q14680		MELK	PVNSTGTDKLMTGVISPERRCRSVELDLNQA		S498	S498	0.950032	H	C	Profiling	Lung Cancer	Treated(afatinib-5day interval@PC9 cell line)	Label free	Fe3+-IMAC	Orbitrap Q-Exactive HF	20252	Tanuja	50123	[]	pri_2804_220	Q14680	MELK	S498	Ws	Afatinib (5d)@PC9 cell line	Prat_45
3838241	29967110	Q14680		MELK	HMEETPKRKGAKVFGSLERGLDKVITVLTRS		S529	S529	1	H	C	Profiling	Lung Cancer	Treated(afatinib-5day interval@PC9 cell line)	Label free	Fe3+-IMAC	Orbitrap Q-Exactive HF	20252	Tanuja	50123	[0.7127457, 0.6520061, 0.3650074]	pri_2804_220	Q14680	MELK	S529	Ws	Afatinib (5d)@PC9 cell line	Prat_45
3882932	30001349	Q14680		MELK	PVNSTGTDKLMTGVISPERRCRSVELDLNQA	LMTGVIS(ph)PERR	S498	S498		H	C	Profiling	T-Lymphoblast	Treated(VE-821@MOLT-4 cell line)	SILAC	TiO2	Q Exactive	4314	Levin	70123	['Present', 'Present', 'Present']	pri_2502_4	Q14680	MELK	S498	Ws	VE-821@MOLT-4 cell line	Prat_1357
[truncated: 1,089 more rows]

## Sheet: Supplementary Table 2
Supplementary Table S2: Human cellular MELK differential data
[truncated: 273 more rows]

## Sheet: Supplementary Table 3
Supplementary Table S3: List of MELK S356 positively co-differentially regulated phosphosites in other proteins
[truncated: 1,455 more rows]

[truncated: 11 more sheets: Supplementary Table 4, Supplementary Table 5, Supplementary Table 6, Supplementary Table 7, Supplementary Table 8, Supplementary Table 9, Supplementary Table 10, Supplementary Table 11, Supplementary Table 12, Supplementary Table 13, Supplementary Table 14]
